# Supplementary material for: Red cabbage anthocyanin-rich natural colorant: Optimization of ultrasound-assisted extraction, microencapsulation, bioaccessibility, and functional yogurt development
Source: Ultrason Sonochem. 2025 Dec 4;124:107702. doi: 10.1016/j.ultsonch.2025.107702 (PMC12732316; doi:10.1016/j.ultsonch.2025.107702)
Supplement: Supplementary Data 3 [file mmc3.xlsx]

## Sheet: S1
Compound	Compound ID	Accepted?	Adducts	Formula	Score	Fragmentation Score	Mass Error (ppm)	Isotope Similarity	Theoretical Isotope Distribution	Link	Description	Neutral mass (Da)	m/z	Charge	Retention time (min)	Not identified	Not identified
0.26_149.0246m/z	CSID15661105		M+H-2H2O	C8H8O5	36.6	0	6.86663	90.6496	100 - 8.94 - 1.38	http://nonlinear.com/redirect/outbound?p=chemspider&param=15661105	(2,3,4-Trihydroxyphenyl)acetic acid		149.025	1	0.2564
0.26_149.0246m/z	CSID161427		M+H-2H2O	C8H8O5	36.6	0	6.86663	90.6496	100 - 8.94 - 1.38	http://nonlinear.com/redirect/outbound?p=chemspider&param=161427	(3,4,5-Trihydroxyphenyl)acetic acid		149.025	1	0.2564
0.26_149.0246m/z	CSID18679		M+H-2H2O	C8H8O5	36.6	0	6.86663	90.6496	100 - 8.94 - 1.38	http://nonlinear.com/redirect/outbound?p=chemspider&param=18679	3-O-methylgallic acid		149.025	1	0.2564
0.26_149.0246m/z	CSID2288225		M+H-2H2O	C8H8O5	36.6	0	6.86663	90.6496	100 - 8.94 - 1.38	http://nonlinear.com/redirect/outbound?p=chemspider&param=2288225	2,4-Dihydroxy-3-methoxybenzoic acid		149.025	1	0.2564
0.26_149.0246m/z	CSID35784023		M+H-2H2O	C8H8O5	36.6	0	6.86663	90.6496	100 - 8.94 - 1.38	http://nonlinear.com/redirect/outbound?p=chemspider&param=35784023	2,4-Dihydroxy-5-methoxybenzoic acid		149.025	1	0.2564
0.26_149.0246m/z	CSID4482188		M+H-2H2O	C8H8O5	36.6	0	6.86663	90.6496	100 - 8.94 - 1.38	http://nonlinear.com/redirect/outbound?p=chemspider&param=4482188	(2S)-(3,4-Dihydroxyphenyl)(hydroxy)acetic acid		149.025	1	0.2564
0.26_149.0246m/z	CSID50075036		M+H-2H2O	C8H8O5	36.6	0	6.86663	90.6496	100 - 8.94 - 1.38	http://nonlinear.com/redirect/outbound?p=chemspider&param=50075036	(2,4-Dihydroxyphenyl)(hydroxy)acetic acid		149.025	1	0.2564
0.26_149.0246m/z	CSID60745506		M+H-2H2O	C8H8O5	36.6	0	6.86663	90.6496	100 - 8.94 - 1.38	http://nonlinear.com/redirect/outbound?p=chemspider&param=60745506	(2,4,5-Trihydroxyphenyl)acetic acid		149.025	1	0.2564
0.26_149.0246m/z	CSID69065		M+H-2H2O	C8H8O5	36.6	0	6.86663	90.6496	100 - 8.94 - 1.38	http://nonlinear.com/redirect/outbound?p=chemspider&param=69065	Methyl 2,4,6-trihydroxybenzoate		149.025	1	0.2564
0.26_149.0246m/z	CSID69941		M+H-2H2O	C8H8O5	36.6	0	6.86663	90.6496	100 - 8.94 - 1.38	http://nonlinear.com/redirect/outbound?p=chemspider&param=69941	2,3-Dihydroxy-4-methoxybenzoic acid		149.025	1	0.2564
0.26_149.0246m/z	CSID70398		M+H-2H2O	C8H8O5	36.6	0	6.86663	90.6496	100 - 8.94 - 1.38	http://nonlinear.com/redirect/outbound?p=chemspider&param=70398	4-O-Methylgallic acid		149.025	1	0.2564
0.26_149.0246m/z	CSID77371		M+H-2H2O	C8H8O5	36.6	0	6.86663	90.6496	100 - 8.94 - 1.38	http://nonlinear.com/redirect/outbound?p=chemspider&param=77371	Dihydroxymandelic acid		149.025	1	0.2564
0.29_301.1006m/z	CSID16736034		M+K	C8H18N6O4	36.4	0	-5.65743	88.7212	100 - 11.2 - 1.4 - 0.11	http://nonlinear.com/redirect/outbound?p=chemspider&param=16736034	streptidine		301.101	1	0.290217
0.29_301.1006m/z	CSID9122896		M+H-2H2O	C12H20N2O9	35.4	0	-7.13743	85.1916	100 - 14.3 - 2.8 - 0.302	http://nonlinear.com/redirect/outbound?p=chemspider&param=9122896	3-epi-3-hydroxymugineic acid		301.101	1	0.290217
0.29_301.1006m/z	CSID105706		M+K	C11H22N2O3S	34.6	0	8.98761	82.9731	100 - 13.8 - 6.02 - 0.707	http://nonlinear.com/redirect/outbound?p=chemspider&param=105706	Leucylmethionine		301.101	1	0.290217
0.29_301.1006m/z	CSID16028390		M+K	C11H22N2O3S	34.6	0	8.98761	82.9731	100 - 13.8 - 6.02 - 0.707	http://nonlinear.com/redirect/outbound?p=chemspider&param=16028390	ile-met		301.101	1	0.290217
0.29_301.1006m/z	CSID16568350		M+K	C11H22N2O3S	34.6	0	8.98761	82.9731	100 - 13.8 - 6.02 - 0.707	http://nonlinear.com/redirect/outbound?p=chemspider&param=16568350	met-ile		301.101	1	0.290217
0.29_301.1006m/z	CSID2669202		M+K	C11H22N2O3S	34.6	0	8.98761	82.9731	100 - 13.8 - 6.02 - 0.707	http://nonlinear.com/redirect/outbound?p=chemspider&param=2669202	Methionylleucine		301.101	1	0.290217
0.29_301.1006m/z	CSID30776911		M+K	C19H18O	34.8	0	6.50414	81.1545	100 - 20.8 - 2.26 - 0.17	http://nonlinear.com/redirect/outbound?p=chemspider&param=30776911	(4Z,6E)-1,7-Diphenyl-4,6-heptadien-3-one		301.101	1	0.290217
0.29_301.1006m/z	CSID5678		M+Na	C22H14	34.2	0	6.67855	78.805	100 - 24 - 2.74 - 0.199	http://nonlinear.com/redirect/outbound?p=chemspider&param=5678	Benzo[k]tetraphene		301.101	1	0.290217
0.29_301.1006m/z	CSID8786		M+Na	C22H14	34.2	0	6.67855	78.805	100 - 24 - 2.74 - 0.199	http://nonlinear.com/redirect/outbound?p=chemspider&param=8786	benzo(g)chrysene		301.101	1	0.290217
0.29_301.1006m/z	CSID8808		M+Na	C22H14	34.2	0	6.67855	78.805	100 - 24 - 2.74 - 0.199	http://nonlinear.com/redirect/outbound?p=chemspider&param=8808	Picene		301.101	1	0.290217
0.29_301.1006m/z	CSID8809		M+Na	C22H14	34.2	0	6.67855	78.805	100 - 24 - 2.74 - 0.199	http://nonlinear.com/redirect/outbound?p=chemspider&param=8809	Benzo(b)chrysene		301.101	1	0.290217
0.29_301.1006m/z	CSID8810		M+Na	C22H14	34.2	0	6.67855	78.805	100 - 24 - 2.74 - 0.199	http://nonlinear.com/redirect/outbound?p=chemspider&param=8810	Benzo[f]tetraphene		301.101	1	0.290217
0.29_301.1006m/z	CSID8821		M+Na	C22H14	34.2	0	6.67855	78.805	100 - 24 - 2.74 - 0.199	http://nonlinear.com/redirect/outbound?p=chemspider&param=8821	Benzo[m]tetraphene		301.101	1	0.290217
0.29_301.1006m/z	CSID8761		M+H	C24H12	35	0	-1.82737	77.1481	100 - 26.1 - 3.26 - 0.261	http://nonlinear.com/redirect/outbound?p=chemspider&param=8761	Coronene		301.101	1	0.290217
0.29_301.1006m/z	CSID77712		M+H-2H2O	C19H17ClN4	31.9	0	0.913345	60.7776	100 - 22.2 - 34.3 - 7.26 - 0.759	http://nonlinear.com/redirect/outbound?p=chemspider&param=77712	fenbuconazole		301.101	1	0.290217
3.54_551.1566m/z	CSID10128415		M+Na	C24H32O11S	46.2	61.6	1.52265	71.1652	100 - 27.5 - 10.4 - 2.14 - 0.403	http://nonlinear.com/redirect/outbound?p=chemspider&param=10128415	17Î²-Estradiol-3-(Î²-D-glucuronide) 17-sulfate		551.157	1	3.54002
3.54_551.1566m/z	CSID103033		M+H-2H2O	C29H30O13	38.8	26.7	3.01932	70.6916	100 - 32.2 - 7.69 - 1.36 - 0.203	http://nonlinear.com/redirect/outbound?p=chemspider&param=103033	Amarogentin		551.157	1	3.54002
3.54_551.1566m/z	CSID390966		M+Na	C27H28O11	37.8	25.3	7.90516	72.5932	100 - 29.9 - 6.59 - 1.08 - 0.148	http://nonlinear.com/redirect/outbound?p=chemspider&param=390966	Tremulacin		551.157	1	3.54002
3.54_551.1566m/z	CSID26323626		M+K	C26H24F4N6O	34.1	0	-2.67904	73.6044	100 - 30.6 - 4.74 - 0.495	http://nonlinear.com/redirect/outbound?p=chemspider&param=26323626	Taladegib		551.157	1	3.54002
3.54_551.1566m/z	CSID4445182		M+Na	C24H32O11S	33.9	0	1.52265	71.1652	100 - 27.5 - 10.4 - 2.14 - 0.403	http://nonlinear.com/redirect/outbound?p=chemspider&param=4445182	17Î²-estradiol 3-sulfate 17-(Î²-D-glucosiduronic acid)		551.157	1	3.54002
3.54_551.1566m/z	CSID114270		M+H-2H2O	C29H30O13	33.4	0	3.01932	70.6916	100 - 32.2 - 7.69 - 1.36 - 0.203	http://nonlinear.com/redirect/outbound?p=chemspider&param=114270	phyllanthostatin A		551.157	1	3.54002
3.54_551.1566m/z	CSID64880245		M+Na	C24H30Cl2FN4O4	27.2	0	-6.25137	43.1563	100 - 27.9 - 68.5 - 18.4 - 13.2 - 3.21 - 0.502	http://nonlinear.com/redirect/outbound?p=chemspider&param=64880245	RELENOPRIDE HYDROCHLORIDE		551.157	1	3.54002
3.57_419.1157m/z	CSID138480		M+K	C12H28O13	36.7	0	-1.19623	84.9249	100 - 13.8 - 3.55 - 0.402	http://nonlinear.com/redirect/outbound?p=chemspider&param=138480	LACTITOL DIHYDRATE		419.116	1	3.57382
3.57_419.1157m/z	CSID74851795		M+H	C21H22O7S	34.7	0	-0.492943	74.2879	100 - 24 - 8.72 - 1.6 - 0.261	http://nonlinear.com/redirect/outbound?p=chemspider&param=74851795	4-[3-(5-Methoxy-2,2-dimethyl-2H-chromen-6-yl)propanoyl]phenyl hydrogen sulfate		419.116	1	3.57382
3.57_419.1157m/z	CSID74851802		M+H	C21H22O7S	34.7	0	-0.492943	74.2879	100 - 24 - 8.72 - 1.6 - 0.261	http://nonlinear.com/redirect/outbound?p=chemspider&param=74851802	4-[(2E)-1-Hydroxy-3-(5-methoxy-2,2-dimethyl-2H-chromen-6-yl)-2-propen-1-yl]phenyl hydrogen sulfate		419.116	1	3.57382
3.57_419.1157m/z	CSID74851803		M+H	C21H22O7S	34.7	0	-0.492943	74.2879	100 - 24 - 8.72 - 1.6 - 0.261	http://nonlinear.com/redirect/outbound?p=chemspider&param=74851803	(2E)-1-(4-Hydroxyphenyl)-3-(5-methoxy-2,2-dimethyl-2H-chromen-6-yl)-2-propen-1-yl hydrogen sulfate		419.116	1	3.57382
3.57_419.1157m/z	CSID74852748		M+H-2H2O	C21H26O9S	34.7	0	-0.453024	73.8978	100 - 24.2 - 9.16 - 1.71 - 0.3	http://nonlinear.com/redirect/outbound?p=chemspider&param=74852748	10-Butyryl-5-hydroxy-8,8-dimethyl-2-oxo-4-propyl-7,8-dihydro-2H,6H-pyrano[3,2-g]chromen-7-yl hydrogen sulfate		419.116	1	3.57382
3.57_419.1157m/z	CSID4534995		M+H-2H2O	C23H28Cl2O5	27.9	0	-4.03348	44.1658	100 - 25.4 - 68 - 16.7 - 12.9 - 2.92 - 0.452	http://nonlinear.com/redirect/outbound?p=chemspider&param=4534995	Dermocid		419.116	1	3.57382
4.03_336.9215m/z	CSID35529		M+H-2H2O	C11H15BrClO3PS	25.2	0	0.441935	26.547	74 - 9.61 - 100 - 12.9 - 28.7 - 3.62 - 1.44 - 0.159	http://nonlinear.com/redirect/outbound?p=chemspider&param=35529	Profenofos		336.921	1	4.03317
4.03_336.9215m/z	CSID14376		M+H	C6H12N2O4Se2	19	0	4.2511	0	0 - 0 - 0.573 - 0.509 - 4.51 - 5.25 - 20.7 - 14 - 53 - 30 - 89.1 - 11.4 - 100 - 7.52 - 30.8 - 2.3 - 2.94 - 0.216	http://nonlinear.com/redirect/outbound?p=chemspider&param=14376	selenocystine		336.921	1	4.03317
4.03_336.9215m/z	CSID179613		M+H	C6H12N2O4Se2	19	0	4.2511	0	0 - 0 - 0.573 - 0.509 - 4.51 - 5.25 - 20.7 - 14 - 53 - 30 - 89.1 - 11.4 - 100 - 7.52 - 30.8 - 2.3 - 2.94 - 0.216	http://nonlinear.com/redirect/outbound?p=chemspider&param=179613	selenocystine		336.921	1	4.03317
4.07_338.9174m/z	CSID82767		M+K	C9H11Cl2O3PS	29.3	0	-0.533561	47.1951	100 - 10.8 - 69.6 - 7.42 - 13.9 - 1.45 - 0.626	http://nonlinear.com/redirect/outbound?p=chemspider&param=82767	tolclofos-methyl		338.917	1	4.06697
4.17_150.0432m/z	CSID7455		M+K	C5H9N3	38	0	3.25269	93.6379	100 - 6.61 - 0.187	http://nonlinear.com/redirect/outbound?p=chemspider&param=7455	Betazole		150.043	1	4.1684
4.17_150.0432m/z	CSID753		M+K	C5H9N3	38	0	3.25269	93.6379	100 - 6.61 - 0.187	http://nonlinear.com/redirect/outbound?p=chemspider&param=753	Histamine		150.043	1	4.1684
4.27_518.1494m/z	CSID8681460		M+H	C28H23NO9	32.3	0	9.33792	71.9439	100 - 31.3 - 6.57 - 1.04 - 0.135	http://nonlinear.com/redirect/outbound?p=chemspider&param=8681460	1,6-Dihydroxy-5-[(9-hydroxy-8,8-dimethyl-2-oxo-9,10-dihydro-2H,8H-pyrano[2,3-f]chromen-10-yl)oxy]-3-methoxy-9(10H)-acridinone		518.149	1	4.26985
4.27_518.1494m/z	CSID32878		M+H	C29H27NO4S2	31.3	0	7.65751	64.8994	100 - 33.8 - 15.4 - 3.84 - 0.89 - 0.161	http://nonlinear.com/redirect/outbound?p=chemspider&param=32878	Tipepidine Hibenzate		518.149	1	4.26985
4.27_518.1494m/z	CSID114916684		M+H-2H2O	C31H30Cl2FNO3	26.3	0	8.24783	40.5695	100 - 34.4 - 70.3 - 22.8 - 14.3 - 4.04 - 0.702	http://nonlinear.com/redirect/outbound?p=chemspider&param=114916684	8-(2,4-Dichlorophenyl)-9-(4-{[1-(3-fluoropropyl)-3-pyrrolidinyl]oxy}phenyl)-6,7-dihydro-5H-benzo[7]annulene-3-carboxylic acid		518.149	1	4.26985
4.30_301.0807m/z	CSID13512615		M+Na	C10H18N2O5S	35.4	2.07	-7.64644	83.4398	100 - 12.7 - 6.3 - 0.697 - 0.11	http://nonlinear.com/redirect/outbound?p=chemspider&param=13512615	Î³-Glutamylmethionine		301.081	1	4.3039
4.30_301.0807m/z	CSID15477877		M+Na	C10H18N2O5S	35.4	2.07	-7.64644	83.4398	100 - 12.7 - 6.3 - 0.697 - 0.11	http://nonlinear.com/redirect/outbound?p=chemspider&param=15477877	met-glu		301.081	1	4.3039
4.30_301.0807m/z	CSID4932367		M+Na	C10H18N2O5S	35.4	2.07	-7.64644	83.4398	100 - 12.7 - 6.3 - 0.697 - 0.11	http://nonlinear.com/redirect/outbound?p=chemspider&param=4932367	Glu-Met		301.081	1	4.3039
4.30_301.0807m/z	CSID35013099		M+H	C10H12N4O7	35.6	1.41	9.53716	86.9024	100 - 12.7 - 2.18 - 0.209	http://nonlinear.com/redirect/outbound?p=chemspider&param=35013099	6,8-Dihydroxy-3-pentofuranosyl-3,9-dihydro-2H-purin-2-one		301.081	1	4.3039
4.30_301.0807m/z	CSID3672801		M+K	C10H18N2O6	36.8	1.38	4.17056	87.6869	100 - 12 - 1.89 - 0.169	http://nonlinear.com/redirect/outbound?p=chemspider&param=3672801	N-(4-Amino-1-carboxybutyl)glutamic acid		301.081	1	4.3039
4.30_301.0807m/z	CSID144595		M+H	C10H12N4O7	35.6	1.33	9.53716	86.9024	100 - 12.7 - 2.18 - 0.209	http://nonlinear.com/redirect/outbound?p=chemspider&param=144595	3-(Î²-D-ribofuranosyl)uric acid		301.081	1	4.3039
4.30_301.0807m/z	CSID24534231		M+K	C8H23O7P	37.5	0	-2.13959	89.9785	100 - 9.18 - 1.81 - 0.141	http://nonlinear.com/redirect/outbound?p=chemspider&param=24534231	2,3-dihydroxypropyl dihydrogen phosphate; ethanol; propane		301.081	1	4.3039
4.30_301.0807m/z	CSID5373147		M+Na	C10H18N2O5S	35	0	-7.64644	83.4398	100 - 12.7 - 6.3 - 0.697 - 0.11	http://nonlinear.com/redirect/outbound?p=chemspider&param=5373147	L-Î³-Glutamyl-L-methionine		301.081	1	4.3039
4.34_340.9253m/z	CSID10182548		M+Na	C10H14BrCl3	24.5	0.106	5.2541	28.2392	51.6 - 5.67 - 100 - 11 - 64.5 - 7.04 - 17.4 - 1.88 - 1.73 - 0.183	http://nonlinear.com/redirect/outbound?p=chemspider&param=10182548	mertensene		340.925	1	4.33772
4.34_340.9253m/z	CSID10260879		M+Na	C10H14BrCl3	24.5	0.106	5.2541	28.2392	51.6 - 5.67 - 100 - 11 - 64.5 - 7.04 - 17.4 - 1.88 - 1.73 - 0.183	http://nonlinear.com/redirect/outbound?p=chemspider&param=10260879	Plocamene C		340.925	1	4.33772
4.34_340.9253m/z	CSID13115		M+K	C6H11N2O4PS3	35.8	0	1.06987	80.1976	100 - 9.9 - 14.8 - 1.33 - 0.844	http://nonlinear.com/redirect/outbound?p=chemspider&param=13115	Methidathion		340.925	1	4.33772
4.34_340.9253m/z	CSID4585655		M+Na	C10H14BrCl3	24.4	0	5.2541	28.2392	51.6 - 5.67 - 100 - 11 - 64.5 - 7.04 - 17.4 - 1.88 - 1.73 - 0.183	http://nonlinear.com/redirect/outbound?p=chemspider&param=4585655	2-Bromo-4,5-dichloro-1-[(E)-2-chlorovinyl]-1,5-dimethylcyclohexane		340.925	1	4.33772
4.41_223.0459n	CSID388954		M+Na, M+K	C10H9NO5	36.3	6.38	-9.95666	85.9405	100 - 11.5 - 1.63 - 0.136	http://nonlinear.com/redirect/outbound?p=chemspider&param=388954	N-Malonylanthranilic acid	223.046	246.035	1	4.40533
4.41_223.0459n	CSID388563		M+Na, M+K	C10H9NO5	36.2	6.16	-9.95666	85.9405	100 - 11.5 - 1.63 - 0.136	http://nonlinear.com/redirect/outbound?p=chemspider&param=388563	7,8-dihydro-7,8-dihydroxykynurenic acid	223.046	246.035	1	4.40533
4.41_223.0459n	CSID389612		M+Na, M+K	C10H9NO5	36.1	5.48	-9.95666	85.9405	100 - 11.5 - 1.63 - 0.136	http://nonlinear.com/redirect/outbound?p=chemspider&param=389612	4-(2-Amino-3-hydroxyphenyl)-2,4-dioxobutanoic acid	223.046	246.035	1	4.40533
4.41_223.0459n	CSID389617		M+Na, M+K	C10H9NO5	36.1	5.48	-9.95666	85.9405	100 - 11.5 - 1.63 - 0.136	http://nonlinear.com/redirect/outbound?p=chemspider&param=389617	4-(2-amino-5-hydroxyphenyl) -2,4-dioxobutanoate	223.046	246.035	1	4.40533
4.41_223.0459n	CSID21865646		M+Na, M+K	C10H9NO5	36.1	5.47	-9.95666	85.9405	100 - 11.5 - 1.63 - 0.136	http://nonlinear.com/redirect/outbound?p=chemspider&param=21865646	3-(1-carboxyvinyloxy)anthranilic acid	223.046	246.035	1	4.40533
4.41_223.0459n	CSID32681552		M+Na, M+K	C10H9NO5	36.1	5.31	-9.95666	85.9405	100 - 11.5 - 1.63 - 0.136	http://nonlinear.com/redirect/outbound?p=chemspider&param=32681552	(3,5-Dihydroxy-2-oxo-2,3-dihydro-1H-indol-3-yl)acetic acid	223.046	246.035	1	4.40533
4.41_223.0459n	CSID1742100		M+Na, M+K	C10H9NO5	35	0	-9.95666	85.9405	100 - 11.5 - 1.63 - 0.136	http://nonlinear.com/redirect/outbound?p=chemspider&param=1742100	N-(1,3-Benzodioxol-5-ylcarbonyl)glycine	223.046	246.035	1	4.40533
4.44_237.0677m/z	CSID62975		M+H-2H2O	C14H12N2O4	38.9	8.88	6.75494	93.1051	100 - 16.2 - 2.04 - 0.19	http://nonlinear.com/redirect/outbound?p=chemspider&param=62975	4,4â€²-Dinitrobibenzyl		237.068	1	4.43915
4.44_237.0677m/z	CSID13628421		M+Na	C9H14N2O2S	37.9	7.48	4.07451	86.6949	100 - 11.5 - 5.53 - 0.55	http://nonlinear.com/redirect/outbound?p=chemspider&param=13628421	Methyl bisnorbiotinyl ketone		237.068	1	4.43915
4.44_237.0677m/z	CSID54531		M+H	C11H12N2O2S	37.3	5.82	-6.49613	88.1006	100 - 13.6 - 5.79 - 0.67	http://nonlinear.com/redirect/outbound?p=chemspider&param=54531	Zileuton		237.068	1	4.43915
4.44_237.0677m/z	CSID298991		M+H	C11H9FN2O3	38.4	4.5	2.94633	90.9953	100 - 12.8 - 1.38 - 0.106	http://nonlinear.com/redirect/outbound?p=chemspider&param=298991	Sorbinil		237.068	1	4.43915
4.44_349.0363m/z	CSID74852994		M+Na	C14H14O7S	37.9	3.35	3.08748	89.6637	100 - 16.4 - 7.21 - 0.998 - 0.166	http://nonlinear.com/redirect/outbound?p=chemspider&param=74852994	1-(7-Hydroxy-2-oxo-2H-chromen-8-yl)-3-methyl-3-buten-2-yl hydrogen sulfate		349.036	1	4.43915
4.44_349.0363m/z	CSID64880341		M+H-2H2O	C16H16O9S	37.3	3.21	-3.64201	87.3156	100 - 18.6 - 8.01 - 1.24 - 0.221	http://nonlinear.com/redirect/outbound?p=chemspider&param=64880341	3â€²-METHYLEPICATECHIN-4â€²-SULFATE		349.036	1	4.43915
4.44_349.0363m/z	CSID64880370		M+H-2H2O	C16H16O9S	37.3	3.21	-3.64201	87.3156	100 - 18.6 - 8.01 - 1.24 - 0.221	http://nonlinear.com/redirect/outbound?p=chemspider&param=64880370	4â€²-METHYLEPICATECHIN-3â€²-SULFATE		349.036	1	4.43915
4.44_349.0363m/z	CSID16218		M+K	C12H14N4O4S	38.4	3.1	-1.55686	90.943	100 - 15.6 - 6.47 - 0.846 - 0.118	http://nonlinear.com/redirect/outbound?p=chemspider&param=16218	Sulfadoxine		349.036	1	4.43915
4.44_349.0363m/z	CSID74852030		M+H-2H2O	C16H16O9S	37.1	2.7	-3.64201	87.3156	100 - 18.6 - 8.01 - 1.24 - 0.221	http://nonlinear.com/redirect/outbound?p=chemspider&param=74852030	3,5,6-Trihydroxy-2-(4-hydroxy-3-methoxyphenyl)-3,4-dihydro-2H-chromen-7-yl hydrogen sulfite		349.036	1	4.43915
4.44_349.0363m/z	CSID74853475		M+H-2H2O	C16H16O9S	37.1	2.7	-3.64201	87.3156	100 - 18.6 - 8.01 - 1.24 - 0.221	http://nonlinear.com/redirect/outbound?p=chemspider&param=74853475	5,7-Dihydroxy-3-(2-hydroxy-4-methoxyphenyl)-3,4-dihydro-2H-chromen-4-yl hydrogen sulfate		349.036	1	4.43915
4.44_349.0363m/z	CSID74852206		M+H-2H2O	C19H12O9	37.1	2.49	5.1355	89.1248	100 - 21 - 3.95 - 0.521	http://nonlinear.com/redirect/outbound?p=chemspider&param=74852206	2,9-Dihydroxy-6-oxo-6H-[1]benzofuro[3,2-c]chromene-3,8-diyl diacetate		349.036	1	4.43915
4.44_349.0363m/z	CSID74852208		M+H-2H2O	C19H12O9	37.1	2.49	5.1355	89.1248	100 - 21 - 3.95 - 0.521	http://nonlinear.com/redirect/outbound?p=chemspider&param=74852208	4,9-Dihydroxy-6-oxo-6H-[1]benzofuro[3,2-c]chromene-3,8-diyl diacetate		349.036	1	4.43915
4.44_349.0363m/z	CSID74852209		M+H-2H2O	C19H12O9	37.1	2.49	5.1355	89.1248	100 - 21 - 3.95 - 0.521	http://nonlinear.com/redirect/outbound?p=chemspider&param=74852209	7,9-Dihydroxy-6-oxo-6H-[1]benzofuro[3,2-c]chromene-3,8-diyl diacetate		349.036	1	4.43915
4.44_349.0363m/z	CSID74852210		M+H-2H2O	C19H12O9	37.1	2.49	5.1355	89.1248	100 - 21 - 3.95 - 0.521	http://nonlinear.com/redirect/outbound?p=chemspider&param=74852210	1,9-Dihydroxy-6-oxo-6H-[1]benzofuro[3,2-c]chromene-3,8-diyl diacetate		349.036	1	4.43915
4.44_349.0363m/z	CSID74852211		M+H-2H2O	C19H12O9	37.1	2.49	5.1355	89.1248	100 - 21 - 3.95 - 0.521	http://nonlinear.com/redirect/outbound?p=chemspider&param=74852211	3-Acetoxy-9-hydroxy-6-oxo-6H-[1]benzofuro[3,2-c]chromen-8-yl glycolate		349.036	1	4.43915
4.44_349.0363m/z	CSID74852212		M+H-2H2O	C19H12O9	37.1	2.49	5.1355	89.1248	100 - 21 - 3.95 - 0.521	http://nonlinear.com/redirect/outbound?p=chemspider&param=74852212	8-Acetoxy-9-hydroxy-6-oxo-6H-[1]benzofuro[3,2-c]chromen-3-yl glycolate		349.036	1	4.43915
4.44_349.0363m/z	CSID74852213		M+H-2H2O	C19H12O9	37.1	2.49	5.1355	89.1248	100 - 21 - 3.95 - 0.521	http://nonlinear.com/redirect/outbound?p=chemspider&param=74852213	2,8-Dihydroxy-6-oxo-6H-[1]benzofuro[3,2-c]chromene-3,9-diyl diacetate		349.036	1	4.43915
4.44_349.0363m/z	CSID74852214		M+H-2H2O	C19H12O9	37.1	2.49	5.1355	89.1248	100 - 21 - 3.95 - 0.521	http://nonlinear.com/redirect/outbound?p=chemspider&param=74852214	8,10-Dihydroxy-6-oxo-6H-[1]benzofuro[3,2-c]chromene-3,9-diyl diacetate		349.036	1	4.43915
4.44_349.0363m/z	CSID74852215		M+H-2H2O	C19H12O9	37.1	2.49	5.1355	89.1248	100 - 21 - 3.95 - 0.521	http://nonlinear.com/redirect/outbound?p=chemspider&param=74852215	4,8-Dihydroxy-6-oxo-6H-[1]benzofuro[3,2-c]chromene-3,9-diyl diacetate		349.036	1	4.43915
4.44_349.0363m/z	CSID74852217		M+H-2H2O	C19H12O9	37.1	2.49	5.1355	89.1248	100 - 21 - 3.95 - 0.521	http://nonlinear.com/redirect/outbound?p=chemspider&param=74852217	1,8-Dihydroxy-6-oxo-6H-[1]benzofuro[3,2-c]chromene-3,9-diyl diacetate		349.036	1	4.43915
4.44_349.0363m/z	CSID74852218		M+H-2H2O	C19H12O9	37.1	2.49	5.1355	89.1248	100 - 21 - 3.95 - 0.521	http://nonlinear.com/redirect/outbound?p=chemspider&param=74852218	3-Acetoxy-8-hydroxy-6-oxo-6H-[1]benzofuro[3,2-c]chromen-9-yl glycolate		349.036	1	4.43915
4.44_349.0363m/z	CSID74852219		M+H-2H2O	C19H12O9	37.1	2.49	5.1355	89.1248	100 - 21 - 3.95 - 0.521	http://nonlinear.com/redirect/outbound?p=chemspider&param=74852219	9-Acetoxy-8-hydroxy-6-oxo-6H-[1]benzofuro[3,2-c]chromen-3-yl glycolate		349.036	1	4.43915
4.44_349.0363m/z	CSID74852102		M+H-2H2O	C16H16O9S	37.1	2.49	-3.64201	87.3156	100 - 18.6 - 8.01 - 1.24 - 0.221	http://nonlinear.com/redirect/outbound?p=chemspider&param=74852102	2-Methoxy-5-[3-oxo-3-(2,4,6-trihydroxyphenyl)propyl]phenyl hydrogen sulfate		349.036	1	4.43915
4.44_375.9807m/z	CSID10442340		M+K	C13H11N3O4S2	34.8	2.33	-4.5218	76.6943	100 - 17 - 11.2 - 1.68 - 0.449	http://nonlinear.com/redirect/outbound?p=chemspider&param=10442340	Sudoxicam		375.981	1	4.43915
4.44_349.0363m/z	CSID74852404		M+Na	C14H14O7S	37.6	1.89	3.08748	89.6637	100 - 16.4 - 7.21 - 0.998 - 0.166	http://nonlinear.com/redirect/outbound?p=chemspider&param=74852404	(3E)-4-(7-Methoxy-2-oxo-2H-chromen-6-yl)-3-buten-2-yl hydrogen sulfate		349.036	1	4.43915
4.44_349.0363m/z	CSID74851850		M+H-2H2O	C16H16O9S	37	1.89	-3.64201	87.3156	100 - 18.6 - 8.01 - 1.24 - 0.221	http://nonlinear.com/redirect/outbound?p=chemspider&param=74851850	3-[3-(3,4-Dihydroxyphenyl)-3-oxopropyl]-6-hydroxy-2-methoxyphenyl hydrogen sulfate		349.036	1	4.43915
4.44_375.9807m/z	CSID10442339		M+K	C13H11N3O4S2	34.7	1.86	-4.5218	76.6943	100 - 17 - 11.2 - 1.68 - 0.449	http://nonlinear.com/redirect/outbound?p=chemspider&param=10442339	Liman		375.981	1	4.43915
4.44_349.0363m/z	CSID74852220		M+H-2H2O	C19H12O9	36.9	1.46	5.1355	89.1248	100 - 21 - 3.95 - 0.521	http://nonlinear.com/redirect/outbound?p=chemspider&param=74852220	2,3-Dihydroxy-6-oxo-6H-[1]benzofuro[3,2-c]chromene-8,9-diyl diacetate		349.036	1	4.43915
4.44_349.0363m/z	CSID74852221		M+H-2H2O	C19H12O9	36.9	1.46	5.1355	89.1248	100 - 21 - 3.95 - 0.521	http://nonlinear.com/redirect/outbound?p=chemspider&param=74852221	3,10-Dihydroxy-6-oxo-6H-[1]benzofuro[3,2-c]chromene-8,9-diyl diacetate		349.036	1	4.43915
4.44_349.0363m/z	CSID74852222		M+H-2H2O	C19H12O9	36.9	1.46	5.1355	89.1248	100 - 21 - 3.95 - 0.521	http://nonlinear.com/redirect/outbound?p=chemspider&param=74852222	3,4-Dihydroxy-6-oxo-6H-[1]benzofuro[3,2-c]chromene-8,9-diyl diacetate		349.036	1	4.43915
4.44_349.0363m/z	CSID74852223		M+H-2H2O	C19H12O9	36.9	1.46	5.1355	89.1248	100 - 21 - 3.95 - 0.521	http://nonlinear.com/redirect/outbound?p=chemspider&param=74852223	3,7-Dihydroxy-6-oxo-6H-[1]benzofuro[3,2-c]chromene-8,9-diyl diacetate		349.036	1	4.43915
4.44_349.0363m/z	CSID74852224		M+H-2H2O	C19H12O9	36.9	1.46	5.1355	89.1248	100 - 21 - 3.95 - 0.521	http://nonlinear.com/redirect/outbound?p=chemspider&param=74852224	1,3-Dihydroxy-6-oxo-6H-[1]benzofuro[3,2-c]chromene-8,9-diyl diacetate		349.036	1	4.43915
4.44_349.0363m/z	CSID74852225		M+H-2H2O	C19H12O9	36.9	1.46	5.1355	89.1248	100 - 21 - 3.95 - 0.521	http://nonlinear.com/redirect/outbound?p=chemspider&param=74852225	8-Acetoxy-3-hydroxy-6-oxo-6H-[1]benzofuro[3,2-c]chromen-9-yl glycolate		349.036	1	4.43915
4.44_349.0363m/z	CSID74852226		M+H-2H2O	C19H12O9	36.9	1.46	5.1355	89.1248	100 - 21 - 3.95 - 0.521	http://nonlinear.com/redirect/outbound?p=chemspider&param=74852226	9-Acetoxy-3-hydroxy-6-oxo-6H-[1]benzofuro[3,2-c]chromen-8-yl glycolate		349.036	1	4.43915
4.44_349.0363m/z	CSID74851851		M+H-2H2O	C16H16O9S	36.9	1.45	-3.64201	87.3156	100 - 18.6 - 8.01 - 1.24 - 0.221	http://nonlinear.com/redirect/outbound?p=chemspider&param=74851851	5-[3-(3,4-Dihydroxy-2-methoxyphenyl)propanoyl]-2-hydroxyphenyl hydrogen sulfate		349.036	1	4.43915
4.44_237.0677m/z	CSID129307276		M+H-2H2O	C14H12N2O4	37.3	1.07	6.75494	93.1051	100 - 16.2 - 2.04 - 0.19	http://nonlinear.com/redirect/outbound?p=chemspider&param=129307276	1,4,10,10a-Tetrahydro-1,6-phenazinedicarboxylic acid		237.068	1	4.43915
4.44_237.0677m/z	CSID28491768		M+H-2H2O	C14H12N2O4	37.3	1.07	6.75494	93.1051	100 - 16.2 - 2.04 - 0.19	http://nonlinear.com/redirect/outbound?p=chemspider&param=28491768	(1S,2R,3S,7R,8S,9S,10R,14S)-5,12-Diazapentacyclo[7.5.2.0~2,8~.0~3,7~.0~10,14~]hexadec-15-ene-4,6,11,13-tetrone		237.068	1	4.43915
4.44_237.0677m/z	CSID35876		M+H-2H2O	C9H13ClN6O2	32.1	1.06	9.90111	70.1413	100 - 12.2 - 33.1 - 3.96 - 0.353	http://nonlinear.com/redirect/outbound?p=chemspider&param=35876	Nimustine		237.068	1	4.43915
4.44_349.0363m/z	CSID74852207		M+H-2H2O	C19H12O9	36.8	1.02	5.1355	89.1248	100 - 21 - 3.95 - 0.521	http://nonlinear.com/redirect/outbound?p=chemspider&param=74852207	9,10-Dihydroxy-6-oxo-6H-[1]benzofuro[3,2-c]chromene-3,8-diyl diacetate		349.036	1	4.43915
4.44_349.0363m/z	CSID74852216		M+H-2H2O	C19H12O9	36.8	1.02	5.1355	89.1248	100 - 21 - 3.95 - 0.521	http://nonlinear.com/redirect/outbound?p=chemspider&param=74852216	7,8-Dihydroxy-6-oxo-6H-[1]benzofuro[3,2-c]chromene-3,9-diyl diacetate		349.036	1	4.43915
4.44_349.0363m/z	CSID5132		M+K	C12H14N4O4S	37.9	0.611	-1.55686	90.943	100 - 15.6 - 6.47 - 0.846 - 0.118	http://nonlinear.com/redirect/outbound?p=chemspider&param=5132	sulfadimethoxine		349.036	1	4.43915
4.44_237.0677m/z	CSID552245		M+H-2H2O	C19H12O2	37.5	0	-8.03105	96.4583	100 - 20.8 - 2.46 - 0.212	http://nonlinear.com/redirect/outbound?p=chemspider&param=552245	Anigorufone		237.068	1	4.43915
4.44_237.0677m/z	CSID7822315		M+H-2H2O	C19H12O2	37.5	0	-8.03105	96.4583	100 - 20.8 - 2.46 - 0.212	http://nonlinear.com/redirect/outbound?p=chemspider&param=7822315	5-Chrysenecarboxylate		237.068	1	4.43915
4.44_237.0677m/z	CSID7822317		M+H-2H2O	C19H12O2	37.5	0	-8.03105	96.4583	100 - 20.8 - 2.46 - 0.212	http://nonlinear.com/redirect/outbound?p=chemspider&param=7822317	4-Chrysenecarboxylate		237.068	1	4.43915
4.44_237.0677m/z	CSID23326918		M+H	C14H8N2O2	36.9	0	7.78836	93.3806	100 - 16 - 1.61 - 0.122	http://nonlinear.com/redirect/outbound?p=chemspider&param=23326918	11-hydroxycanthin-6-one		237.068	1	4.43915
4.44_237.0677m/z	CSID21105876		M+K	C14H14O	38.5	0	0.347604	93.1441	100 - 15.3 - 1.3	http://nonlinear.com/redirect/outbound?p=chemspider&param=21105876	Dibenzyl ether		237.068	1	4.43915
4.44_237.0677m/z	CSID72819		M+K	C14H14O	38.5	0	0.347604	93.1441	100 - 15.3 - 1.3	http://nonlinear.com/redirect/outbound?p=chemspider&param=72819	4-Phenethylphenol		237.068	1	4.43915
4.44_237.0677m/z	CSID286527		M+H-2H2O	C14H12N2O4	37.1	0	6.75494	93.1051	100 - 16.2 - 2.04 - 0.19	http://nonlinear.com/redirect/outbound?p=chemspider&param=286527	5,12-Diazapentacyclo[7.5.2.0~2,8~.0~3,7~.0~10,14~]hexadec-15-ene-4,6,11,13-tetrone		237.068	1	4.43915
4.44_220.9346m/z	CSID4637		M+K	C3H5Na2O4P	37.6	0	-3.74908	92.5476	100 - 3.45 - 0.864	http://nonlinear.com/redirect/outbound?p=chemspider&param=4637	Fosfomycin Sodium		220.935	1	4.43915
4.44_220.9346m/z	CSID66181		M+K	C3H5Na2O4P	37.6	0	-3.74908	92.5476	100 - 3.45 - 0.864	http://nonlinear.com/redirect/outbound?p=chemspider&param=66181	Fosfomycin Sodium		220.935	1	4.43915
4.44_220.9346m/z	CSID30628		M+H	CH4Na2O6P2	37.9	0	-2.57621	92.3352	100 - 1.36 - 1.24	http://nonlinear.com/redirect/outbound?p=chemspider&param=30628	Medronate disodium		220.935	1	4.43915
4.44_220.9346m/z	CSID2006502		M+K	C4H6O4S2	37.6	0	3.57625	92.1804	100 - 6.15 - 10 - 0.536 - 0.335	http://nonlinear.com/redirect/outbound?p=chemspider&param=2006502	meso-Succimer		220.935	1	4.43915
4.44_220.9346m/z	CSID8988		M+K	C4H6O4S2	37.6	0	3.57625	92.1804	100 - 6.15 - 10 - 0.536 - 0.335	http://nonlinear.com/redirect/outbound?p=chemspider&param=8988	Succimer		220.935	1	4.43915
4.44_237.0677m/z	CSID5062		M+H	C11H9FN2O3	37.5	0	2.94633	90.9953	100 - 12.8 - 1.38 - 0.106	http://nonlinear.com/redirect/outbound?p=chemspider&param=5062	Sorbinil		237.068	1	4.43915
4.44_237.0677m/z	CSID389922		M+H-2H2O	C11H16N2O4S	36.3	0	-5.63474	87.7903	100 - 13.8 - 6.22 - 0.733 - 0.104	http://nonlinear.com/redirect/outbound?p=chemspider&param=389922	(+)-Thienamycin		237.068	1	4.43915
4.44_349.0363m/z	CSID74852454		M+H-2H2O	C16H16O9S	36.6	0	-3.64201	87.3156	100 - 18.6 - 8.01 - 1.24 - 0.221	http://nonlinear.com/redirect/outbound?p=chemspider&param=74852454	2-[2-Oxo-9-(sulfooxy)-8,9-dihydro-2H-furo[2,3-h]chromen-8-yl]-2-propanyl acetate		349.036	1	4.43915
4.44_375.9807m/z	CSID4471584		M+K	C13H11N3O4S2	34.3	0	-4.5218	76.6943	100 - 17 - 11.2 - 1.68 - 0.449	http://nonlinear.com/redirect/outbound?p=chemspider&param=4471584	(3Z)-3-[Hydroxy(2-pyridinylamino)methylene]-2-methyl-2,3-dihydro-4H-thieno[2,3-e][1,2]thiazin-4-one 1,1-dioxide		375.981	1	4.43915
4.49_219.0815m/z	CSID3218		M+H-2H2O	C16H14O3	38.5	7.21	4.01639	89.7428	100 - 17.6 - 2.07 - 0.183	http://nonlinear.com/redirect/outbound?p=chemspider&param=3218	fenbufen		219.081	1	4.49273
4.49_219.0815m/z	CSID3693		M+H-2H2O	C16H14O3	38.5	7.21	4.01639	89.7428	100 - 17.6 - 2.07 - 0.183	http://nonlinear.com/redirect/outbound?p=chemspider&param=3693	Ketoprofen		219.081	1	4.49273
4.49_219.0815m/z	CSID580922		M+H-2H2O	C16H14O3	38.5	7.21	4.01639	89.7428	100 - 17.6 - 2.07 - 0.183	http://nonlinear.com/redirect/outbound?p=chemspider&param=580922	Dexketoprofen		219.081	1	4.49273
4.49_219.0815m/z	CSID11704717		M+H-2H2O	C16H14O3	38.5	7.2	4.01639	89.7428	100 - 17.6 - 2.07 - 0.183	http://nonlinear.com/redirect/outbound?p=chemspider&param=11704717	(2E)-1-(4-Hydroxy-3-methoxyphenyl)-3-phenyl-2-propen-1-one		219.081	1	4.49273
4.49_219.0815m/z	CSID4528862		M+H-2H2O	C16H14O3	38.5	7.2	4.01639	89.7428	100 - 17.6 - 2.07 - 0.183	http://nonlinear.com/redirect/outbound?p=chemspider&param=4528862	2â€²-Hydroxy-4â€²-methoxychalcone		219.081	1	4.49273
4.49_219.0815m/z	CSID74853766		M+H-2H2O	C16H14O3	38.5	7.2	4.01639	89.7428	100 - 17.6 - 2.07 - 0.183	http://nonlinear.com/redirect/outbound?p=chemspider&param=74853766	4-Allyl-2-hydroxyphenyl benzoate		219.081	1	4.49273
4.49_355.0538m/z	CSID26327459		M+H-2H2O	C11H15N6O8P	39.3	7.19	-3.28197	92.9613	100 - 14.6 - 2.64 - 0.281	http://nonlinear.com/redirect/outbound?p=chemspider&param=26327459	carbamoyl adenylate		355.054	1	4.49273
4.49_219.0815m/z	CSID137075		M+H-2H2O	C16H14O3	38.2	6.11	4.01639	89.7428	100 - 17.6 - 2.07 - 0.183	http://nonlinear.com/redirect/outbound?p=chemspider&param=137075	4â€²-METHOXYCHALCONE EPOXIDE, TRANS-		219.081	1	4.49273
4.49_219.0815m/z	CSID391131		M+H-2H2O	C16H14O3	38.2	6.11	4.01639	89.7428	100 - 17.6 - 2.07 - 0.183	http://nonlinear.com/redirect/outbound?p=chemspider&param=391131	(R)-4â€³-methoxydalbergione		219.081	1	4.49273
4.49_219.0815m/z	CSID92982		M+H-2H2O	C16H14O3	38.1	5.55	4.01639	89.7428	100 - 17.6 - 2.07 - 0.183	http://nonlinear.com/redirect/outbound?p=chemspider&param=92982	4â€²-METHOXYFLAVANONE		219.081	1	4.49273
4.49_355.0538m/z	CSID391605		M+K	C18H17FO2S	36	4.75	-8.61206	84.8545	100 - 20.5 - 6.93 - 1.1 - 0.137	http://nonlinear.com/redirect/outbound?p=chemspider&param=391605	1-Fluoro-4-{2-[4-(methylsulfonyl)phenyl]-1-cyclopenten-1-yl}benzene		355.054	1	4.49273
4.49_287.0595m/z	CSID5134		M+Na	C11H12N4O2S	37.8	4.2	8.25797	93.8589	100 - 14.4 - 5.89 - 0.712	http://nonlinear.com/redirect/outbound?p=chemspider&param=5134	sulfamerazine		287.059	1	4.49273
4.49_287.0595m/z	CSID62158		M+Na	C11H12N4O2S	37.8	4.2	8.25797	93.8589	100 - 14.4 - 5.89 - 0.712	http://nonlinear.com/redirect/outbound?p=chemspider&param=62158	Sulfaperin		287.059	1	4.49273
4.49_287.0595m/z	CSID4455		M+H	C15H11ClN2O2	34.1	3.43	4.60378	72.2704	100 - 17.2 - 33.8 - 5.62 - 0.582	http://nonlinear.com/redirect/outbound?p=chemspider&param=4455	Oxazepam		287.059	1	4.49273
4.49_287.0595m/z	CSID10441314		M+H	C15H11ClN2O2	34.1	3.42	4.60378	72.2704	100 - 17.2 - 33.8 - 5.62 - 0.582	http://nonlinear.com/redirect/outbound?p=chemspider&param=10441314	Demoxepam		287.059	1	4.49273
4.49_219.0815m/z	CSID11567157		M+H	C8H14N2O3S	37.3	2.9	7.66795	92.226	100 - 10.5 - 5.63 - 0.515	http://nonlinear.com/redirect/outbound?p=chemspider&param=11567157	Cys-pro		219.081	1	4.49273
4.49_287.0595m/z	CSID80921		M+H	C15H11ClN2O2	33.7	1.48	4.60378	72.2704	100 - 17.2 - 33.8 - 5.62 - 0.582	http://nonlinear.com/redirect/outbound?p=chemspider&param=80921	Norclobazam		287.059	1	4.49273
4.49_219.0815m/z	CSID114167		M+H-2H2O	C16H14O3	37.2	1.14	4.01639	89.7428	100 - 17.6 - 2.07 - 0.183	http://nonlinear.com/redirect/outbound?p=chemspider&param=114167	Chalepensin		219.081	1	4.49273
4.49_219.0815m/z	CSID4710303		M+H-2H2O	C16H14O3	37.2	1.14	4.01639	89.7428	100 - 17.6 - 2.07 - 0.183	http://nonlinear.com/redirect/outbound?p=chemspider&param=4710303	(2E)-3-(3-hydroxyphenyl)-1-(4-methoxyphenyl)prop-2-en-1-one		219.081	1	4.49273
4.49_327.0452m/z	CSID4033		M+H-2H2O	C18H16Cl2N2O2	30.4	1.11	0.553155	51.6103	100 - 20.5 - 66.3 - 13.3 - 11.8 - 2.22 - 0.254	http://nonlinear.com/redirect/outbound?p=chemspider&param=4033	mexazolam		327.045	1	4.49273
4.49_327.0452m/z	CSID30777496		M+Na	C15H12O7	37	0.849	-7.54245	92.4267	100 - 16.6 - 2.73 - 0.301	http://nonlinear.com/redirect/outbound?p=chemspider&param=30777496	(2E)-3-(7-Hydroxy-2H-chromen-3-yl)-4-oxo-2-hexenedioic acid		327.045	1	4.49273
4.49_287.0595m/z	CSID34397		M+H	C14H16Cl2O2	30.9	0.813	-1.79368	55.7184	100 - 15.4 - 65.4 - 9.96 - 11.2 - 1.65 - 0.159	http://nonlinear.com/redirect/outbound?p=chemspider&param=34397	fenclorac		287.059	1	4.49273
4.49_327.0452m/z	CSID74886754		M+K	C12H16O8	37.2	0.292	-8.48621	95.1804	100 - 13.5 - 2.48 - 0.253	http://nonlinear.com/redirect/outbound?p=chemspider&param=74886754	1,5-Anhydro-1-(2,4,6-trihydroxyphenyl)hexitol		327.045	1	4.49273
4.49_327.0452m/z	CSID389680		M+Na	C15H12O7	36.9	0.292	-7.54245	92.4267	100 - 16.6 - 2.73 - 0.301	http://nonlinear.com/redirect/outbound?p=chemspider&param=389680	(2S)-dihydrotricetin		327.045	1	4.49273
4.49_327.0452m/z	CSID4424366		M+Na	C15H12O7	36.9	0.292	-7.54245	92.4267	100 - 16.6 - 2.73 - 0.301	http://nonlinear.com/redirect/outbound?p=chemspider&param=4424366	dihydrotricetin		327.045	1	4.49273
4.49_327.0452m/z	CSID74851837		M+Na	C15H12O7	36.9	0.292	-7.54245	92.4267	100 - 16.6 - 2.73 - 0.301	http://nonlinear.com/redirect/outbound?p=chemspider&param=74851837	5,7-Dihydroxy-2-(2,3,4-trihydroxyphenyl)-2,3-dihydro-4H-chromen-4-one		327.045	1	4.49273
4.49_327.0452m/z	CSID74851841		M+Na	C15H12O7	36.9	0.292	-7.54245	92.4267	100 - 16.6 - 2.73 - 0.301	http://nonlinear.com/redirect/outbound?p=chemspider&param=74851841	5,7-Dihydroxy-2-(2,4,5-trihydroxyphenyl)-2,3-dihydro-4H-chromen-4-one		327.045	1	4.49273
4.49_327.0452m/z	CSID74852556		M+Na	C15H12O7	36.9	0.292	-7.54245	92.4267	100 - 16.6 - 2.73 - 0.301	http://nonlinear.com/redirect/outbound?p=chemspider&param=74852556	3-(3,4-Dihydroxyphenyl)-5,6,7-trihydroxy-2,3-dihydro-4H-chromen-4-one		327.045	1	4.49273
4.49_327.0452m/z	CSID74854082		M+Na	C15H12O7	36.9	0.292	-7.54245	92.4267	100 - 16.6 - 2.73 - 0.301	http://nonlinear.com/redirect/outbound?p=chemspider&param=74854082	3-(2,4-Dihydroxyphenyl)-5,7,8-trihydroxy-2,3-dihydro-4H-chromen-4-one		327.045	1	4.49273
4.49_327.0452m/z	CSID23937203		M+Na	C15H12O7	36.9	0.282	-7.54245	92.4267	100 - 16.6 - 2.73 - 0.301	http://nonlinear.com/redirect/outbound?p=chemspider&param=23937203	(3R)-2-(3,4-Dihydroxyphenyl)-3,5,7-trihydroxy-2,3-dihydro-4H-chromen-4-one		327.045	1	4.49273
4.49_327.0452m/z	CSID24846209		M+Na	C15H12O7	36.9	0.282	-7.54245	92.4267	100 - 16.6 - 2.73 - 0.301	http://nonlinear.com/redirect/outbound?p=chemspider&param=24846209	alphitonin		327.045	1	4.49273
4.49_327.0452m/z	CSID388626		M+Na	C15H12O7	36.9	0.282	-7.54245	92.4267	100 - 16.6 - 2.73 - 0.301	http://nonlinear.com/redirect/outbound?p=chemspider&param=388626	Taxifolin		327.045	1	4.49273
4.49_327.0452m/z	CSID391861		M+Na	C15H12O7	36.9	0.282	-7.54245	92.4267	100 - 16.6 - 2.73 - 0.301	http://nonlinear.com/redirect/outbound?p=chemspider&param=391861	epi-Taxifolin		327.045	1	4.49273
4.49_327.0452m/z	CSID458		M+Na	C15H12O7	36.9	0.282	-7.54245	92.4267	100 - 16.6 - 2.73 - 0.301	http://nonlinear.com/redirect/outbound?p=chemspider&param=458	Taxifolin		327.045	1	4.49273
4.49_327.0452m/z	CSID67491361		M+Na	C15H12O7	36.9	0.282	-7.54245	92.4267	100 - 16.6 - 2.73 - 0.301	http://nonlinear.com/redirect/outbound?p=chemspider&param=67491361	2-(3,5-Dihydroxyphenyl)-3,5,7-trihydroxy-2,3-dihydro-4H-chromen-4-one		327.045	1	4.49273
4.49_327.0452m/z	CSID74851594		M+Na	C15H12O7	36.9	0.282	-7.54245	92.4267	100 - 16.6 - 2.73 - 0.301	http://nonlinear.com/redirect/outbound?p=chemspider&param=74851594	6,7-Dihydroxy-3-(2,4,5-trihydroxyphenyl)-2,3-dihydro-4H-chromen-4-one		327.045	1	4.49273
4.49_327.0452m/z	CSID74852563		M+Na	C15H12O7	36.9	0.282	-7.54245	92.4267	100 - 16.6 - 2.73 - 0.301	http://nonlinear.com/redirect/outbound?p=chemspider&param=74852563	5,7-Dihydroxy-3-(2,3,4-trihydroxyphenyl)-2,3-dihydro-4H-chromen-4-one		327.045	1	4.49273
4.49_327.0452m/z	CSID74852569		M+Na	C15H12O7	36.9	0.282	-7.54245	92.4267	100 - 16.6 - 2.73 - 0.301	http://nonlinear.com/redirect/outbound?p=chemspider&param=74852569	5,7-Dihydroxy-3-(2,4,5-trihydroxyphenyl)-2,3-dihydro-4H-chromen-4-one		327.045	1	4.49273
4.49_327.0452m/z	CSID74853374		M+Na	C15H12O7	36.9	0.282	-7.54245	92.4267	100 - 16.6 - 2.73 - 0.301	http://nonlinear.com/redirect/outbound?p=chemspider&param=74853374	2,4,6-Trihydroxy-2-[hydroxy(4-hydroxyphenyl)methyl]-1-benzofuran-3(2H)-one		327.045	1	4.49273
4.49_287.0595m/z	CSID74853078		M+H	C12H14O6S	37.8	0.281	3.89061	93.2256	100 - 14.2 - 6.68 - 0.816 - 0.133	http://nonlinear.com/redirect/outbound?p=chemspider&param=74853078	(4E)-5-(4-Methoxyphenyl)-3-oxo-4-penten-2-yl hydrogen sulfate		287.059	1	4.49273
4.49_287.0595m/z	CSID74853079		M+H	C12H14O6S	37.8	0.281	3.89061	93.2256	100 - 14.2 - 6.68 - 0.816 - 0.133	http://nonlinear.com/redirect/outbound?p=chemspider&param=74853079	(4E)-5-(4-Methoxyphenyl)-3-oxo-4-penten-1-yl hydrogen sulfate		287.059	1	4.49273
4.49_327.0452m/z	CSID74851842		M+Na	C15H12O7	36.9	0.281	-7.54245	92.4267	100 - 16.6 - 2.73 - 0.301	http://nonlinear.com/redirect/outbound?p=chemspider&param=74851842	(2E)-3-(2,4,5-Trihydroxyphenyl)-1-(2,4,6-trihydroxyphenyl)-2-propen-1-one		327.045	1	4.49273
4.49_327.0452m/z	CSID23290460		M+Na	C15H12O7	36.8	0.276	-7.54245	92.4267	100 - 16.6 - 2.73 - 0.301	http://nonlinear.com/redirect/outbound?p=chemspider&param=23290460	(2E)-1-(2,4,6-trihydroxyphenyl)-3-(3,4,5-trihydroxyphenyl)prop-2-en-1-one		327.045	1	4.49273
4.49_327.0452m/z	CSID74851666		M+Na	C15H12O7	36.8	0.276	-7.54245	92.4267	100 - 16.6 - 2.73 - 0.301	http://nonlinear.com/redirect/outbound?p=chemspider&param=74851666	3-(3,5-Dihydroxyphenyl)-1-(2,4,6-trihydroxyphenyl)-1,2-propanedione		327.045	1	4.49273
4.49_327.0452m/z	CSID74851838		M+Na	C15H12O7	36.8	0.276	-7.54245	92.4267	100 - 16.6 - 2.73 - 0.301	http://nonlinear.com/redirect/outbound?p=chemspider&param=74851838	(2E)-3-(2,3,4-Trihydroxyphenyl)-1-(2,4,6-trihydroxyphenyl)-2-propen-1-one		327.045	1	4.49273
4.49_327.0452m/z	CSID74852154		M+Na	C15H12O7	36.8	0.276	-7.54245	92.4267	100 - 16.6 - 2.73 - 0.301	http://nonlinear.com/redirect/outbound?p=chemspider&param=74852154	(2E)-1-(2,4,6-Trihydroxyphenyl)-3-(3,4,5-trihydroxyphenyl)-2-propen-1-one		327.045	1	4.49273
4.49_327.0452m/z	CSID129910751		M+H-2H2O	C10H19O12P	37.8	0	-6.43461	96.2911	100 - 11.5 - 3.07 - 0.301	http://nonlinear.com/redirect/outbound?p=chemspider&param=129910751			327.045	1	4.49273
4.49_287.0595m/z	CSID10296256		M+K	C16H12N2O	37.6	0	5.55137	94.5436	100 - 18.2 - 1.77 - 0.121	http://nonlinear.com/redirect/outbound?p=chemspider&param=10296256	Sudan I		287.059	1	4.49273
4.49_287.0595m/z	CSID74854123		M+H	C12H14O6S	37.7	0	3.89061	93.2256	100 - 14.2 - 6.68 - 0.816 - 0.133	http://nonlinear.com/redirect/outbound?p=chemspider&param=74854123	3-(3-Methyl-2-buten-1-yl)-4-(sulfooxy)benzoic acid		287.059	1	4.49273
4.49_327.0452m/z	CSID321887		M+Na	C15H12O7	36.8	0	-7.54245	92.4267	100 - 16.6 - 2.73 - 0.301	http://nonlinear.com/redirect/outbound?p=chemspider&param=321887	Dihydromorin		327.045	1	4.49273
4.49_327.0452m/z	CSID67158658		M+Na	C15H12O7	36.8	0	-7.54245	92.4267	100 - 16.6 - 2.73 - 0.301	http://nonlinear.com/redirect/outbound?p=chemspider&param=67158658	2-(3,4-Dihydroxyphenyl)-5,6,7-trihydroxy-2,3-dihydro-4H-chromen-4-one		327.045	1	4.49273
4.49_327.0452m/z	CSID74851673		M+Na	C15H12O7	36.8	0	-7.54245	92.4267	100 - 16.6 - 2.73 - 0.301	http://nonlinear.com/redirect/outbound?p=chemspider&param=74851673	3,5,6,7-Tetrahydroxy-2-(3-hydroxyphenyl)-2,3-dihydro-4H-chromen-4-one		327.045	1	4.49273
4.49_327.0452m/z	CSID74851695		M+Na	C15H12O7	36.8	0	-7.54245	92.4267	100 - 16.6 - 2.73 - 0.301	http://nonlinear.com/redirect/outbound?p=chemspider&param=74851695	3,5,6,7-Tetrahydroxy-2-(4-hydroxyphenyl)-2,3-dihydro-4H-chromen-4-one		327.045	1	4.49273
4.49_327.0452m/z	CSID74851696		M+Na	C15H12O7	36.8	0	-7.54245	92.4267	100 - 16.6 - 2.73 - 0.301	http://nonlinear.com/redirect/outbound?p=chemspider&param=74851696	3-(4-Hydroxyphenyl)-1-(2,3,4,6-tetrahydroxyphenyl)-1,2-propanedione		327.045	1	4.49273
4.49_327.0452m/z	CSID74851833		M+Na	C15H12O7	36.8	0	-7.54245	92.4267	100 - 16.6 - 2.73 - 0.301	http://nonlinear.com/redirect/outbound?p=chemspider&param=74851833	(2E)-3-(3,4-Dihydroxyphenyl)-1-(2,3,4,6-tetrahydroxyphenyl)-2-propen-1-one		327.045	1	4.49273
4.49_327.0452m/z	CSID74851931		M+Na	C15H12O7	36.8	0	-7.54245	92.4267	100 - 16.6 - 2.73 - 0.301	http://nonlinear.com/redirect/outbound?p=chemspider&param=74851931	3-(3-Hydroxyphenyl)-1-(2,3,4,6-tetrahydroxyphenyl)-1,2-propanedione		327.045	1	4.49273
4.49_327.0452m/z	CSID74852777		M+Na	C15H12O7	36.8	0	-7.54245	92.4267	100 - 16.6 - 2.73 - 0.301	http://nonlinear.com/redirect/outbound?p=chemspider&param=74852777	5,6,7,8-Tetrahydroxy-2-(4-hydroxyphenyl)-2,3-dihydro-4H-chromen-4-one		327.045	1	4.49273
4.49_327.0452m/z	CSID74852779		M+Na	C15H12O7	36.8	0	-7.54245	92.4267	100 - 16.6 - 2.73 - 0.301	http://nonlinear.com/redirect/outbound?p=chemspider&param=74852779	(2E)-3-(4-Hydroxyphenyl)-1-(pentahydroxyphenyl)-2-propen-1-one		327.045	1	4.49273
4.49_327.0452m/z	CSID74852833		M+Na	C15H12O7	36.8	0	-7.54245	92.4267	100 - 16.6 - 2.73 - 0.301	http://nonlinear.com/redirect/outbound?p=chemspider&param=74852833	(2E)-3-(3,4-Dihydroxyphenyl)-1-(2,3,4,6-tetrahydroxyphenyl)-2-propen-1-one		327.045	1	4.49273
4.49_327.0452m/z	CSID74852947		M+Na	C15H12O7	36.8	0	-7.54245	92.4267	100 - 16.6 - 2.73 - 0.301	http://nonlinear.com/redirect/outbound?p=chemspider&param=74852947	2-(3,5-Dihydroxyphenyl)-5,6,7-trihydroxy-2,3-dihydro-4H-chromen-4-one		327.045	1	4.49273
4.49_327.0452m/z	CSID74853373		M+Na	C15H12O7	36.8	0	-7.54245	92.4267	100 - 16.6 - 2.73 - 0.301	http://nonlinear.com/redirect/outbound?p=chemspider&param=74853373	2,4,5,6-Tetrahydroxy-2-(4-hydroxybenzyl)-1-benzofuran-3(2H)-one		327.045	1	4.49273
4.49_327.0452m/z	CSID8036964		M+Na	C15H12O7	36.8	0	-7.54245	92.4267	100 - 16.6 - 2.73 - 0.301	http://nonlinear.com/redirect/outbound?p=chemspider&param=8036964	3-(3,4-Dihydroxyphenyl)-1-(2,4,6-trihydroxyphenyl)-1,2-propanedione		327.045	1	4.49273
4.49_219.0815m/z	CSID16568362		M+H	C8H14N2O3S	36.7	0	7.66795	92.226	100 - 10.5 - 5.63 - 0.515	http://nonlinear.com/redirect/outbound?p=chemspider&param=16568362	pro-cys		219.081	1	4.49273
4.49_219.0815m/z	CSID124910		M+Na	C11H16OS	38	0	0.280084	90.3596	100 - 12.9 - 5.49 - 0.602	http://nonlinear.com/redirect/outbound?p=chemspider&param=124910	2-(N-HEPTANOYL)THIOPHENE		219.081	1	4.49273
4.49_219.0815m/z	CSID138392		M+H	C16H10O	37	0	4.67811	90.2161	100 - 17.5 - 1.64 - 0.109	http://nonlinear.com/redirect/outbound?p=chemspider&param=138392	Pyren-2-ol		219.081	1	4.49273
4.49_219.0815m/z	CSID20100		M+H	C16H10O	37	0	4.67811	90.2161	100 - 17.5 - 1.64 - 0.109	http://nonlinear.com/redirect/outbound?p=chemspider&param=20100	1-Hydroxypyrene		219.081	1	4.49273
4.49_219.0815m/z	CSID7822259		M+H	C16H10O	37	0	4.67811	90.2161	100 - 17.5 - 1.64 - 0.109	http://nonlinear.com/redirect/outbound?p=chemspider&param=7822259	Pyrene-1,2-oxide		219.081	1	4.49273
4.49_219.0815m/z	CSID97128		M+H	C16H10O	37	0	4.67811	90.2161	100 - 17.5 - 1.64 - 0.109	http://nonlinear.com/redirect/outbound?p=chemspider&param=97128	Pyrene-4,5-oxide		219.081	1	4.49273
4.49_219.0815m/z	CSID30776959		M+H-2H2O	C16H14O3	37	0	4.01639	89.7428	100 - 17.6 - 2.07 - 0.183	http://nonlinear.com/redirect/outbound?p=chemspider&param=30776959	2,6-Dimethoxy-4-phenanthrenol		219.081	1	4.49273
4.49_219.0815m/z	CSID4751888		M+H-2H2O	C16H14O3	37	0	4.01639	89.7428	100 - 17.6 - 2.07 - 0.183	http://nonlinear.com/redirect/outbound?p=chemspider&param=4751888	(2E)-3-(4-hydroxyphenyl)-1-(4-methoxyphenyl)prop-2-en-1-one		219.081	1	4.49273
4.49_219.0815m/z	CSID4831554		M+H-2H2O	C16H14O3	37	0	4.01639	89.7428	100 - 17.6 - 2.07 - 0.183	http://nonlinear.com/redirect/outbound?p=chemspider&param=4831554	(2E)-3-(2-Hydroxyphenyl)-1-(4-methoxyphenyl)prop-2-en-1-one		219.081	1	4.49273
4.49_219.0815m/z	CSID536624		M+H-2H2O	C16H14O3	37	0	4.01639	89.7428	100 - 17.6 - 2.07 - 0.183	http://nonlinear.com/redirect/outbound?p=chemspider&param=536624	thebaol		219.081	1	4.49273
4.49_219.0815m/z	CSID90283		M+H-2H2O	C16H14O3	37	0	4.01639	89.7428	100 - 17.6 - 2.07 - 0.183	http://nonlinear.com/redirect/outbound?p=chemspider&param=90283	4-methoxydalbergione		219.081	1	4.49273
4.49_355.0538m/z	CSID118173		M+K	C16H16N2O3S	35.4	0	7.73134	85.8711	100 - 19.1 - 6.87 - 1.04 - 0.136	http://nonlinear.com/redirect/outbound?p=chemspider&param=118173	Febuxostat		355.054	1	4.49273
4.49_327.0452m/z	CSID5988		M+H	C13H14N2O4S2	35.9	0	-4.73899	85.1037	100 - 16.7 - 11.2 - 1.64 - 0.443	http://nonlinear.com/redirect/outbound?p=chemspider&param=5988	Gliotoxin		327.045	1	4.49273
4.49_544.8848m/z	CSID10333899		M+H-2H2O	C6H17O21P5	35.5	0	6.24848	84.45	100 - 7.48 - 4.56 - 0.326	http://nonlinear.com/redirect/outbound?p=chemspider&param=10333899	1D-myo-Inositol 1,2,4,5,6-pentakisphosphate		544.885	1	4.49273
4.49_544.8848m/z	CSID10333900		M+H-2H2O	C6H17O21P5	35.5	0	6.24848	84.45	100 - 7.48 - 4.56 - 0.326	http://nonlinear.com/redirect/outbound?p=chemspider&param=10333900	myo-Inositol 1,3,4,5,6-pentakisphosphate		544.885	1	4.49273
4.49_544.8848m/z	CSID10333901		M+H-2H2O	C6H17O21P5	35.5	0	6.24848	84.45	100 - 7.48 - 4.56 - 0.326	http://nonlinear.com/redirect/outbound?p=chemspider&param=10333901	1L-myo-inositol 1,2,3,4,6-pentakisphosphate		544.885	1	4.49273
4.49_544.8848m/z	CSID18576570		M+H-2H2O	C6H17O21P5	35.5	0	6.24848	84.45	100 - 7.48 - 4.56 - 0.326	http://nonlinear.com/redirect/outbound?p=chemspider&param=18576570	1D-myo-inositol 1,2,3,5,6-pentakisphosphate		544.885	1	4.49273
4.49_544.8848m/z	CSID388571		M+H-2H2O	C6H17O21P5	35.5	0	6.24848	84.45	100 - 7.48 - 4.56 - 0.326	http://nonlinear.com/redirect/outbound?p=chemspider&param=388571	Inositol pentakisphosphate		544.885	1	4.49273
4.49_544.8848m/z	CSID7827521		M+H-2H2O	C6H17O21P5	35.5	0	6.24848	84.45	100 - 7.48 - 4.56 - 0.326	http://nonlinear.com/redirect/outbound?p=chemspider&param=7827521	(1R,2S,4S,5S)-6-Hydroxy-1,2,3,4,5-cyclohexanepentayl pentakis[dihydrogen (phosphate)]		544.885	1	4.49273
4.49_355.0538m/z	CSID10441969		M+H	C10H18N4O4S3	34.7	0	-7.14468	81.7358	100 - 15 - 15.4 - 2.1 - 0.928 - 0.113	http://nonlinear.com/redirect/outbound?p=chemspider&param=10441969	thiodicarb		355.054	1	4.49273
4.49_287.0595m/z	CSID15296516		M+H	C15H11ClN2O2	33.4	0	4.60378	72.2704	100 - 17.2 - 33.8 - 5.62 - 0.582	http://nonlinear.com/redirect/outbound?p=chemspider&param=15296516	7-Chloro-5-(4-hydroxyphenyl)-1,3-dihydro-2H-1,4-benzodiazepin-2-one		287.059	1	4.49273
4.49_355.0538m/z	CSID24795		M+H	C15H15ClN2O4S	31.6	0	6.7292	65.6371	100 - 18.1 - 38.8 - 6.79 - 2.34 - 0.338	http://nonlinear.com/redirect/outbound?p=chemspider&param=24795	Xipamide		355.054	1	4.49273
4.49_355.0538m/z	CSID80167		M+H-2H2O	C17H18BrN4O2	28.1	0	-3.89724	45.1291	100 - 20.1 - 99.6 - 19.8 - 2.28 - 0.194	http://nonlinear.com/redirect/outbound?p=chemspider&param=80167	2-[2-(Dimethylamino)ethoxy]-3-phenyl-4H-pyrazino[1,2-a]pyrimidin-4-one hydrobromide (1:1)		355.054	1	4.49273
4.53_233.0952m/z	CSID56151		M+H-2H2O	C17H16O3	42.8	35.2	-3.1741	82.5399	100 - 18.7 - 2.26 - 0.206	http://nonlinear.com/redirect/outbound?p=chemspider&param=56151	Eugenol benzoate		233.095	1	4.52655
4.53_233.0952m/z	CSID140835		M+H	C17H12O	40.5	23.7	-3.66834	82.9747	100 - 18.6 - 1.83 - 0.127	http://nonlinear.com/redirect/outbound?p=chemspider&param=140835	1-Methoxypyrene		233.095	1	4.52655
4.53_233.0952m/z	CSID2341004		M+K	C12H18O2	38.1	11.3	7.2218	87.3498	100 - 13.3 - 1.22	http://nonlinear.com/redirect/outbound?p=chemspider&param=2341004	Sedanolide		233.095	1	4.52655
4.53_233.0952m/z	CSID30777086		M+K	C12H18O2	38.1	11.2	7.2218	87.3498	100 - 13.3 - 1.22	http://nonlinear.com/redirect/outbound?p=chemspider&param=30777086	Ethyl (2E,4E,7Z)-2,4,7-decatrienoate		233.095	1	4.52655
4.53_233.0952m/z	CSID30777087		M+K	C12H18O2	38.1	11.2	7.2218	87.3498	100 - 13.3 - 1.22	http://nonlinear.com/redirect/outbound?p=chemspider&param=30777087	Ethyl (2E,4Z,7Z)-2,4,7-decatrienoate		233.095	1	4.52655
4.53_233.0952m/z	CSID141211		M+K	C12H18O2	38	10.9	7.2218	87.3498	100 - 13.3 - 1.22	http://nonlinear.com/redirect/outbound?p=chemspider&param=141211	Cnidilide		233.095	1	4.52655
4.53_233.0952m/z	CSID457353		M+K	C12H18O2	38	10.8	7.2218	87.3498	100 - 13.3 - 1.22	http://nonlinear.com/redirect/outbound?p=chemspider&param=457353	5-Isopropenyl-2-methylenecyclohexyl acetate		233.095	1	4.52655
4.53_233.0952m/z	CSID35014404		M+K	C12H18O2	37.9	10.3	7.2218	87.3498	100 - 13.3 - 1.22	http://nonlinear.com/redirect/outbound?p=chemspider&param=35014404	5-Isopropenyl-2-methyl-1-cyclohexen-1-yl acetate		233.095	1	4.52655
4.53_233.0952m/z	CSID35015193		M+K	C12H18O2	37.9	10.1	7.2218	87.3498	100 - 13.3 - 1.22	http://nonlinear.com/redirect/outbound?p=chemspider&param=35015193	5-Methyl-2-methylene-3-vinyl-4-hexen-1-yl acetate		233.095	1	4.52655
4.53_233.0952m/z	CSID110188		M+Na	C15H14O	37.3	9.89	7.39809	84.8256	100 - 16.4 - 1.47	http://nonlinear.com/redirect/outbound?p=chemspider&param=110188	Lactaroviolin		233.095	1	4.52655
4.53_233.0952m/z	CSID21106121		M+K	C12H18O2	37.6	8.94	7.2218	87.3498	100 - 13.3 - 1.22	http://nonlinear.com/redirect/outbound?p=chemspider&param=21106121	Hexylresorcinol		233.095	1	4.52655
4.53_233.0952m/z	CSID27298		M+K	C12H18O2	37.6	8.94	7.2218	87.3498	100 - 13.3 - 1.22	http://nonlinear.com/redirect/outbound?p=chemspider&param=27298	4-(Hexyloxy)phenol		233.095	1	4.52655
4.53_233.0952m/z	CSID35014023		M+K	C12H18O2	37.4	7.86	7.2218	87.3498	100 - 13.3 - 1.22	http://nonlinear.com/redirect/outbound?p=chemspider&param=35014023	5-Isopropyl-2-methylene-3-cyclohexen-1-yl acetate		233.095	1	4.52655
4.53_233.0952m/z	CSID32679098		M+K	C12H18O2	36.1	1.08	7.2218	87.3498	100 - 13.3 - 1.22	http://nonlinear.com/redirect/outbound?p=chemspider&param=32679098	1-(4-Methoxyphenyl)-3-pentanol		233.095	1	4.52655
4.53_233.0952m/z	CSID72775		M+K	C12H18O2	36.1	1.08	7.2218	87.3498	100 - 13.3 - 1.22	http://nonlinear.com/redirect/outbound?p=chemspider&param=72775	(2,2-Diethoxyethyl)benzene		233.095	1	4.52655
4.53_233.0952m/z	CSID198965		M+K	C12H18O2	35.8	0	7.2218	87.3498	100 - 13.3 - 1.22	http://nonlinear.com/redirect/outbound?p=chemspider&param=198965	2-OCTANOYLFURAN		233.095	1	4.52655
4.53_233.0952m/z	CSID2282600		M+K	C12H18O2	35.8	0	7.2218	87.3498	100 - 13.3 - 1.22	http://nonlinear.com/redirect/outbound?p=chemspider&param=2282600	4-Hydroxy Propofol		233.095	1	4.52655
4.53_233.0952m/z	CSID30777363		M+K	C12H18O2	35.8	0	7.2218	87.3498	100 - 13.3 - 1.22	http://nonlinear.com/redirect/outbound?p=chemspider&param=30777363	(3E,6E)-8-ocimenyl acetate		233.095	1	4.52655
4.53_233.0952m/z	CSID4197506		M+K	C12H18O2	35.8	0	7.2218	87.3498	100 - 13.3 - 1.22	http://nonlinear.com/redirect/outbound?p=chemspider&param=4197506	Sedanolide		233.095	1	4.52655
4.53_233.0952m/z	CSID4932559		M+K	C12H18O2	35.8	0	7.2218	87.3498	100 - 13.3 - 1.22	http://nonlinear.com/redirect/outbound?p=chemspider&param=4932559	(2E)-2,5-Dimethyl-4-vinyl-2,5-hexadien-1-yl acetate		233.095	1	4.52655
4.53_233.0952m/z	CSID55202		M+K	C12H18O2	35.8	0	7.2218	87.3498	100 - 13.3 - 1.22	http://nonlinear.com/redirect/outbound?p=chemspider&param=55202	myrtenyl acetate		233.095	1	4.52655
4.53_233.0952m/z	CSID55667		M+K	C12H18O2	35.8	0	7.2218	87.3498	100 - 13.3 - 1.22	http://nonlinear.com/redirect/outbound?p=chemspider&param=55667	Perilla acetate		233.095	1	4.52655
4.53_233.0952m/z	CSID55668		M+K	C12H18O2	35.8	0	7.2218	87.3498	100 - 13.3 - 1.22	http://nonlinear.com/redirect/outbound?p=chemspider&param=55668	limonen-10-yl acetate		233.095	1	4.52655
4.53_233.0952m/z	CSID7058		M+K	C12H18O2	35.8	0	7.2218	87.3498	100 - 13.3 - 1.22	http://nonlinear.com/redirect/outbound?p=chemspider&param=7058	Carvyl acetate		233.095	1	4.52655
4.53_233.0952m/z	CSID1046312		M+Na	C15H14O	35.3	0	7.39809	84.8256	100 - 16.4 - 1.47	http://nonlinear.com/redirect/outbound?p=chemspider&param=1046312	Anisole, p-styryl-		233.095	1	4.52655
4.53_233.0952m/z	CSID21105887		M+Na	C15H14O	35.3	0	7.39809	84.8256	100 - 16.4 - 1.47	http://nonlinear.com/redirect/outbound?p=chemspider&param=21105887	dibenzylketone		233.095	1	4.52655
4.53_233.0952m/z	CSID58334		M+Na	C15H14O	35.3	0	7.39809	84.8256	100 - 16.4 - 1.47	http://nonlinear.com/redirect/outbound?p=chemspider&param=58334	Dihydrochalcone		233.095	1	4.52655
4.53_137.0681m/z	CSID30778640		M+Na	C5H10N2O	32.5	0	-3.55099	66.4384	100 - 6.29 - 0.373	http://nonlinear.com/redirect/outbound?p=chemspider&param=30778640	4-Nitrosopiperidine		137.068	1	4.52655
4.53_137.0681m/z	CSID4371576		M+Na	C5H10N2O	32.5	0	-3.55099	66.4384	100 - 6.29 - 0.373	http://nonlinear.com/redirect/outbound?p=chemspider&param=4371576	3-aminopiperidin-2-one		137.068	1	4.52655
4.53_137.0681m/z	CSID479142		M+Na	C5H10N2O	32.5	0	-3.55099	66.4384	100 - 6.29 - 0.373	http://nonlinear.com/redirect/outbound?p=chemspider&param=479142	Prolinamide		137.068	1	4.52655
4.53_137.0681m/z	CSID7245		M+Na	C5H10N2O	32.5	0	-3.55099	66.4384	100 - 6.29 - 0.373	http://nonlinear.com/redirect/outbound?p=chemspider&param=7245	N-NITROSOPIPERIDINE		137.068	1	4.52655
4.53_137.0681m/z	CSID99870		M+Na	C5H10N2O	32.5	0	-3.55099	66.4384	100 - 6.29 - 0.373	http://nonlinear.com/redirect/outbound?p=chemspider&param=99870	L-Prolinamide		137.068	1	4.52655
4.56_266.1565m/z	CSID30776942		M+H-2H2O	C18H23NO3	35.7	6.62	8.34935	81.2962	100 - 20.2 - 2.55 - 0.241	http://nonlinear.com/redirect/outbound?p=chemspider&param=30776942	Futoamide		266.156	1	4.56037
4.56_266.1565m/z	CSID30777282		M+H-2H2O	C18H23NO3	35.6	6.16	8.34935	81.2962	100 - 20.2 - 2.55 - 0.241	http://nonlinear.com/redirect/outbound?p=chemspider&param=30777282	(6Z)-7-(1,3-Benzodioxol-5-yl)-1-(1-pyrrolidinyl)-6-hepten-1-one		266.156	1	4.56037
4.56_197.0980m/z	CSID74854018		M+H-2H2O	C14H16O3	36	3.72	8.17764	85.2434	100 - 15.4 - 1.73 - 0.144	http://nonlinear.com/redirect/outbound?p=chemspider&param=74854018	(2E)-3-[4-Hydroxy-3-(3-methyl-2-buten-1-yl)phenyl]acrylic acid		197.098	1	4.56037
4.56_197.0980m/z	CSID102701		M+H-2H2O	C14H16O3	35.9	3.54	8.17764	85.2434	100 - 15.4 - 1.73 - 0.144	http://nonlinear.com/redirect/outbound?p=chemspider&param=102701	encecalin		197.098	1	4.56037
4.56_266.1565m/z	CSID33786		M+H-2H2O	C18H23NO3	34.8	2.21	8.34935	81.2962	100 - 20.2 - 2.55 - 0.241	http://nonlinear.com/redirect/outbound?p=chemspider&param=33786	Dobutamine		266.156	1	4.56037
4.56_266.1565m/z	CSID50604		M+H-2H2O	C18H23NO3	34.8	2.21	8.34935	81.2962	100 - 20.2 - 2.55 - 0.241	http://nonlinear.com/redirect/outbound?p=chemspider&param=50604	Ractopamine		266.156	1	4.56037
4.56_266.1565m/z	CSID61830		M+H-2H2O	C18H23NO3	34.8	2.21	8.34935	81.2962	100 - 20.2 - 2.55 - 0.241	http://nonlinear.com/redirect/outbound?p=chemspider&param=61830	butopamine		266.156	1	4.56037
4.56_266.1565m/z	CSID4510230		M+H	C18H19NO	34.7	2.14	9.48601	81.7236	100 - 20.1 - 2.12 - 0.156	http://nonlinear.com/redirect/outbound?p=chemspider&param=4510230	nordoxepin		266.156	1	4.56037
4.56_197.0980m/z	CSID469089		M+Na	C9H18OS	35.9	0	5.35582	85.8237	100 - 10.8 - 5.25 - 0.488	http://nonlinear.com/redirect/outbound?p=chemspider&param=469089	S-Propyl hexanethioate		197.098	1	4.56037
4.56_197.0980m/z	CSID26646		M+H	C14H12O	35	0	9.67796	85.7523	100 - 15.3 - 1.3	http://nonlinear.com/redirect/outbound?p=chemspider&param=26646	stilbene oxide		197.098	1	4.56037
4.56_197.0980m/z	CSID4447694		M+H	C14H12O	35	0	9.67796	85.7523	100 - 15.3 - 1.3	http://nonlinear.com/redirect/outbound?p=chemspider&param=4447694	stilben-4-ol		197.098	1	4.56037
4.56_197.0980m/z	CSID88966		M+H	C14H12O	35	0	9.67796	85.7523	100 - 15.3 - 1.3	http://nonlinear.com/redirect/outbound?p=chemspider&param=88966	cis-stilbene oxide		197.098	1	4.56037
4.56_197.0980m/z	CSID20868		M+H-2H2O	C14H16O3	35.2	0	8.17764	85.2434	100 - 15.4 - 1.73 - 0.144	http://nonlinear.com/redirect/outbound?p=chemspider&param=20868	Mexicanin E		197.098	1	4.56037
4.56_197.0980m/z	CSID4478768		M+H-2H2O	C14H16O3	35.2	0	8.17764	85.2434	100 - 15.4 - 1.73 - 0.144	http://nonlinear.com/redirect/outbound?p=chemspider&param=4478768	(2,4,6-Trimethyl-3-oxo-2,3-dihydro-1H-inden-5-yl)acetic acid		197.098	1	4.56037
4.56_197.0980m/z	CSID4855215		M+H-2H2O	C14H16O3	35.2	0	8.17764	85.2434	100 - 15.4 - 1.73 - 0.144	http://nonlinear.com/redirect/outbound?p=chemspider&param=4855215	Tetrahydrofurfuryl cinnamate		197.098	1	4.56037
4.56_197.0980m/z	CSID88817		M+H-2H2O	C14H16O3	35.2	0	8.17764	85.2434	100 - 15.4 - 1.73 - 0.144	http://nonlinear.com/redirect/outbound?p=chemspider&param=88817	Dihydrokavain		197.098	1	4.56037
4.56_197.0980m/z	CSID124910		M+H	C11H16OS	35.1	0	-7.5131	84.024	100 - 12.9 - 5.49 - 0.602	http://nonlinear.com/redirect/outbound?p=chemspider&param=124910	2-(N-HEPTANOYL)THIOPHENE		197.098	1	4.56037
4.56_197.0980m/z	CSID24808082		M+H-2H2O	C11H20O3S	35.3	0	-6.34987	83.5961	100 - 13 - 5.92 - 0.662	http://nonlinear.com/redirect/outbound?p=chemspider&param=24808082	2-oxo-10-methylthiodecanoic acid		197.098	1	4.56037
4.56_266.1565m/z	CSID30777294		M+H	C18H19NO	34.3	0	9.48601	81.7236	100 - 20.1 - 2.12 - 0.156	http://nonlinear.com/redirect/outbound?p=chemspider&param=30777294	(2Z)-N-Methyl-3-phenyl-N-(2-phenylethyl)acrylamide		266.156	1	4.56037
4.56_266.1565m/z	CSID5005861		M+H	C18H19NO	34.3	0	9.48601	81.7236	100 - 20.1 - 2.12 - 0.156	http://nonlinear.com/redirect/outbound?p=chemspider&param=5005861	(5E)-5-(3-Aminopropylidene)-10,11-dihydro-5H-dibenzo[a,d][7]annulen-10-ol		266.156	1	4.56037
4.56_266.1565m/z	CSID5020		M+H	C18H19NO	34.3	0	9.48601	81.7236	100 - 20.1 - 2.12 - 0.156	http://nonlinear.com/redirect/outbound?p=chemspider&param=5020	3-Methyl-1-(3-methyl-2-buten-1-yl)-9H-carbazol-2-ol		266.156	1	4.56037
4.56_266.1565m/z	CSID4447600		M+H-2H2O	C18H23NO3	34.4	0	8.34935	81.2962	100 - 20.2 - 2.55 - 0.241	http://nonlinear.com/redirect/outbound?p=chemspider&param=4447600	Dihydrocodeine		266.156	1	4.56037
4.56_266.1565m/z	CSID82838		M+H	C15H23NOS	35.3	0	-3.22766	80.1497	100 - 17.7 - 6.2 - 0.876	http://nonlinear.com/redirect/outbound?p=chemspider&param=82838	esprocarb		266.156	1	4.56037
4.56_474.9004m/z	CSID3235		M+K	C12H4Cl2F6N4OS	28.6	0	-3.4402	47.1019	100 - 15.3 - 69.7 - 10.5 - 14 - 2.04 - 0.645	http://nonlinear.com/redirect/outbound?p=chemspider&param=3235	fipronil		474.9	1	4.56037
4.56_161.9823m/z	CSID14375		M+H-2H2O	C5H11NO2Se	19.4	0	3.0825	0.57284	1.79 - 0.107 - 18.8 - 16.5 - 48.8 - 2.95 - 100 - 5.97 - 18.1 - 1.08	http://nonlinear.com/redirect/outbound?p=chemspider&param=14375	Selenomethionine		161.982	1	4.56037
4.56_161.9823m/z	CSID94765		M+H-2H2O	C5H11NO2Se	19.4	0	3.0825	0.57284	1.79 - 0.107 - 18.8 - 16.5 - 48.8 - 2.95 - 100 - 5.97 - 18.1 - 1.08	http://nonlinear.com/redirect/outbound?p=chemspider&param=94765	L-Selenomethionine		161.982	1	4.56037
4.59_175.1199m/z	CSID227		M+H	C6H14N4O2	39.8	6.76	5.46502	98.4383	100 - 8.19 - 0.708	http://nonlinear.com/redirect/outbound?p=chemspider&param=227	DL-Arginine		175.12	1	4.59417
4.59_175.1199m/z	CSID6082		M+H	C6H14N4O2	39.8	6.76	5.46502	98.4383	100 - 8.19 - 0.708	http://nonlinear.com/redirect/outbound?p=chemspider&param=6082	L-(+)-Arginine		175.12	1	4.59417
4.59_175.1199m/z	CSID64224		M+H	C6H14N4O2	39.8	6.76	5.46502	98.4383	100 - 8.19 - 0.708	http://nonlinear.com/redirect/outbound?p=chemspider&param=64224	D-(âˆ’)-Arginine		175.12	1	4.59417
4.59_169.0601m/z	CSID20129866		M+H-2H2O	C7H12N2O5	38.9	0.132	-3.36734	98.1298	100 - 8.63 - 1.36	http://nonlinear.com/redirect/outbound?p=chemspider&param=20129866	Î²-Aspartylalanine		169.06	1	4.59417
4.59_169.0601m/z	CSID19993747		M+H	C7H8N2O3	38.8	0	-4.09132	98.6172	100 - 8.51 - 0.936	http://nonlinear.com/redirect/outbound?p=chemspider&param=19993747	N-(1H-Pyrrol-2-ylcarbonyl)glycine		169.06	1	4.59417
4.59_169.0601m/z	CSID30776698		M+H	C7H8N2O3	38.8	0	-4.09132	98.6172	100 - 8.51 - 0.936	http://nonlinear.com/redirect/outbound?p=chemspider&param=30776698	2,3-Diaminosalicylic acid		169.06	1	4.59417
4.59_169.0601m/z	CSID7167		M+H	C7H8N2O3	38.8	0	-4.09132	98.6172	100 - 8.51 - 0.936	http://nonlinear.com/redirect/outbound?p=chemspider&param=7167	5-Nitro-2-anisidine		169.06	1	4.59417
4.59_169.0601m/z	CSID145071		M+H-2H2O	C7H12N2O5	38.8	0	-3.36734	98.1298	100 - 8.63 - 1.36	http://nonlinear.com/redirect/outbound?p=chemspider&param=145071	Î³-Glu-Gly		169.06	1	4.59417
4.59_169.0601m/z	CSID270614		M+H-2H2O	C7H12N2O5	38.8	0	-3.36734	98.1298	100 - 8.63 - 1.36	http://nonlinear.com/redirect/outbound?p=chemspider&param=270614	Glycylglutamic acid		169.06	1	4.59417
4.59_169.0601m/z	CSID377195		M+H-2H2O	C7H12N2O5	38.8	0	-3.36734	98.1298	100 - 8.63 - 1.36	http://nonlinear.com/redirect/outbound?p=chemspider&param=377195	Ala-Asp		169.06	1	4.59417
4.59_169.0601m/z	CSID3865672		M+H-2H2O	C7H12N2O5	38.8	0	-3.36734	98.1298	100 - 8.63 - 1.36	http://nonlinear.com/redirect/outbound?p=chemspider&param=3865672	Î±-Asp-ala		169.06	1	4.59417
4.59_169.0601m/z	CSID4932470		M+H-2H2O	C7H12N2O5	38.8	0	-3.36734	98.1298	100 - 8.63 - 1.36	http://nonlinear.com/redirect/outbound?p=chemspider&param=4932470	Glu-Gly		169.06	1	4.59417
4.59_169.0601m/z	CSID25037		M+H-2H2O	C11H12N2S	36.1	0	8.89299	90.2833	100 - 13.6 - 5.37 - 0.61	http://nonlinear.com/redirect/outbound?p=chemspider&param=25037	Levamisole		169.06	1	4.59417
4.59_169.0601m/z	CSID3776		M+H-2H2O	C11H12N2S	36.1	0	8.89299	90.2833	100 - 13.6 - 5.37 - 0.61	http://nonlinear.com/redirect/outbound?p=chemspider&param=3776	Dexamisole		169.06	1	4.59417
4.59_169.0601m/z	CSID59749		M+H-2H2O	C11H12N2S	36.1	0	8.89299	90.2833	100 - 13.6 - 5.37 - 0.61	http://nonlinear.com/redirect/outbound?p=chemspider&param=59749	Dexamisole		169.06	1	4.59417
4.63_158.0939m/z	CSID13852819		M+Na	C9H13N	39.2	1.41	-0.773948	95.5609	100 - 10.2 - 0.472	http://nonlinear.com/redirect/outbound?p=chemspider&param=13852819	Amphetamine		158.094	1	4.62798
4.63_158.0939m/z	CSID30477		M+Na	C9H13N	39.2	1.41	-0.773948	95.5609	100 - 10.2 - 0.472	http://nonlinear.com/redirect/outbound?p=chemspider&param=30477	Levoamphetamine		158.094	1	4.62798
4.63_158.0939m/z	CSID5621		M+Na	C9H13N	39.2	1.41	-0.773948	95.5609	100 - 10.2 - 0.472	http://nonlinear.com/redirect/outbound?p=chemspider&param=5621	Dextroamphetamine		158.094	1	4.62798
4.63_158.0939m/z	CSID10414		M+Na	C9H13N	38.9	0	-0.773948	95.5609	100 - 10.2 - 0.472	http://nonlinear.com/redirect/outbound?p=chemspider&param=10414	3-Butylpyridine		158.094	1	4.62798
4.63_158.0939m/z	CSID13853758		M+Na	C9H13N	38.9	0	-0.773948	95.5609	100 - 10.2 - 0.472	http://nonlinear.com/redirect/outbound?p=chemspider&param=13853758	cumidine		158.094	1	4.62798
4.63_158.0939m/z	CSID21106508		M+Na	C9H13N	38.9	0	-0.773948	95.5609	100 - 10.2 - 0.472	http://nonlinear.com/redirect/outbound?p=chemspider&param=21106508	2,4,5-Trimethylaniline		158.094	1	4.62798
4.63_158.0939m/z	CSID21111773		M+Na	C9H13N	38.9	0	-0.773948	95.5609	100 - 10.2 - 0.472	http://nonlinear.com/redirect/outbound?p=chemspider&param=21111773	2,4,6-Mesidine		158.094	1	4.62798
4.63_158.0939m/z	CSID55314		M+Na	C9H13N	38.9	0	-0.773948	95.5609	100 - 10.2 - 0.472	http://nonlinear.com/redirect/outbound?p=chemspider&param=55314	2-Isobutylpyridine		158.094	1	4.62798
4.63_158.0939m/z	CSID55615		M+Na	C9H13N	38.9	0	-0.773948	95.5609	100 - 10.2 - 0.472	http://nonlinear.com/redirect/outbound?p=chemspider&param=55615	3-Isobutylpyridine		158.094	1	4.62798
4.63_158.0939m/z	CSID76655		M+H-2H2O	C6H15ClN5	32.8	0	-8.56998	73.6837	100 - 8.49 - 32.3 - 2.72 - 0.103	http://nonlinear.com/redirect/outbound?p=chemspider&param=76655	Buformin Hydrochloride		158.094	1	4.62798
4.70_141.0675m/z	CSID9903		M+Na	C9H10	38.5	2.71	0.557133	90.677	100 - 9.85 - 0.432	http://nonlinear.com/redirect/outbound?p=chemspider&param=9903	Indane		141.068	1	4.69562
4.70_141.0675m/z	CSID7129		M+Na	C9H10	38.5	2.7	0.557133	90.677	100 - 9.85 - 0.432	http://nonlinear.com/redirect/outbound?p=chemspider&param=7129	alpha-methylstyrene		141.068	1	4.69562
4.70_141.0675m/z	CSID10787		M+K	C6H14O	38.5	0	-0.848295	93.3858	100 - 6.69 - 0.394	http://nonlinear.com/redirect/outbound?p=chemspider&param=10787	3-Methyl-2-pentanol		141.068	1	4.69562
4.70_141.0675m/z	CSID11024		M+K	C6H14O	38.5	0	-0.848295	93.3858	100 - 6.69 - 0.394	http://nonlinear.com/redirect/outbound?p=chemspider&param=11024	3-Ethylbutanol		141.068	1	4.69562
4.70_141.0675m/z	CSID11678		M+K	C6H14O	38.5	0	-0.848295	93.3858	100 - 6.69 - 0.394	http://nonlinear.com/redirect/outbound?p=chemspider&param=11678	hexan-3-ol		141.068	1	4.69562
4.70_141.0675m/z	CSID11793		M+K	C6H14O	38.5	0	-0.848295	93.3858	100 - 6.69 - 0.394	http://nonlinear.com/redirect/outbound?p=chemspider&param=11793	Isohexanol		141.068	1	4.69562
4.70_141.0675m/z	CSID11794		M+K	C6H14O	38.5	0	-0.848295	93.3858	100 - 6.69 - 0.394	http://nonlinear.com/redirect/outbound?p=chemspider&param=11794	Hexan-2-ol		141.068	1	4.69562
4.70_141.0675m/z	CSID16628		M+K	C6H14O	38.5	0	-0.848295	93.3858	100 - 6.69 - 0.394	http://nonlinear.com/redirect/outbound?p=chemspider&param=16628	2-Ethoxybutane		141.068	1	4.69562
4.70_141.0675m/z	CSID7812		M+K	C6H14O	38.5	0	-0.848295	93.3858	100 - 6.69 - 0.394	http://nonlinear.com/redirect/outbound?p=chemspider&param=7812	hexanol		141.068	1	4.69562
4.70_141.0675m/z	CSID9650		M+K	C6H14O	38.5	0	-0.848295	93.3858	100 - 6.69 - 0.394	http://nonlinear.com/redirect/outbound?p=chemspider&param=9650	3,3-Dimethylbutan-2-ol		141.068	1	4.69562
4.70_141.0675m/z	CSID10466256		M+H-2H2O	C6H12N2O4	36.3	0	9.55479	92.0996	100 - 7.51 - 1.07	http://nonlinear.com/redirect/outbound?p=chemspider&param=10466256	Thr-Gly		141.068	1	4.69562
4.70_141.0675m/z	CSID1266335		M+H-2H2O	C6H12N2O4	36.3	0	9.55479	92.0996	100 - 7.51 - 1.07	http://nonlinear.com/redirect/outbound?p=chemspider&param=1266335	D-Alanyl-D-serine		141.068	1	4.69562
4.70_141.0675m/z	CSID16440652		M+H-2H2O	C6H12N2O4	36.3	0	9.55479	92.0996	100 - 7.51 - 1.07	http://nonlinear.com/redirect/outbound?p=chemspider&param=16440652	ser-ala		141.068	1	4.69562
4.70_141.0675m/z	CSID312529		M+H-2H2O	C6H12N2O4	36.3	0	9.55479	92.0996	100 - 7.51 - 1.07	http://nonlinear.com/redirect/outbound?p=chemspider&param=312529	Gly-thr		141.068	1	4.69562
4.70_141.0675m/z	CSID55826		M+H-2H2O	C6H12N2O4	36.3	0	9.55479	92.0996	100 - 7.51 - 1.07	http://nonlinear.com/redirect/outbound?p=chemspider&param=55826	EDDA		141.068	1	4.69562
4.70_141.0675m/z	CSID87421		M+H-2H2O	C6H12N2O4	36.3	0	9.55479	92.0996	100 - 7.51 - 1.07	http://nonlinear.com/redirect/outbound?p=chemspider&param=87421	ala-ser		141.068	1	4.69562
4.73_140.0802m/z	CSID140984		M+H-2H2O	C6H13N3O3	45.3	45.1	-9.52256	91.9653	100 - 7.85 - 0.887	http://nonlinear.com/redirect/outbound?p=chemspider&param=140984	Arginic acid		140.08	1	4.72942
4.73_140.0802m/z	CSID810		M+H-2H2O	C6H13N3O3	44.3	40	-9.52256	91.9653	100 - 7.85 - 0.887	http://nonlinear.com/redirect/outbound?p=chemspider&param=810	DL-Citrulline		140.08	1	4.72942
4.73_140.0802m/z	CSID9367		M+H-2H2O	C6H13N3O3	44.3	40	-9.52256	91.9653	100 - 7.85 - 0.887	http://nonlinear.com/redirect/outbound?p=chemspider&param=9367	L-Citrulline		140.08	1	4.72942
4.76_924.7321m/z	CSID19341427		M+Na	C52H104NO8P	29.3	0.0173	-7.87705	55.19	100 - 58.1 - 18.2 - 4.05 - 0.709 - 0.103	http://nonlinear.com/redirect/outbound?p=chemspider&param=19341427	(2R)-2,3-Bis(docosanoyloxy)propyl 2-(trimethylammonio)ethyl phosphate		924.732	1	4.76323
4.76_924.7321m/z	CSID24766950		M+Na	C52H104NO8P	29.3	0.0173	-7.87705	55.19	100 - 58.1 - 18.2 - 4.05 - 0.709 - 0.103	http://nonlinear.com/redirect/outbound?p=chemspider&param=24766950	(2R)-3-(Icosanoyloxy)-2-(tetracosanoyloxy)propyl 2-(trimethylammonio)ethyl phosphate		924.732	1	4.76323
4.76_924.7321m/z	CSID24767427		M+Na	C52H104NO8P	29.3	0.0173	-7.87705	55.19	100 - 58.1 - 18.2 - 4.05 - 0.709 - 0.103	http://nonlinear.com/redirect/outbound?p=chemspider&param=24767427	(2R)-2-(Icosanoyloxy)-3-(tetracosanoyloxy)propyl 2-(trimethylammonio)ethyl phosphate		924.732	1	4.76323
4.76_924.7321m/z	CSID74850404		M+Na	C52H104NO8P	29.3	0	-7.87705	55.19	100 - 58.1 - 18.2 - 4.05 - 0.709 - 0.103	http://nonlinear.com/redirect/outbound?p=chemspider&param=74850404	6-Hydroxy-6-oxido-12-oxo-5,7,11-trioxa-2-aza-6Î»~5~-phosphatritriacontan-9-yl tetracosanoate		924.732	1	4.76323
4.76_924.7321m/z	CSID74850592		M+Na	C52H104NO8P	29.3	0	-7.87705	55.19	100 - 58.1 - 18.2 - 4.05 - 0.709 - 0.103	http://nonlinear.com/redirect/outbound?p=chemspider&param=74850592	9-(Docosanoyloxy)-6-hydroxy-6-oxido-5,7-dioxa-2-aza-6Î»~5~-phosphadecan-10-yl tetracosanoate		924.732	1	4.76323
4.76_924.7321m/z	CSID74876351		M+H-2H2O	C54H106NO10P	28.6	0	-9.90722	53.7425	100 - 60.4 - 20 - 4.72 - 0.884 - 0.139	http://nonlinear.com/redirect/outbound?p=chemspider&param=74876351	O-{[(2R)-2,3-Bis(tetracosanoyloxy)propoxy](hydroxy)phosphoryl}-L-serine		924.732	1	4.76323
4.80_400.9222m/z	CSID3235		M+H-2H2O	C12H4Cl2F6N4OS	28.5	0	-5.98528	49.4233	100 - 15.3 - 69.7 - 10.5 - 14 - 2.04 - 0.645	http://nonlinear.com/redirect/outbound?p=chemspider&param=3235	fipronil		400.922	1	4.79705
4.83_378.9399m/z	CSID390017		M+Na	C10H9AgN4O2S	28.4	0	2.76445	45.1929	100 - 13.3 - 98.6 - 13 - 5.41 - 0.608	http://nonlinear.com/redirect/outbound?p=chemspider&param=390017	Silver sulfadiazine		378.94	1	4.83087
4.90_277.0820m/z	CSID8096945		M+Na	C11H14N2O5	40.2	14.5	9.88056	97.4001	100 - 13 - 1.8 - 0.161	http://nonlinear.com/redirect/outbound?p=chemspider&param=8096945	p-Hydroxyfelbamate		277.082	1	4.89848
4.90_277.0820m/z	CSID8575477		M+Na	C11H14N2O5	40.2	14.5	9.88056	97.4001	100 - 13 - 1.8 - 0.161	http://nonlinear.com/redirect/outbound?p=chemspider&param=8575477	2-Hydroxyfelbamate		277.082	1	4.89848
4.90_277.0820m/z	CSID35032872		M+Na	C11H14N2O5	40.2	14.4	9.88056	97.4001	100 - 13 - 1.8 - 0.161	http://nonlinear.com/redirect/outbound?p=chemspider&param=35032872	N-(3,4-Dihydroxyphenyl)glutamine		277.082	1	4.89848
4.90_342.1175n	CSID17215917		M+Na, M+K	C12H22O11	39.3	5.72	3.65142	95.2734	100 - 13.7 - 3.12 - 0.341	http://nonlinear.com/redirect/outbound?p=chemspider&param=17215917	Melibiose	342.117	365.107	1	4.89848
4.90_342.1175n	CSID30777260		M+Na, M+K	C12H22O11	39.3	5.71	3.65142	95.2734	100 - 13.7 - 3.12 - 0.341	http://nonlinear.com/redirect/outbound?p=chemspider&param=30777260	6-O-Î²-D-Galactopyranosyl-Î±-D-galactopyranose	342.117	365.107	1	4.89848
4.90_342.1175n	CSID389537		M+Na, M+K	C12H22O11	39.3	5.71	3.65142	95.2734	100 - 13.7 - 3.12 - 0.341	http://nonlinear.com/redirect/outbound?p=chemspider&param=389537	Epimelibiose	342.117	365.107	1	4.89848
4.90_342.1175n	CSID24534251		M+Na, M+K	C12H22O11	39.3	5.69	3.65142	95.2734	100 - 13.7 - 3.12 - 0.341	http://nonlinear.com/redirect/outbound?p=chemspider&param=24534251	4-O-D-Glucopyranosyl-Î±-D-glucopyranose	342.117	365.107	1	4.89848
4.90_342.1175n	CSID30776797		M+Na, M+K	C12H22O11	39.3	5.68	3.65142	95.2734	100 - 13.7 - 3.12 - 0.341	http://nonlinear.com/redirect/outbound?p=chemspider&param=30776797	3-O-Î±-D-Mannopyranosyl-Î±-D-galactopyranose	342.117	365.107	1	4.89848
4.90_342.1175n	CSID144601		M+Na, M+K	C12H22O11	39.3	5.66	3.65142	95.2734	100 - 13.7 - 3.12 - 0.341	http://nonlinear.com/redirect/outbound?p=chemspider&param=144601	Kojibiose	342.117	365.107	1	4.89848
4.90_342.1175n	CSID83769		M+Na, M+K	C12H22O11	39.3	5.66	3.65142	95.2734	100 - 13.7 - 3.12 - 0.341	http://nonlinear.com/redirect/outbound?p=chemspider&param=83769	Sophorose	342.117	365.107	1	4.89848
4.90_342.1175n	CSID388607		M+Na, M+K	C12H22O11	39.3	5.64	3.65142	95.2734	100 - 13.7 - 3.12 - 0.341	http://nonlinear.com/redirect/outbound?p=chemspider&param=388607	Nigerose	342.117	365.107	1	4.89848
4.90_342.1175n	CSID388710		M+Na, M+K	C12H22O11	39.3	5.64	3.65142	95.2734	100 - 13.7 - 3.12 - 0.341	http://nonlinear.com/redirect/outbound?p=chemspider&param=388710	Laminarabiose	342.117	365.107	1	4.89848
4.90_342.1175n	CSID389224		M+Na, M+K	C12H22O11	39.3	5.64	3.65142	95.2734	100 - 13.7 - 3.12 - 0.341	http://nonlinear.com/redirect/outbound?p=chemspider&param=389224	Î±-D-glucosyl-(1->3)-Î²-D-mannose	342.117	365.107	1	4.89848
4.90_342.1175n	CSID4450867		M+Na, M+K	C12H22O11	39.3	5.64	3.65142	95.2734	100 - 13.7 - 3.12 - 0.341	http://nonlinear.com/redirect/outbound?p=chemspider&param=4450867	Î±-D-Manp-(1->3)-Î±-D-Manp	342.117	365.107	1	4.89848
4.90_342.1175n	CSID10128498		M+Na, M+K	C12H22O11	39.3	5.63	3.65142	95.2734	100 - 13.7 - 3.12 - 0.341	http://nonlinear.com/redirect/outbound?p=chemspider&param=10128498	2-O-Î±-D-Glucopyranosyl-D-glucopyranose	342.117	365.107	1	4.89848
4.90_342.1175n	CSID10261		M+Na, M+K	C12H22O11	39.3	5.63	3.65142	95.2734	100 - 13.7 - 3.12 - 0.341	http://nonlinear.com/redirect/outbound?p=chemspider&param=10261	Cellobiose	342.117	365.107	1	4.89848
4.90_342.1175n	CSID30791300		M+Na, M+K	C12H22O11	39.3	5.63	3.65142	95.2734	100 - 13.7 - 3.12 - 0.341	http://nonlinear.com/redirect/outbound?p=chemspider&param=30791300	6-O-Î±-D-Galactopyranosyl-D-mannopyranose	342.117	365.107	1	4.89848
4.90_342.1175n	CSID388323		M+Na, M+K	C12H22O11	39.3	5.63	3.65142	95.2734	100 - 13.7 - 3.12 - 0.341	http://nonlinear.com/redirect/outbound?p=chemspider&param=388323	Cellobiose	342.117	365.107	1	4.89848
4.90_342.1175n	CSID388329		M+Na, M+K	C12H22O11	39.3	5.63	3.65142	95.2734	100 - 13.7 - 3.12 - 0.341	http://nonlinear.com/redirect/outbound?p=chemspider&param=388329	Maltose	342.117	365.107	1	4.89848
4.90_342.1175n	CSID388333		M+Na, M+K	C12H22O11	39.3	5.63	3.65142	95.2734	100 - 13.7 - 3.12 - 0.341	http://nonlinear.com/redirect/outbound?p=chemspider&param=388333	Isomaltose	342.117	365.107	1	4.89848
4.90_342.1175n	CSID388469		M+Na, M+K	C12H22O11	39.3	5.63	3.65142	95.2734	100 - 13.7 - 3.12 - 0.341	http://nonlinear.com/redirect/outbound?p=chemspider&param=388469	Î±-Maltose	342.117	365.107	1	4.89848
4.90_342.1175n	CSID388648		M+Na, M+K	C12H22O11	39.3	5.63	3.65142	95.2734	100 - 13.7 - 3.12 - 0.341	http://nonlinear.com/redirect/outbound?p=chemspider&param=388648	Î±-D-Manp-(1->6)-Î±-D-Manp	342.117	365.107	1	4.89848
4.90_342.1175n	CSID388907		M+Na, M+K	C12H22O11	39.3	5.63	3.65142	95.2734	100 - 13.7 - 3.12 - 0.341	http://nonlinear.com/redirect/outbound?p=chemspider&param=388907	Î²-D-glucosyl-(1->4)-Î²-D-mannose	342.117	365.107	1	4.89848
4.90_342.1175n	CSID389538		M+Na, M+K	C12H22O11	39.3	5.63	3.65142	95.2734	100 - 13.7 - 3.12 - 0.341	http://nonlinear.com/redirect/outbound?p=chemspider&param=389538	Melibiose	342.117	365.107	1	4.89848
4.90_342.1175n	CSID389820		M+Na, M+K	C12H22O11	39.3	5.63	3.65142	95.2734	100 - 13.7 - 3.12 - 0.341	http://nonlinear.com/redirect/outbound?p=chemspider&param=389820	Lactose	342.117	365.107	1	4.89848
4.90_342.1175n	CSID389834		M+Na, M+K	C12H22O11	39.3	5.63	3.65142	95.2734	100 - 13.7 - 3.12 - 0.341	http://nonlinear.com/redirect/outbound?p=chemspider&param=389834	Î±-Cellobiose	342.117	365.107	1	4.89848
4.90_342.1175n	CSID390156		M+Na, M+K	C12H22O11	39.3	5.63	3.65142	95.2734	100 - 13.7 - 3.12 - 0.341	http://nonlinear.com/redirect/outbound?p=chemspider&param=390156	Î²-Gentiobiose	342.117	365.107	1	4.89848
4.90_342.1175n	CSID390165		M+Na, M+K	C12H22O11	39.3	5.63	3.65142	95.2734	100 - 13.7 - 3.12 - 0.341	http://nonlinear.com/redirect/outbound?p=chemspider&param=390165	Î²-Sophorose	342.117	365.107	1	4.89848
4.90_342.1175n	CSID395053		M+Na, M+K	C12H22O11	39.3	5.63	3.65142	95.2734	100 - 13.7 - 3.12 - 0.341	http://nonlinear.com/redirect/outbound?p=chemspider&param=395053	Î²-mannobiose	342.117	365.107	1	4.89848
4.90_342.1175n	CSID5904		M+Na, M+K	C12H22O11	39.3	5.63	3.65142	95.2734	100 - 13.7 - 3.12 - 0.341	http://nonlinear.com/redirect/outbound?p=chemspider&param=5904	beta-Lactose	342.117	365.107	1	4.89848
4.90_342.1175n	CSID6019		M+Na, M+K	C12H22O11	39.3	5.63	3.65142	95.2734	100 - 13.7 - 3.12 - 0.341	http://nonlinear.com/redirect/outbound?p=chemspider&param=6019	beta-Maltose	342.117	365.107	1	4.89848
4.90_342.1175n	CSID76293		M+Na, M+K	C12H22O11	39.3	5.63	3.65142	95.2734	100 - 13.7 - 3.12 - 0.341	http://nonlinear.com/redirect/outbound?p=chemspider&param=76293	Î±-Lactose	342.117	365.107	1	4.89848
4.90_342.1175n	CSID8625444		M+Na, M+K	C12H22O11	39.3	5.63	3.65142	95.2734	100 - 13.7 - 3.12 - 0.341	http://nonlinear.com/redirect/outbound?p=chemspider&param=8625444	Î²-D-Manp-(1->4)-D-Glcp	342.117	365.107	1	4.89848
4.90_342.1175n	CSID9166684		M+Na, M+K	C12H22O11	39.3	5.63	3.65142	95.2734	100 - 13.7 - 3.12 - 0.341	http://nonlinear.com/redirect/outbound?p=chemspider&param=9166684	Î±-D-glucosyl-(1->4)-Î±-D-mannose	342.117	365.107	1	4.89848
4.90_342.1175n	CSID10856		M+Na, M+K	C12H22O11	39.3	5.62	3.65142	95.2734	100 - 13.7 - 3.12 - 0.341	http://nonlinear.com/redirect/outbound?p=chemspider&param=10856	Lactulose	342.117	365.107	1	4.89848
4.90_342.1175n	CSID17345122		M+Na, M+K	C12H22O11	39.3	5.62	3.65142	95.2734	100 - 13.7 - 3.12 - 0.341	http://nonlinear.com/redirect/outbound?p=chemspider&param=17345122	4-O-Î²-D-Galactopyranosyl-Î±-D-fructofuranose	342.117	365.107	1	4.89848
4.90_342.1175n	CSID21169401		M+Na, M+K	C12H22O11	39.3	5.62	3.65142	95.2734	100 - 13.7 - 3.12 - 0.341	http://nonlinear.com/redirect/outbound?p=chemspider&param=21169401	6-O-Î±-D-Glucopyranosyl-Î²-D-fructofuranose	342.117	365.107	1	4.89848
4.90_342.1175n	CSID24534198		M+Na, M+K	C12H22O11	39.3	5.62	3.65142	95.2734	100 - 13.7 - 3.12 - 0.341	http://nonlinear.com/redirect/outbound?p=chemspider&param=24534198	1-O-Î±-D-Fructofuranosyl-Î²-D-fructofuranose	342.117	365.107	1	4.89848
4.90_342.1175n	CSID26330548		M+Na, M+K	C12H22O11	39.3	5.62	3.65142	95.2734	100 - 13.7 - 3.12 - 0.341	http://nonlinear.com/redirect/outbound?p=chemspider&param=26330548	inulobiose	342.117	365.107	1	4.89848
4.90_342.1175n	CSID388646		M+Na, M+K	C12H22O11	39.3	5.62	3.65142	95.2734	100 - 13.7 - 3.12 - 0.341	http://nonlinear.com/redirect/outbound?p=chemspider&param=388646	Levanbiose	342.117	365.107	1	4.89848
4.90_342.1175n	CSID388649		M+Na, M+K	C12H22O11	39.3	5.62	3.65142	95.2734	100 - 13.7 - 3.12 - 0.341	http://nonlinear.com/redirect/outbound?p=chemspider&param=388649	isomaltulose	342.117	365.107	1	4.89848
4.90_342.1175n	CSID389142		M+Na, M+K	C12H22O11	39.3	5.62	3.65142	95.2734	100 - 13.7 - 3.12 - 0.341	http://nonlinear.com/redirect/outbound?p=chemspider&param=389142	6-(1-deoxy-Î±-D-fructofuranos-1-C-yl)-Î±-D-fructofuranose	342.117	365.107	1	4.89848
4.90_342.1175n	CSID109093		M+Na, M+K	C12H22O11	39.3	5.54	3.65142	95.2734	100 - 13.7 - 3.12 - 0.341	http://nonlinear.com/redirect/outbound?p=chemspider&param=109093	Laminariose	342.117	365.107	1	4.89848
4.90_342.1175n	CSID30776583		M+Na, M+K	C12H22O11	39.3	5.54	3.65142	95.2734	100 - 13.7 - 3.12 - 0.341	http://nonlinear.com/redirect/outbound?p=chemspider&param=30776583	3-O-Î²-D-Galactopyranosyl-D-glucose	342.117	365.107	1	4.89848
4.90_342.1175n	CSID4574343		M+Na, M+K	C12H22O11	39.3	5.54	3.65142	95.2734	100 - 13.7 - 3.12 - 0.341	http://nonlinear.com/redirect/outbound?p=chemspider&param=4574343	Turanose	342.117	365.107	1	4.89848
4.90_342.1175n	CSID145112		M+Na, M+K	C12H22O11	39.3	5.5	3.65142	95.2734	100 - 13.7 - 3.12 - 0.341	http://nonlinear.com/redirect/outbound?p=chemspider&param=145112	Leucrose	342.117	365.107	1	4.89848
4.90_342.1175n	CSID16739130		M+Na, M+K	C12H22O11	39.3	5.5	3.65142	95.2734	100 - 13.7 - 3.12 - 0.341	http://nonlinear.com/redirect/outbound?p=chemspider&param=16739130	Gentiobiose	342.117	365.107	1	4.89848
4.90_342.1175n	CSID30790981		M+Na, M+K	C12H22O11	39.3	5.5	3.65142	95.2734	100 - 13.7 - 3.12 - 0.341	http://nonlinear.com/redirect/outbound?p=chemspider&param=30790981	Melibiulose	342.117	365.107	1	4.89848
4.90_342.1175n	CSID78641		M+Na, M+K	C12H22O11	39.3	5.5	3.65142	95.2734	100 - 13.7 - 3.12 - 0.341	http://nonlinear.com/redirect/outbound?p=chemspider&param=78641	MALTULOSE	342.117	365.107	1	4.89848
4.90_342.1175n	CSID19402461		M+Na, M+K	C12H22O11	39.3	5.49	3.65142	95.2734	100 - 13.7 - 3.12 - 0.341	http://nonlinear.com/redirect/outbound?p=chemspider&param=19402461	galactinol	342.117	365.107	1	4.89848
4.90_342.1175n	CSID24534206		M+Na, M+K	C12H22O11	39.3	5.49	3.65142	95.2734	100 - 13.7 - 3.12 - 0.341	http://nonlinear.com/redirect/outbound?p=chemspider&param=24534206	Î±-D-Galactopyranosyl D-galactopyranoside	342.117	365.107	1	4.89848
4.90_342.1175n	CSID24534218		M+Na, M+K	C12H22O11	39.3	5.49	3.65142	95.2734	100 - 13.7 - 3.12 - 0.341	http://nonlinear.com/redirect/outbound?p=chemspider&param=24534218	(2R,3R,5S,6R)-2,3,4,5,6-Pentahydroxycyclohexyl Î±-L-galactopyranoside	342.117	365.107	1	4.89848
4.90_342.1175n	CSID24534232		M+Na, M+K	C12H22O11	39.3	5.49	3.65142	95.2734	100 - 13.7 - 3.12 - 0.341	http://nonlinear.com/redirect/outbound?p=chemspider&param=24534232	Î±-D-Mannopyranosyl D-mannopyranoside	342.117	365.107	1	4.89848
4.90_342.1175n	CSID5768		M+Na, M+K	C12H22O11	39.3	5.49	3.65142	95.2734	100 - 13.7 - 3.12 - 0.341	http://nonlinear.com/redirect/outbound?p=chemspider&param=5768	D-Sucrose	342.117	365.107	1	4.89848
4.90_342.1175n	CSID5883717		M+Na, M+K	C12H22O11	39.3	5.49	3.65142	95.2734	100 - 13.7 - 3.12 - 0.341	http://nonlinear.com/redirect/outbound?p=chemspider&param=5883717	Î²-D-Fructofuranosyl Î±-D-mannopyranoside	342.117	365.107	1	4.89848
4.90_342.1175n	CSID7149		M+Na, M+K	C12H22O11	39.3	5.49	3.65142	95.2734	100 - 13.7 - 3.12 - 0.341	http://nonlinear.com/redirect/outbound?p=chemspider&param=7149	alpha,alpha-Trehalose	342.117	365.107	1	4.89848
4.90_342.1175n	CSID8958770		M+Na, M+K	C12H22O11	39.3	5.49	3.65142	95.2734	100 - 13.7 - 3.12 - 0.341	http://nonlinear.com/redirect/outbound?p=chemspider&param=8958770	Î²,Î²-trehalose	342.117	365.107	1	4.89848
4.90_342.1175n	CSID30777338		M+Na, M+K	C12H22O11	39.2	5.14	3.65142	95.2734	100 - 13.7 - 3.12 - 0.341	http://nonlinear.com/redirect/outbound?p=chemspider&param=30777338	(1S,2R,3R,4S,5S,6R)-6-{[(2R,3R,4S,5S,6S)-3,4,5-Trihydroxy-6-methoxytetrahydro-2H-pyran-2-yl]oxy}-1,2,3,4,5-cyclohexanepentol	342.117	365.107	1	4.89848
4.90_277.0820m/z	CSID9945195		M+K	C13H18O4	38.3	3.31	-6.98741	96.2129	100 - 14.4 - 1.79 - 0.158	http://nonlinear.com/redirect/outbound?p=chemspider&param=9945195	9,17-dioxo-1,2,3,4,10,19-hexanorandrostan-5-oic acid		277.082	1	4.89848
4.90_277.0820m/z	CSID3218		M+Na	C16H14O3	37.8	2.12	-5.94836	93.4281	100 - 17.6 - 2.07 - 0.183	http://nonlinear.com/redirect/outbound?p=chemspider&param=3218	fenbufen		277.082	1	4.89848
4.90_277.0820m/z	CSID3693		M+Na	C16H14O3	37.7	2.05	-5.94836	93.4281	100 - 17.6 - 2.07 - 0.183	http://nonlinear.com/redirect/outbound?p=chemspider&param=3693	Ketoprofen		277.082	1	4.89848
4.90_277.0820m/z	CSID580922		M+Na	C16H14O3	37.7	2.05	-5.94836	93.4281	100 - 17.6 - 2.07 - 0.183	http://nonlinear.com/redirect/outbound?p=chemspider&param=580922	Dexketoprofen		277.082	1	4.89848
4.90_277.0820m/z	CSID11704717		M+Na	C16H14O3	37.7	1.83	-5.94836	93.4281	100 - 17.6 - 2.07 - 0.183	http://nonlinear.com/redirect/outbound?p=chemspider&param=11704717	(2E)-1-(4-Hydroxy-3-methoxyphenyl)-3-phenyl-2-propen-1-one		277.082	1	4.89848
4.90_277.0820m/z	CSID30776959		M+Na	C16H14O3	37.7	1.83	-5.94836	93.4281	100 - 17.6 - 2.07 - 0.183	http://nonlinear.com/redirect/outbound?p=chemspider&param=30776959	2,6-Dimethoxy-4-phenanthrenol		277.082	1	4.89848
4.90_277.0820m/z	CSID4528862		M+Na	C16H14O3	37.7	1.83	-5.94836	93.4281	100 - 17.6 - 2.07 - 0.183	http://nonlinear.com/redirect/outbound?p=chemspider&param=4528862	2â€²-Hydroxy-4â€²-methoxychalcone		277.082	1	4.89848
4.90_277.0820m/z	CSID4710303		M+Na	C16H14O3	37.7	1.83	-5.94836	93.4281	100 - 17.6 - 2.07 - 0.183	http://nonlinear.com/redirect/outbound?p=chemspider&param=4710303	(2E)-3-(3-hydroxyphenyl)-1-(4-methoxyphenyl)prop-2-en-1-one		277.082	1	4.89848
4.90_277.0820m/z	CSID391131		M+Na	C16H14O3	37.3	0.0717	-5.94836	93.4281	100 - 17.6 - 2.07 - 0.183	http://nonlinear.com/redirect/outbound?p=chemspider&param=391131	(R)-4â€³-methoxydalbergione		277.082	1	4.89848
4.90_277.0820m/z	CSID3280		M+H	C11H11F3N2O3	37.5	0	9.236	97.9032	100 - 12.9 - 1.38 - 0.107	http://nonlinear.com/redirect/outbound?p=chemspider&param=3280	Flutamide		277.082	1	4.89848
4.90_277.0820m/z	CSID30776983		M+K	C13H18O4	37.7	0	-6.98741	96.2129	100 - 14.4 - 1.79 - 0.158	http://nonlinear.com/redirect/outbound?p=chemspider&param=30776983	2,2,4,4-Tetramethyl-6-propionyl-1,3,5-cyclohexanetrione		277.082	1	4.89848
4.90_277.0820m/z	CSID536429		M+K	C13H18O4	37.7	0	-6.98741	96.2129	100 - 14.4 - 1.79 - 0.158	http://nonlinear.com/redirect/outbound?p=chemspider&param=536429	6-Methoxyelemicin		277.082	1	4.89848
4.90_342.1175n	CSID190428		M+Na, M+K	C12H22O11	38.2	0	3.65142	95.2734	100 - 13.7 - 3.12 - 0.341	http://nonlinear.com/redirect/outbound?p=chemspider&param=190428	3-O-Hexopyranosylhex-2-ulose	342.117	365.107	1	4.89848
4.90_342.1175n	CSID3737		M+Na, M+K	C12H22O11	38.2	0	3.65142	95.2734	100 - 13.7 - 3.12 - 0.341	http://nonlinear.com/redirect/outbound?p=chemspider&param=3737	4-O-Hexopyranosylhex-2-ulofuranose	342.117	365.107	1	4.89848
4.90_342.1175n	CSID388558		M+Na, M+K	C12H22O11	38.2	0	3.65142	95.2734	100 - 13.7 - 3.12 - 0.341	http://nonlinear.com/redirect/outbound?p=chemspider&param=388558	(2R,3R,5S,6R)-2,3,4,5,6-Pentahydroxycyclohexyl Î±-D-galactopyranoside	342.117	365.107	1	4.89848
4.90_342.1175n	CSID388643		M+Na, M+K	C12H22O11	38.2	0	3.65142	95.2734	100 - 13.7 - 3.12 - 0.341	http://nonlinear.com/redirect/outbound?p=chemspider&param=388643	1-O-Î²-D-Fructofuranosyl-Î²-D-fructofuranose	342.117	365.107	1	4.89848
4.90_342.1175n	CSID4573968		M+Na, M+K	C12H22O11	38.2	0	3.65142	95.2734	100 - 13.7 - 3.12 - 0.341	http://nonlinear.com/redirect/outbound?p=chemspider&param=4573968	Nigerose	342.117	365.107	1	4.89848
4.90_342.1175n	CSID4957195		M+Na, M+K	C12H22O11	38.2	0	3.65142	95.2734	100 - 13.7 - 3.12 - 0.341	http://nonlinear.com/redirect/outbound?p=chemspider&param=4957195	allolactose	342.117	365.107	1	4.89848
4.90_342.1175n	CSID9902302		M+Na, M+K	C12H22O11	38.2	0	3.65142	95.2734	100 - 13.7 - 3.12 - 0.341	http://nonlinear.com/redirect/outbound?p=chemspider&param=9902302	(2S,3R,5S,6S)-2,3,4,5,6-Pentahydroxycyclohexyl Î±-D-galactopyranoside	342.117	365.107	1	4.89848
4.90_342.1175n	CSID9930		M+Na, M+K	C12H22O11	38.2	0	3.65142	95.2734	100 - 13.7 - 3.12 - 0.341	http://nonlinear.com/redirect/outbound?p=chemspider&param=9930	Isomaltose	342.117	365.107	1	4.89848
4.90_277.0820m/z	CSID38660		M+H	C16H13NaO3	37.4	0	-5.47746	93.4388	100 - 17.6 - 2.07 - 0.183	http://nonlinear.com/redirect/outbound?p=chemspider&param=38660	Ketoprofen sodium		277.082	1	4.89848
4.90_277.0820m/z	CSID114167		M+Na	C16H14O3	37.3	0	-5.94836	93.4281	100 - 17.6 - 2.07 - 0.183	http://nonlinear.com/redirect/outbound?p=chemspider&param=114167	Chalepensin		277.082	1	4.89848
4.90_277.0820m/z	CSID137075		M+Na	C16H14O3	37.3	0	-5.94836	93.4281	100 - 17.6 - 2.07 - 0.183	http://nonlinear.com/redirect/outbound?p=chemspider&param=137075	4â€²-METHOXYCHALCONE EPOXIDE, TRANS-		277.082	1	4.89848
4.90_277.0820m/z	CSID4751888		M+Na	C16H14O3	37.3	0	-5.94836	93.4281	100 - 17.6 - 2.07 - 0.183	http://nonlinear.com/redirect/outbound?p=chemspider&param=4751888	(2E)-3-(4-hydroxyphenyl)-1-(4-methoxyphenyl)prop-2-en-1-one		277.082	1	4.89848
4.90_277.0820m/z	CSID4831554		M+Na	C16H14O3	37.3	0	-5.94836	93.4281	100 - 17.6 - 2.07 - 0.183	http://nonlinear.com/redirect/outbound?p=chemspider&param=4831554	(2E)-3-(2-Hydroxyphenyl)-1-(4-methoxyphenyl)prop-2-en-1-one		277.082	1	4.89848
4.90_277.0820m/z	CSID536624		M+Na	C16H14O3	37.3	0	-5.94836	93.4281	100 - 17.6 - 2.07 - 0.183	http://nonlinear.com/redirect/outbound?p=chemspider&param=536624	thebaol		277.082	1	4.89848
4.90_277.0820m/z	CSID74853766		M+Na	C16H14O3	37.3	0	-5.94836	93.4281	100 - 17.6 - 2.07 - 0.183	http://nonlinear.com/redirect/outbound?p=chemspider&param=74853766	4-Allyl-2-hydroxyphenyl benzoate		277.082	1	4.89848
4.90_277.0820m/z	CSID90283		M+Na	C16H14O3	37.3	0	-5.94836	93.4281	100 - 17.6 - 2.07 - 0.183	http://nonlinear.com/redirect/outbound?p=chemspider&param=90283	4-methoxydalbergione		277.082	1	4.89848
4.90_277.0820m/z	CSID92982		M+Na	C16H14O3	37.3	0	-5.94836	93.4281	100 - 17.6 - 2.07 - 0.183	http://nonlinear.com/redirect/outbound?p=chemspider&param=92982	4â€²-METHOXYFLAVANONE		277.082	1	4.89848
4.90_277.0820m/z	CSID85769		M+H-2H2O	C14H12N6O3	37.8	0	-3.94693	93.4157	100 - 17.6 - 2.08 - 0.184	http://nonlinear.com/redirect/outbound?p=chemspider&param=85769	pteroic acid		277.082	1	4.89848
4.90_277.0820m/z	CSID45601		M+H-2H2O	C10H16N8S2	36.2	0	6.15576	87.8648	100 - 15.5 - 10.2 - 1.38 - 0.34	http://nonlinear.com/redirect/outbound?p=chemspider&param=45601	Tiotidine		277.082	1	4.89848
4.93_185.0430m/z	CSID112421		M+Na	C6H10O5	38.6	1	5.89615	98.5395	100 - 6.79 - 1.22	http://nonlinear.com/redirect/outbound?p=chemspider&param=112421	1,5-Anhydro-D-fructose		185.043	1	4.9323
4.93_185.0430m/z	CSID388378		M+Na	C6H10O5	38.6	0.964	5.89615	98.5395	100 - 6.79 - 1.22	http://nonlinear.com/redirect/outbound?p=chemspider&param=388378	1,5-Anhydro-L-arabino-hex-1-enitol		185.043	1	4.9323
4.93_185.0430m/z	CSID35784023		M+H	C8H8O5	37.8	0.725	-7.88028	97.1352	100 - 8.94 - 1.38	http://nonlinear.com/redirect/outbound?p=chemspider&param=35784023	2,4-Dihydroxy-5-methoxybenzoic acid		185.043	1	4.9323
4.93_185.0430m/z	CSID389756		M+Na	C6H10O5	38.4	0.225	5.89615	98.5395	100 - 6.79 - 1.22	http://nonlinear.com/redirect/outbound?p=chemspider&param=389756	(3R,4R,5S)-3,4-Dihydroxy-5-[(1R)-1-hydroxyethyl]dihydro-2(3H)-furanone		185.043	1	4.9323
4.93_185.0430m/z	CSID393429		M+Na	C6H10O5	38.4	0.225	5.89615	98.5395	100 - 6.79 - 1.22	http://nonlinear.com/redirect/outbound?p=chemspider&param=393429	L-Fucono-1,5-lactone		185.043	1	4.9323
4.93_185.0430m/z	CSID4573835		M+Na	C6H10O5	38.4	0.225	5.89615	98.5395	100 - 6.79 - 1.22	http://nonlinear.com/redirect/outbound?p=chemspider&param=4573835	L-Rhamno-1,4-lactone		185.043	1	4.9323
4.93_185.0430m/z	CSID8758486		M+Na	C6H10O5	38.4	0.225	5.89615	98.5395	100 - 6.79 - 1.22	http://nonlinear.com/redirect/outbound?p=chemspider&param=8758486	2-Deoxy-scyllo-inosose		185.043	1	4.9323
4.93_185.0430m/z	CSID1600		M+Na	C6H10O5	38.4	0.205	5.89615	98.5395	100 - 6.79 - 1.22	http://nonlinear.com/redirect/outbound?p=chemspider&param=1600	Meglutol		185.043	1	4.9323
4.93_185.0430m/z	CSID167943		M+Na	C6H10O5	38.4	0.205	5.89615	98.5395	100 - 6.79 - 1.22	http://nonlinear.com/redirect/outbound?p=chemspider&param=167943	2-Hydroxyadipic acid		185.043	1	4.9323
4.93_185.0430m/z	CSID17229508		M+Na	C6H10O5	38.4	0.205	5.89615	98.5395	100 - 6.79 - 1.22	http://nonlinear.com/redirect/outbound?p=chemspider&param=17229508	3,6-Anhydro-D-glucose		185.043	1	4.9323
4.93_185.0430m/z	CSID17229511		M+Na	C6H10O5	38.4	0.205	5.89615	98.5395	100 - 6.79 - 1.22	http://nonlinear.com/redirect/outbound?p=chemspider&param=17229511	3,6-anhydrogalactose		185.043	1	4.9323
4.93_185.0430m/z	CSID24534223		M+Na	C6H10O5	38.4	0.205	5.89615	98.5395	100 - 6.79 - 1.22	http://nonlinear.com/redirect/outbound?p=chemspider&param=24534223	(5Î¾)-3,6-Anhydro-L-arabino-hexose		185.043	1	4.9323
4.93_185.0430m/z	CSID4444152		M+Na	C6H10O5	38.4	0.205	5.89615	98.5395	100 - 6.79 - 1.22	http://nonlinear.com/redirect/outbound?p=chemspider&param=4444152	(R)-2-ethylmalic acid		185.043	1	4.9323
4.93_185.0430m/z	CSID8031259		M+Na	C6H10O5	38.4	0.205	5.89615	98.5395	100 - 6.79 - 1.22	http://nonlinear.com/redirect/outbound?p=chemspider&param=8031259	2(R)-Hydroxyadipic acid		185.043	1	4.9323
4.93_185.0430m/z	CSID8436868		M+Na	C6H10O5	38.4	0.205	5.89615	98.5395	100 - 6.79 - 1.22	http://nonlinear.com/redirect/outbound?p=chemspider&param=8436868	2-hydroxymethylglutaric acid		185.043	1	4.9323
4.93_185.0430m/z	CSID35013100		M+Na	C6H10O5	38.4	0.194	5.89615	98.5395	100 - 6.79 - 1.22	http://nonlinear.com/redirect/outbound?p=chemspider&param=35013100	1-Deoxyhexo-2,3-diulo-3,6-furanose		185.043	1	4.9323
4.93_185.0430m/z	CSID102799		M+Na	C6H10O5	38.4	0	5.89615	98.5395	100 - 6.79 - 1.22	http://nonlinear.com/redirect/outbound?p=chemspider&param=102799	D-3-Deoxyglucosone		185.043	1	4.9323
4.93_185.0430m/z	CSID133894		M+Na	C6H10O5	38.4	0	5.89615	98.5395	100 - 6.79 - 1.22	http://nonlinear.com/redirect/outbound?p=chemspider&param=133894	3-Hydroxyadipic acid		185.043	1	4.9323
4.93_185.0430m/z	CSID2006826		M+Na	C6H10O5	38.4	0	5.89615	98.5395	100 - 6.79 - 1.22	http://nonlinear.com/redirect/outbound?p=chemspider&param=2006826	(1S,2S,3S,4R,5S)-6,8-Dioxabicyclo[3.2.1]octane-2,3,4-triol		185.043	1	4.9323
4.93_185.0430m/z	CSID24534212		M+Na	C6H10O5	38.4	0	5.89615	98.5395	100 - 6.79 - 1.22	http://nonlinear.com/redirect/outbound?p=chemspider&param=24534212	(1R,2R,3S,6R)-7-Oxabicyclo[4.1.0]heptane-1,2,3,6-tetrol		185.043	1	4.9323
4.93_185.0430m/z	CSID2943		M+Na	C6H10O5	38.4	0	5.89615	98.5395	100 - 6.79 - 1.22	http://nonlinear.com/redirect/outbound?p=chemspider&param=2943	Diethylpyrocarbonate		185.043	1	4.9323
4.93_185.0430m/z	CSID347725		M+Na	C6H10O5	38.4	0	5.89615	98.5395	100 - 6.79 - 1.22	http://nonlinear.com/redirect/outbound?p=chemspider&param=347725	2-Hydroxy-2,3-dimethylsuccinic acid		185.043	1	4.9323
4.93_185.0430m/z	CSID3818204		M+Na	C6H10O5	38.4	0	5.89615	98.5395	100 - 6.79 - 1.22	http://nonlinear.com/redirect/outbound?p=chemspider&param=3818204	3,3-dimethylmalic acid		185.043	1	4.9323
4.93_185.0430m/z	CSID388509		M+Na	C6H10O5	38.4	0	5.89615	98.5395	100 - 6.79 - 1.22	http://nonlinear.com/redirect/outbound?p=chemspider&param=388509	(R)-3,3-dimethylmalic acid		185.043	1	4.9323
4.93_185.0430m/z	CSID388693		M+Na	C6H10O5	38.4	0	5.89615	98.5395	100 - 6.79 - 1.22	http://nonlinear.com/redirect/outbound?p=chemspider&param=388693	3-ethylmalic acid		185.043	1	4.9323
4.93_185.0430m/z	CSID388797		M+Na	C6H10O5	38.4	0	5.89615	98.5395	100 - 6.79 - 1.22	http://nonlinear.com/redirect/outbound?p=chemspider&param=388797	2-Ethyl-2-hydroxysuccinic acid		185.043	1	4.9323
4.93_185.0430m/z	CSID389169		M+Na	C6H10O5	38.4	0	5.89615	98.5395	100 - 6.79 - 1.22	http://nonlinear.com/redirect/outbound?p=chemspider&param=389169	3,6-Dideoxyhex-2-ulosonic acid		185.043	1	4.9323
4.93_185.0430m/z	CSID4444223		M+Na	C6H10O5	38.4	0	5.89615	98.5395	100 - 6.79 - 1.22	http://nonlinear.com/redirect/outbound?p=chemspider&param=4444223	(2R,3S)-2,3-dimethylmalate		185.043	1	4.9323
4.93_185.0430m/z	CSID4573654		M+Na	C6H10O5	38.4	0	5.89615	98.5395	100 - 6.79 - 1.22	http://nonlinear.com/redirect/outbound?p=chemspider&param=4573654	2-dehydro-3-deoxy-D-fuconic acid		185.043	1	4.9323
4.93_185.0430m/z	CSID4573655		M+Na	C6H10O5	38.4	0	5.89615	98.5395	100 - 6.79 - 1.22	http://nonlinear.com/redirect/outbound?p=chemspider&param=4573655	2-dehydro-3-deoxy-L-fuconic acid		185.043	1	4.9323
4.93_185.0430m/z	CSID5256701		M+Na	C6H10O5	38.4	0	5.89615	98.5395	100 - 6.79 - 1.22	http://nonlinear.com/redirect/outbound?p=chemspider&param=5256701	2-dehydro-3-deoxy-L-rhamnonic acid		185.043	1	4.9323
4.93_185.0430m/z	CSID62454		M+Na	C6H10O5	38.4	0	5.89615	98.5395	100 - 6.79 - 1.22	http://nonlinear.com/redirect/outbound?p=chemspider&param=62454	Lactic Acid Lactate		185.043	1	4.9323
4.93_185.0430m/z	CSID9587432		M+Na	C6H10O5	38.4	0	5.89615	98.5395	100 - 6.79 - 1.22	http://nonlinear.com/redirect/outbound?p=chemspider&param=9587432	Levoglucosan		185.043	1	4.9323
4.93_185.0430m/z	CSID15661105		M+H	C8H8O5	37.7	0	-7.88028	97.1352	100 - 8.94 - 1.38	http://nonlinear.com/redirect/outbound?p=chemspider&param=15661105	(2,3,4-Trihydroxyphenyl)acetic acid		185.043	1	4.9323
4.93_185.0430m/z	CSID161427		M+H	C8H8O5	37.7	0	-7.88028	97.1352	100 - 8.94 - 1.38	http://nonlinear.com/redirect/outbound?p=chemspider&param=161427	(3,4,5-Trihydroxyphenyl)acetic acid		185.043	1	4.9323
4.93_185.0430m/z	CSID18679		M+H	C8H8O5	37.7	0	-7.88028	97.1352	100 - 8.94 - 1.38	http://nonlinear.com/redirect/outbound?p=chemspider&param=18679	3-O-methylgallic acid		185.043	1	4.9323
4.93_185.0430m/z	CSID2288225		M+H	C8H8O5	37.7	0	-7.88028	97.1352	100 - 8.94 - 1.38	http://nonlinear.com/redirect/outbound?p=chemspider&param=2288225	2,4-Dihydroxy-3-methoxybenzoic acid		185.043	1	4.9323
4.93_185.0430m/z	CSID4482188		M+H	C8H8O5	37.7	0	-7.88028	97.1352	100 - 8.94 - 1.38	http://nonlinear.com/redirect/outbound?p=chemspider&param=4482188	(2S)-(3,4-Dihydroxyphenyl)(hydroxy)acetic acid		185.043	1	4.9323
4.93_185.0430m/z	CSID50075036		M+H	C8H8O5	37.7	0	-7.88028	97.1352	100 - 8.94 - 1.38	http://nonlinear.com/redirect/outbound?p=chemspider&param=50075036	(2,4-Dihydroxyphenyl)(hydroxy)acetic acid		185.043	1	4.9323
4.93_185.0430m/z	CSID60745506		M+H	C8H8O5	37.7	0	-7.88028	97.1352	100 - 8.94 - 1.38	http://nonlinear.com/redirect/outbound?p=chemspider&param=60745506	(2,4,5-Trihydroxyphenyl)acetic acid		185.043	1	4.9323
4.93_185.0430m/z	CSID69065		M+H	C8H8O5	37.7	0	-7.88028	97.1352	100 - 8.94 - 1.38	http://nonlinear.com/redirect/outbound?p=chemspider&param=69065	Methyl 2,4,6-trihydroxybenzoate		185.043	1	4.9323
4.93_185.0430m/z	CSID69941		M+H	C8H8O5	37.7	0	-7.88028	97.1352	100 - 8.94 - 1.38	http://nonlinear.com/redirect/outbound?p=chemspider&param=69941	2,3-Dihydroxy-4-methoxybenzoic acid		185.043	1	4.9323
4.93_185.0430m/z	CSID70398		M+H	C8H8O5	37.7	0	-7.88028	97.1352	100 - 8.94 - 1.38	http://nonlinear.com/redirect/outbound?p=chemspider&param=70398	4-O-Methylgallic acid		185.043	1	4.9323
4.93_185.0430m/z	CSID77371		M+H	C8H8O5	37.7	0	-7.88028	97.1352	100 - 8.94 - 1.38	http://nonlinear.com/redirect/outbound?p=chemspider&param=77371	Dihydroxymandelic acid		185.043	1	4.9323
4.93_185.0430m/z	CSID129307365		M+H-2H2O	C8H12O7	37.8	0	-6.59322	96.538	100 - 9.06 - 1.8 - 0.138	http://nonlinear.com/redirect/outbound?p=chemspider&param=129307365	1-Hydroxy-1,2,5-pentanetricarboxylic acid		185.043	1	4.9323
4.93_185.0430m/z	CSID129307366		M+H-2H2O	C8H12O7	37.8	0	-6.59322	96.538	100 - 9.06 - 1.8 - 0.138	http://nonlinear.com/redirect/outbound?p=chemspider&param=129307366	2-Hydroxy-1,2,5-pentanetricarboxylic acid		185.043	1	4.9323
4.93_185.0430m/z	CSID23283356		M+H-2H2O	C8H12O7	37.8	0	-6.59322	96.538	100 - 9.06 - 1.8 - 0.138	http://nonlinear.com/redirect/outbound?p=chemspider&param=23283356	(1R,2S)-1-Hydroxy-1,2,5-pentanetricarboxylic acid		185.043	1	4.9323
4.93_185.0430m/z	CSID28639097		M+H-2H2O	C8H12O7	37.8	0	-6.59322	96.538	100 - 9.06 - 1.8 - 0.138	http://nonlinear.com/redirect/outbound?p=chemspider&param=28639097	(2R)-2-Hydroxy-1,2,5-pentanetricarboxylic acid		185.043	1	4.9323
4.93_185.0430m/z	CSID30778478		M+H-2H2O	C8H12O7	37.8	0	-6.59322	96.538	100 - 9.06 - 1.8 - 0.138	http://nonlinear.com/redirect/outbound?p=chemspider&param=30778478	3-Hydroxy-3-carboxymethyl-adipic acid		185.043	1	4.9323
4.93_185.0430m/z	CSID35013717		M+Na	C7H14S2	37.8	0	0.533694	89.4328	100 - 9.33 - 9.43 - 0.781 - 0.275	http://nonlinear.com/redirect/outbound?p=chemspider&param=35013717	2-BUTYL PROPENYL DISULFIDE, E(R)-		185.043	1	4.9323
4.93_185.0430m/z	CSID2915		M+H	C12H8S	36.6	0	5.71487	89.3664	100 - 13.9 - 5.41 - 0.626	http://nonlinear.com/redirect/outbound?p=chemspider&param=2915	Dibenzothiophene		185.043	1	4.9323
4.93_185.0430m/z	CSID35013789		M+H-2H2O	C12H12O2S	36.7	0	4.77655	88.911	100 - 14 - 5.84 - 0.689	http://nonlinear.com/redirect/outbound?p=chemspider&param=35013789	(2E)-2-(2-Thienylmethylene)-1,6-dioxaspiro[4.4]non-3-ene		185.043	1	4.9323
4.93_185.0430m/z	CSID9610821		M+H-2H2O	C12H12O2S	36.7	0	4.77655	88.911	100 - 14 - 5.84 - 0.689	http://nonlinear.com/redirect/outbound?p=chemspider&param=9610821	5-(2-Thienyl)-3,4,7,7a-tetrahydrocyclopenta[b]pyran-6(2H)-one		185.043	1	4.9323
4.93_104.9924m/z	CSID10562		M+K	C2H3LiO2	20.5	0	-1.23789	4.04385	8.2 - 100 - 2.3 - 0.425	http://nonlinear.com/redirect/outbound?p=chemspider&param=10562	Lithium acetate		104.992	1	4.9323
4.99_203.0530m/z	CSID106511		M+H-2H2O	C8H14O8	38.3	5.57	-8.3187	95.2552	100 - 9.12 - 2.01 - 0.158	http://nonlinear.com/redirect/outbound?p=chemspider&param=106511	3-Deoxy-D-manno-octulosonic acid		203.053	1	4.98588
4.99_203.0530m/z	CSID388309		M+Na	C6H12O6	40.1	5.51	2.36003	97.6031	100 - 6.86 - 1.43	http://nonlinear.com/redirect/outbound?p=chemspider&param=388309	D-fructofuranose		203.053	1	4.98588
4.99_203.0530m/z	CSID388332		M+Na	C6H12O6	40.1	5.51	2.36003	97.6031	100 - 6.86 - 1.43	http://nonlinear.com/redirect/outbound?p=chemspider&param=388332	L-Sorbopyranose		203.053	1	4.98588
4.99_203.0530m/z	CSID388436		M+Na	C6H12O6	40.1	5.51	2.36003	97.6031	100 - 6.86 - 1.43	http://nonlinear.com/redirect/outbound?p=chemspider&param=388436	D-Sorbopyranose		203.053	1	4.98588
4.99_203.0530m/z	CSID388443		M+Na	C6H12O6	40.1	5.51	2.36003	97.6031	100 - 6.86 - 1.43	http://nonlinear.com/redirect/outbound?p=chemspider&param=388443	D-tagatopyranose		203.053	1	4.98588
4.99_203.0530m/z	CSID388775		M+Na	C6H12O6	40.1	5.51	2.36003	97.6031	100 - 6.86 - 1.43	http://nonlinear.com/redirect/outbound?p=chemspider&param=388775	Î²-D-Fructofuranose		203.053	1	4.98588
4.99_203.0530m/z	CSID389447		M+Na	C6H12O6	40.1	5.51	2.36003	97.6031	100 - 6.86 - 1.43	http://nonlinear.com/redirect/outbound?p=chemspider&param=389447	Î±-D-Fructopyranose		203.053	1	4.98588
4.99_203.0530m/z	CSID389855		M+Na	C6H12O6	40.1	5.51	2.36003	97.6031	100 - 6.86 - 1.43	http://nonlinear.com/redirect/outbound?p=chemspider&param=389855	D-Psicopyranose		203.053	1	4.98588
4.99_203.0530m/z	CSID390208		M+Na	C6H12O6	40.1	5.51	2.36003	97.6031	100 - 6.86 - 1.43	http://nonlinear.com/redirect/outbound?p=chemspider&param=390208	Î±-L-Sorbopyranose		203.053	1	4.98588
4.99_203.0530m/z	CSID9943812		M+Na	C6H12O6	40.1	5.51	2.36003	97.6031	100 - 6.86 - 1.43	http://nonlinear.com/redirect/outbound?p=chemspider&param=9943812	L-Fructofuranose		203.053	1	4.98588
4.99_203.0530m/z	CSID10175754		M+Na	C6H12O6	40.1	5.5	2.36003	97.6031	100 - 6.86 - 1.43	http://nonlinear.com/redirect/outbound?p=chemspider&param=10175754	L-Galactopyranose		203.053	1	4.98588
4.99_203.0530m/z	CSID10254580		M+Na	C6H12O6	40.1	5.5	2.36003	97.6031	100 - 6.86 - 1.43	http://nonlinear.com/redirect/outbound?p=chemspider&param=10254580	Î²-D-Allofuranose		203.053	1	4.98588
4.99_203.0530m/z	CSID13076841		M+Na	C6H12O6	40.1	5.5	2.36003	97.6031	100 - 6.86 - 1.43	http://nonlinear.com/redirect/outbound?p=chemspider&param=13076841	L-Allopyranose		203.053	1	4.98588
4.99_203.0530m/z	CSID141983		M+Na	C6H12O6	40.1	5.5	2.36003	97.6031	100 - 6.86 - 1.43	http://nonlinear.com/redirect/outbound?p=chemspider&param=141983	D-(+)-Mannose		203.053	1	4.98588
4.99_203.0530m/z	CSID161434		M+Na	C6H12O6	40.1	5.5	2.36003	97.6031	100 - 6.86 - 1.43	http://nonlinear.com/redirect/outbound?p=chemspider&param=161434	Î±-D-Mannopyranose		203.053	1	4.98588
4.99_203.0530m/z	CSID163678		M+Na	C6H12O6	40.1	5.5	2.36003	97.6031	100 - 6.86 - 1.43	http://nonlinear.com/redirect/outbound?p=chemspider&param=163678	2-deoxy-D-gluconic acid		203.053	1	4.98588
4.99_203.0530m/z	CSID17893		M+Na	C6H12O6	40.1	5.5	2.36003	97.6031	100 - 6.86 - 1.43	http://nonlinear.com/redirect/outbound?p=chemspider&param=17893	D-Mannopyranose		203.053	1	4.98588
4.99_203.0530m/z	CSID2006057		M+Na	C6H12O6	40.1	5.5	2.36003	97.6031	100 - 6.86 - 1.43	http://nonlinear.com/redirect/outbound?p=chemspider&param=2006057	D-Fructopyranose		203.053	1	4.98588
4.99_203.0530m/z	CSID2006622		M+Na	C6H12O6	40.1	5.5	2.36003	97.6031	100 - 6.86 - 1.43	http://nonlinear.com/redirect/outbound?p=chemspider&param=2006622	L-glucopyranose		203.053	1	4.98588
4.99_203.0530m/z	CSID2006681		M+Na	C6H12O6	40.1	5.5	2.36003	97.6031	100 - 6.86 - 1.43	http://nonlinear.com/redirect/outbound?p=chemspider&param=2006681	Î±-D-Tagatopyranose		203.053	1	4.98588
4.99_203.0530m/z	CSID2301265		M+Na	C6H12O6	40.1	5.5	2.36003	97.6031	100 - 6.86 - 1.43	http://nonlinear.com/redirect/outbound?p=chemspider&param=2301265	D-(+)-Galactose		203.053	1	4.98588
4.99_203.0530m/z	CSID23942409		M+Na	C6H12O6	40.1	5.5	2.36003	97.6031	100 - 6.86 - 1.43	http://nonlinear.com/redirect/outbound?p=chemspider&param=23942409	L-Gulopyranose		203.053	1	4.98588
4.99_203.0530m/z	CSID26584598		M+Na	C6H12O6	40.1	5.5	2.36003	97.6031	100 - 6.86 - 1.43	http://nonlinear.com/redirect/outbound?p=chemspider&param=26584598	D-Glucopyranose		203.053	1	4.98588
4.99_203.0530m/z	CSID388476		M+Na	C6H12O6	40.1	5.5	2.36003	97.6031	100 - 6.86 - 1.43	http://nonlinear.com/redirect/outbound?p=chemspider&param=388476	Î²-D-Galactopyranose		203.053	1	4.98588
4.99_203.0530m/z	CSID388480		M+Na	C6H12O6	40.1	5.5	2.36003	97.6031	100 - 6.86 - 1.43	http://nonlinear.com/redirect/outbound?p=chemspider&param=388480	Î±-D-Galactopyranose		203.053	1	4.98588
4.99_203.0530m/z	CSID388604		M+Na	C6H12O6	40.1	5.5	2.36003	97.6031	100 - 6.86 - 1.43	http://nonlinear.com/redirect/outbound?p=chemspider&param=388604	D-Allopyranose		203.053	1	4.98588
4.99_203.0530m/z	CSID388680		M+Na	C6H12O6	40.1	5.5	2.36003	97.6031	100 - 6.86 - 1.43	http://nonlinear.com/redirect/outbound?p=chemspider&param=388680	2-C-(Hydroxymethyl)-D-ribopyranose		203.053	1	4.98588
4.99_203.0530m/z	CSID388747		M+Na	C6H12O6	40.1	5.5	2.36003	97.6031	100 - 6.86 - 1.43	http://nonlinear.com/redirect/outbound?p=chemspider&param=388747	Î²-D-Mannopyranose		203.053	1	4.98588
4.99_203.0530m/z	CSID389851		M+Na	C6H12O6	40.1	5.5	2.36003	97.6031	100 - 6.86 - 1.43	http://nonlinear.com/redirect/outbound?p=chemspider&param=389851	D-Altropyranose		203.053	1	4.98588
4.99_203.0530m/z	CSID389852		M+Na	C6H12O6	40.1	5.5	2.36003	97.6031	100 - 6.86 - 1.43	http://nonlinear.com/redirect/outbound?p=chemspider&param=389852	D-Gulopyranose		203.053	1	4.98588
4.99_203.0530m/z	CSID389853		M+Na	C6H12O6	40.1	5.5	2.36003	97.6031	100 - 6.86 - 1.43	http://nonlinear.com/redirect/outbound?p=chemspider&param=389853	D-Idopyranose		203.053	1	4.98588
4.99_203.0530m/z	CSID389854		M+Na	C6H12O6	40.1	5.5	2.36003	97.6031	100 - 6.86 - 1.43	http://nonlinear.com/redirect/outbound?p=chemspider&param=389854	D-Talopyranose		203.053	1	4.98588
4.99_203.0530m/z	CSID390203		M+Na	C6H12O6	40.1	5.5	2.36003	97.6031	100 - 6.86 - 1.43	http://nonlinear.com/redirect/outbound?p=chemspider&param=390203	Î²-D-hamamelose		203.053	1	4.98588
4.99_203.0530m/z	CSID395203		M+Na	C6H12O6	40.1	5.5	2.36003	97.6031	100 - 6.86 - 1.43	http://nonlinear.com/redirect/outbound?p=chemspider&param=395203	Î²-D-Allopyranose		203.053	1	4.98588
4.99_203.0530m/z	CSID5028037		M+Na	C6H12O6	40.1	5.5	2.36003	97.6031	100 - 6.86 - 1.43	http://nonlinear.com/redirect/outbound?p=chemspider&param=5028037	Î±-L-Allopyranose		203.053	1	4.98588
4.99_203.0530m/z	CSID5589		M+Na	C6H12O6	40.1	5.5	2.36003	97.6031	100 - 6.86 - 1.43	http://nonlinear.com/redirect/outbound?p=chemspider&param=5589	D-Glucopyranose		203.053	1	4.98588
4.99_203.0530m/z	CSID5764		M+Na	C6H12O6	40.1	5.5	2.36003	97.6031	100 - 6.86 - 1.43	http://nonlinear.com/redirect/outbound?p=chemspider&param=5764	D-(âˆ’)-Fructose		203.053	1	4.98588
4.99_203.0530m/z	CSID5814		M+Na	C6H12O6	40.1	5.5	2.36003	97.6031	100 - 6.86 - 1.43	http://nonlinear.com/redirect/outbound?p=chemspider&param=5814	D-Galactopyranose		203.053	1	4.98588
4.99_203.0530m/z	CSID58238		M+Na	C6H12O6	40.1	5.5	2.36003	97.6031	100 - 6.86 - 1.43	http://nonlinear.com/redirect/outbound?p=chemspider&param=58238	Î²-D-Glucopyranose		203.053	1	4.98588
4.99_203.0530m/z	CSID71358		M+Na	C6H12O6	40.1	5.5	2.36003	97.6031	100 - 6.86 - 1.43	http://nonlinear.com/redirect/outbound?p=chemspider&param=71358	Î±-D-Glucopyranose		203.053	1	4.98588
4.99_203.0530m/z	CSID76670		M+Na	C6H12O6	40.1	5.5	2.36003	97.6031	100 - 6.86 - 1.43	http://nonlinear.com/redirect/outbound?p=chemspider&param=76670	L-(âˆ’)-Galactose		203.053	1	4.98588
4.99_203.0530m/z	CSID8305737		M+Na	C6H12O6	40.1	5.5	2.36003	97.6031	100 - 6.86 - 1.43	http://nonlinear.com/redirect/outbound?p=chemspider&param=8305737	L-Gulopyranose		203.053	1	4.98588
4.99_203.0530m/z	CSID83142		M+Na	C6H12O6	40.1	5.5	2.36003	97.6031	100 - 6.86 - 1.43	http://nonlinear.com/redirect/outbound?p=chemspider&param=83142	D-(âˆ’)-Tagatose		203.053	1	4.98588
4.99_203.0530m/z	CSID89855		M+Na	C6H12O6	40.1	5.5	2.36003	97.6031	100 - 6.86 - 1.43	http://nonlinear.com/redirect/outbound?p=chemspider&param=89855	D-(+)-Talose		203.053	1	4.98588
4.99_203.0530m/z	CSID92408		M+Na	C6H12O6	40.1	5.5	2.36003	97.6031	100 - 6.86 - 1.43	http://nonlinear.com/redirect/outbound?p=chemspider&param=92408	D-(+)-Allose		203.053	1	4.98588
4.99_203.0530m/z	CSID96680		M+Na	C6H12O6	40.1	5.5	2.36003	97.6031	100 - 6.86 - 1.43	http://nonlinear.com/redirect/outbound?p=chemspider&param=96680	D-(+)-Sorbose		203.053	1	4.98588
4.99_203.0530m/z	CSID96749		M+Na	C6H12O6	40.1	5.5	2.36003	97.6031	100 - 6.86 - 1.43	http://nonlinear.com/redirect/outbound?p=chemspider&param=96749	D-(+)-Glucose		203.053	1	4.98588
4.99_203.0530m/z	CSID99744		M+Na	C6H12O6	40.1	5.5	2.36003	97.6031	100 - 6.86 - 1.43	http://nonlinear.com/redirect/outbound?p=chemspider&param=99744	D-(+)-Idose		203.053	1	4.98588
4.99_203.0530m/z	CSID111425		M+H	C8H10O6	38.1	5.49	-9.80361	95.6873	100 - 9 - 1.59 - 0.119	http://nonlinear.com/redirect/outbound?p=chemspider&param=111425	3,5-Dioxooctanedioic acid		203.053	1	4.98588
4.99_203.0530m/z	CSID28639104		M+H	C8H10O6	38.1	5.49	-9.80361	95.6873	100 - 9 - 1.59 - 0.119	http://nonlinear.com/redirect/outbound?p=chemspider&param=28639104	cis-dihomoaconitic acid		203.053	1	4.98588
4.99_203.0530m/z	CSID30777482		M+H	C8H10O6	38.1	5.49	-9.80361	95.6873	100 - 9 - 1.59 - 0.119	http://nonlinear.com/redirect/outbound?p=chemspider&param=30777482	(2Z)-2-(2-Ethoxy-2-oxoethylidene)succinic acid		203.053	1	4.98588
4.99_203.0530m/z	CSID10199749		M+Na	C6H12O6	40	5.39	2.36003	97.6031	100 - 6.86 - 1.43	http://nonlinear.com/redirect/outbound?p=chemspider&param=10199749	Neo-inositol		203.053	1	4.98588
4.99_203.0530m/z	CSID10199754		M+Na	C6H12O6	40	5.39	2.36003	97.6031	100 - 6.86 - 1.43	http://nonlinear.com/redirect/outbound?p=chemspider&param=10199754	L-(âˆ’)-chiro-Inositol		203.053	1	4.98588
4.99_203.0530m/z	CSID10239179		M+Na	C6H12O6	40	5.39	2.36003	97.6031	100 - 6.86 - 1.43	http://nonlinear.com/redirect/outbound?p=chemspider&param=10239179	Inositol		203.053	1	4.98588
4.99_203.0530m/z	CSID10254646		M+Na	C6H12O6	40	5.39	2.36003	97.6031	100 - 6.86 - 1.43	http://nonlinear.com/redirect/outbound?p=chemspider&param=10254646	scyllo-Inositol		203.053	1	4.98588
4.99_203.0530m/z	CSID10254647		M+Na	C6H12O6	40	5.39	2.36003	97.6031	100 - 6.86 - 1.43	http://nonlinear.com/redirect/outbound?p=chemspider&param=10254647	D-chiro-inositol		203.053	1	4.98588
4.99_203.0530m/z	CSID10254648		M+Na	C6H12O6	40	5.39	2.36003	97.6031	100 - 6.86 - 1.43	http://nonlinear.com/redirect/outbound?p=chemspider&param=10254648	epi-Inositol		203.053	1	4.98588
4.99_203.0530m/z	CSID16736990		M+Na	C6H12O6	40	5.39	2.36003	97.6031	100 - 6.86 - 1.43	http://nonlinear.com/redirect/outbound?p=chemspider&param=16736990	muco-Inositol		203.053	1	4.98588
4.99_203.0530m/z	CSID16736991		M+Na	C6H12O6	40	5.39	2.36003	97.6031	100 - 6.86 - 1.43	http://nonlinear.com/redirect/outbound?p=chemspider&param=16736991	allo-Inositol		203.053	1	4.98588
4.99_203.0530m/z	CSID16736992		M+Na	C6H12O6	40	5.39	2.36003	97.6031	100 - 6.86 - 1.43	http://nonlinear.com/redirect/outbound?p=chemspider&param=16736992	Cis-inositol		203.053	1	4.98588
4.99_203.0530m/z	CSID388638		M+Na	C6H12O6	40	5.39	2.36003	97.6031	100 - 6.86 - 1.43	http://nonlinear.com/redirect/outbound?p=chemspider&param=388638	L-fuconic acid		203.053	1	4.98588
4.99_203.0530m/z	CSID4573617		M+Na	C6H12O6	40	5.39	2.36003	97.6031	100 - 6.86 - 1.43	http://nonlinear.com/redirect/outbound?p=chemspider&param=4573617	D-fuconic acid		203.053	1	4.98588
4.99_203.0530m/z	CSID5034781		M+Na	C6H12O6	40	5.39	2.36003	97.6031	100 - 6.86 - 1.43	http://nonlinear.com/redirect/outbound?p=chemspider&param=5034781	L-rhamnonic acid		203.053	1	4.98588
4.99_321.1088m/z	CSID10160739		M+K	C15H22O5	37.6	0.892	-3.7701	91.4233	100 - 16.7 - 2.33 - 0.234	http://nonlinear.com/redirect/outbound?p=chemspider&param=10160739	dihydrophaseic acid		321.109	1	4.98588
4.99_321.1088m/z	CSID24808182		M+K	C15H22O5	37.6	0.892	-3.7701	91.4233	100 - 16.7 - 2.33 - 0.234	http://nonlinear.com/redirect/outbound?p=chemspider&param=24808182	(2Z,4E)-5-(3,8-Dihydroxy-1,5-dimethyl-6-oxabicyclo[3.2.1]oct-8-yl)-3-methyl-2,4-pentadienoic acid		321.109	1	4.98588
4.99_321.1088m/z	CSID35014625		M+K	C15H22O5	37.6	0.892	-3.7701	91.4233	100 - 16.7 - 2.33 - 0.234	http://nonlinear.com/redirect/outbound?p=chemspider&param=35014625	(2E,4E)-5-(3,8-Dihydroxy-1,5-dimethyl-6-oxabicyclo[3.2.1]oct-8-yl)-3-methyl-2,4-pentadienoic acid		321.109	1	4.98588
4.99_321.1088m/z	CSID35014766		M+K	C15H22O5	37.6	0.892	-3.7701	91.4233	100 - 16.7 - 2.33 - 0.234	http://nonlinear.com/redirect/outbound?p=chemspider&param=35014766	(2E,4E)-5-[1,4-Dihydroxy-6-(hydroxymethyl)-2,6-dimethyl-2-cyclohexen-1-yl]-3-methyl-2,4-pentadienoic acid		321.109	1	4.98588
4.99_321.1088m/z	CSID35013799		M+K	C15H22O5	37.6	0.888	-3.7701	91.4233	100 - 16.7 - 2.33 - 0.234	http://nonlinear.com/redirect/outbound?p=chemspider&param=35013799	6,7,9-Trihydroxy-3,6,9-trimethyl-3a,4,5,6,7,8,9,9b-octahydroazuleno[4,5-b]furan-2(3H)-one		321.109	1	4.98588
4.99_321.1088m/z	CSID35015154		M+K	C15H22O5	37.6	0.872	-3.7701	91.4233	100 - 16.7 - 2.33 - 0.234	http://nonlinear.com/redirect/outbound?p=chemspider&param=35015154	5-Methyl-1a-(3-methyl-2-buten-1-yl)-1a,3,5,6,7,7a-hexahydro-2H-oxireno[g]isochromene-2,6,7-triol		321.109	1	4.98588
4.99_321.1088m/z	CSID4439388		M+H-2H2O	C20H20O6	35.3	0.494	-9.31328	86.4612	100 - 22.1 - 3.56 - 0.427	http://nonlinear.com/redirect/outbound?p=chemspider&param=4439388	leachianone G		321.109	1	4.98588
4.99_321.1088m/z	CSID74852505		M+H-2H2O	C20H20O6	35.3	0.486	-9.31328	86.4612	100 - 22.1 - 3.56 - 0.427	http://nonlinear.com/redirect/outbound?p=chemspider&param=74852505	(2E)-3-(3,4-Dihydroxyphenyl)-1-[2,4,6-trihydroxy-3-(3-methyl-2-buten-1-yl)phenyl]-2-propen-1-one		321.109	1	4.98588
4.99_321.1088m/z	CSID74852974		M+H-2H2O	C20H20O6	35.3	0.486	-9.31328	86.4612	100 - 22.1 - 3.56 - 0.427	http://nonlinear.com/redirect/outbound?p=chemspider&param=74852974	(2E)-3-(2,4-Dihydroxyphenyl)-1-[2,4,6-trihydroxy-3-(3-methyl-2-buten-1-yl)phenyl]-2-propen-1-one		321.109	1	4.98588
4.99_321.1088m/z	CSID106542		M+H-2H2O	C20H20O6	35.3	0.484	-9.31328	86.4612	100 - 22.1 - 3.56 - 0.427	http://nonlinear.com/redirect/outbound?p=chemspider&param=106542	kievitone		321.109	1	4.98588
4.99_321.1088m/z	CSID74852502		M+H-2H2O	C20H20O6	35.3	0.484	-9.31328	86.4612	100 - 22.1 - 3.56 - 0.427	http://nonlinear.com/redirect/outbound?p=chemspider&param=74852502	[3-(4-Hydroxyphenyl)-2-oxiranyl][2,4,6-trihydroxy-3-(3-methyl-2-buten-1-yl)phenyl]methanone		321.109	1	4.98588
4.99_321.1088m/z	CSID30777549		M+H-2H2O	C20H20O6	35.3	0.475	-9.31328	86.4612	100 - 22.1 - 3.56 - 0.427	http://nonlinear.com/redirect/outbound?p=chemspider&param=30777549	1,8-Dihydroxy-3,5-dimethoxy-2-(3-methyl-2-buten-1-yl)-9H-xanthen-9-one		321.109	1	4.98588
4.99_321.1088m/z	CSID74852500		M+H-2H2O	C20H20O6	35.3	0.36	-9.31328	86.4612	100 - 22.1 - 3.56 - 0.427	http://nonlinear.com/redirect/outbound?p=chemspider&param=74852500	(2E)-3-(4-Hydroxyphenyl)-1-{2,4,6-trihydroxy-3-[(2E)-4-hydroxy-3-methyl-2-buten-1-yl]phenyl}-2-propen-1-one		321.109	1	4.98588
4.99_321.1088m/z	CSID74852501		M+H-2H2O	C20H20O6	35.3	0.36	-9.31328	86.4612	100 - 22.1 - 3.56 - 0.427	http://nonlinear.com/redirect/outbound?p=chemspider&param=74852501	(2E)-3-(4-Hydroxyphenyl)-1-{2,4,6-trihydroxy-3-[(2E)-4-hydroxy-3-methyl-2-buten-1-yl]phenyl}-2-propen-1-one		321.109	1	4.98588
4.99_321.1088m/z	CSID74852503		M+H-2H2O	C20H20O6	35.3	0.36	-9.31328	86.4612	100 - 22.1 - 3.56 - 0.427	http://nonlinear.com/redirect/outbound?p=chemspider&param=74852503	(2E)-1-{3-[(3,3-Dimethyl-2-oxiranyl)methyl]-2,4,6-trihydroxyphenyl}-3-(4-hydroxyphenyl)-2-propen-1-one		321.109	1	4.98588
4.99_321.1088m/z	CSID13628420		M+Na	C18H18O4	37.1	0.164	-3.05689	88.7779	100 - 19.8 - 2.68 - 0.272	http://nonlinear.com/redirect/outbound?p=chemspider&param=13628420	(4Z)-4-Methyl-6-(3-methyl-1,4-dioxo-1,4-dihydro-2-naphthalenyl)-4-hexenoic acid		321.109	1	4.98588
4.99_321.1088m/z	CSID7995822		M+H-2H2O	C19H20N2O3S	34.6	0.139	9.00624	82.9485	100 - 22.4 - 7.53 - 1.28 - 0.173	http://nonlinear.com/redirect/outbound?p=chemspider&param=7995822	apricoxib		321.109	1	4.98588
4.99_321.1088m/z	CSID390613		M+H-2H2O	C20H20O6	35.3	0.136	-9.31328	86.4612	100 - 22.1 - 3.56 - 0.427	http://nonlinear.com/redirect/outbound?p=chemspider&param=390613	PLAUNOL B		321.109	1	4.98588
4.99_321.1088m/z	CSID24842911		M+H-2H2O	C20H20O6	35.3	0.132	-9.31328	86.4612	100 - 22.1 - 3.56 - 0.427	http://nonlinear.com/redirect/outbound?p=chemspider&param=24842911	3-(2,4-Dihydroxyphenyl)-7-hydroxy-8-[(2E)-4-hydroxy-3-methyl-2-buten-1-yl]-2,3-dihydro-4H-chromen-4-one		321.109	1	4.98588
4.99_321.1088m/z	CSID28533553		M+H-2H2O	C20H20O6	35.3	0.132	-9.31328	86.4612	100 - 22.1 - 3.56 - 0.427	http://nonlinear.com/redirect/outbound?p=chemspider&param=28533553	norsolorinic acid anthrone		321.109	1	4.98588
4.99_321.1088m/z	CSID74853297		M+H-2H2O	C20H20O6	35.3	0.126	-9.31328	86.4612	100 - 22.1 - 3.56 - 0.427	http://nonlinear.com/redirect/outbound?p=chemspider&param=74853297	(1E)-1-(3,4-Dihydroxyphenyl)-7-(4-hydroxy-3-methoxyphenyl)-1-heptene-3,5-dione		321.109	1	4.98588
4.99_321.1088m/z	CSID35013948		M+H-2H2O	C20H20O6	35.3	0.125	-9.31328	86.4612	100 - 22.1 - 3.56 - 0.427	http://nonlinear.com/redirect/outbound?p=chemspider&param=35013948	3(2H)-Benzofuranone, 2-[4,6-dihydroxy-2-methoxy-3-(3-methyl-2-butenyl)phenyl]-6-hydroxy-		321.109	1	4.98588
4.99_321.1088m/z	CSID20039731		M+K	C15H22O5	37.4	0.0362	-3.7701	91.4233	100 - 16.7 - 2.33 - 0.234	http://nonlinear.com/redirect/outbound?p=chemspider&param=20039731	2-Cyclopenten-1-one, 3,4,5-trihydroxy-2-isovaleryl-5-(3-methyl-2-butenyl)-		321.109	1	4.98588
4.99_203.0530m/z	CSID1070		M+Na	C6H12O6	39	0	2.36003	97.6031	100 - 6.86 - 1.43	http://nonlinear.com/redirect/outbound?p=chemspider&param=1070	Hex-2-ulose		203.053	1	4.98588
4.99_203.0530m/z	CSID134838		M+Na	C6H12O6	39	0	2.36003	97.6031	100 - 6.86 - 1.43	http://nonlinear.com/redirect/outbound?p=chemspider&param=134838	3-deoxy-arabino-hexonic acid		203.053	1	4.98588
4.99_203.0530m/z	CSID24534238		M+Na	C6H12O6	39	0	2.36003	97.6031	100 - 6.86 - 1.43	http://nonlinear.com/redirect/outbound?p=chemspider&param=24534238	1,1â€²-Oxybis(3-hydroxyacetone) hydrate (1:1)		203.053	1	4.98588
4.99_203.0530m/z	CSID3391434		M+Na	C6H12O6	39	0	2.36003	97.6031	100 - 6.86 - 1.43	http://nonlinear.com/redirect/outbound?p=chemspider&param=3391434	1,3-Dihydroxyacetone Dimer		203.053	1	4.98588
4.99_203.0530m/z	CSID2068		M+Na	C7H8N4O2	38.1	0	-5.06509	96.0966	100 - 9.2 - 0.791	http://nonlinear.com/redirect/outbound?p=chemspider&param=2068	Theophylline		203.053	1	4.98588
4.99_203.0530m/z	CSID4525		M+Na	C7H8N4O2	38.1	0	-5.06509	96.0966	100 - 9.2 - 0.791	http://nonlinear.com/redirect/outbound?p=chemspider&param=4525	Paraxanthine		203.053	1	4.98588
4.99_203.0530m/z	CSID5236		M+Na	C7H8N4O2	38.1	0	-5.06509	96.0966	100 - 9.2 - 0.791	http://nonlinear.com/redirect/outbound?p=chemspider&param=5236	Theobromine		203.053	1	4.98588
4.99_203.0530m/z	CSID114471		M+H-2H2O	C10H8F2N4O	38.4	0	1.13235	93.2801	100 - 12.4 - 0.914	http://nonlinear.com/redirect/outbound?p=chemspider&param=114471	Rufinamide		203.053	1	4.98588
4.99_321.1088m/z	CSID26503332		M+K	C15H22O5	37.4	0	-3.7701	91.4233	100 - 16.7 - 2.33 - 0.234	http://nonlinear.com/redirect/outbound?p=chemspider&param=26503332	3,8-Dihydroxy-3-(hydroxymethyl)-9-methyl-6-methylenedecahydroazuleno[4,5-b]furan-2(3H)-one		321.109	1	4.98588
4.99_321.1088m/z	CSID2807424		M+K	C15H22O5	37.4	0	-3.7701	91.4233	100 - 16.7 - 2.33 - 0.234	http://nonlinear.com/redirect/outbound?p=chemspider&param=2807424	12,13-Epoxytrichothec-9-ene-3,4,15-triol		321.109	1	4.98588
4.99_321.1088m/z	CSID38569		M+K	C15H22O5	37.4	0	-3.7701	91.4233	100 - 16.7 - 2.33 - 0.234	http://nonlinear.com/redirect/outbound?p=chemspider&param=38569	Hymenoxone		321.109	1	4.98588
4.99_321.1088m/z	CSID55194		M+K	C15H22O5	37.4	0	-3.7701	91.4233	100 - 16.7 - 2.33 - 0.234	http://nonlinear.com/redirect/outbound?p=chemspider&param=55194	Octyl gallate		321.109	1	4.98588
4.99_321.1088m/z	CSID62060		M+K	C15H22O5	37.4	0	-3.7701	91.4233	100 - 16.7 - 2.33 - 0.234	http://nonlinear.com/redirect/outbound?p=chemspider&param=62060	Artemisinin		321.109	1	4.98588
4.99_321.1088m/z	CSID102727		M+Na	C18H18O4	37	0	-3.05689	88.7779	100 - 19.8 - 2.68 - 0.272	http://nonlinear.com/redirect/outbound?p=chemspider&param=102727	Enterolactone		321.109	1	4.98588
4.99_321.1088m/z	CSID10305901		M+Na	C18H18O4	37	0	-3.05689	88.7779	100 - 19.8 - 2.68 - 0.272	http://nonlinear.com/redirect/outbound?p=chemspider&param=10305901	7-Hydroxy-5-methoxy-6,8-dimethyl-2-phenyl-2,3-dihydro-4H-chromen-4-one		321.109	1	4.98588
4.99_321.1088m/z	CSID110448		M+Na	C18H18O4	37	0	-3.05689	88.7779	100 - 19.8 - 2.68 - 0.272	http://nonlinear.com/redirect/outbound?p=chemspider&param=110448	Enterolactone		321.109	1	4.98588
4.99_321.1088m/z	CSID22370032		M+Na	C18H18O4	37	0	-3.05689	88.7779	100 - 19.8 - 2.68 - 0.272	http://nonlinear.com/redirect/outbound?p=chemspider&param=22370032	5,7-Dimethoxy-6-methyl-2-phenyl-2,3-dihydro-4H-chromen-4-one		321.109	1	4.98588
4.99_321.1088m/z	CSID7370		M+Na	C18H18O4	37	0	-3.05689	88.7779	100 - 19.8 - 2.68 - 0.272	http://nonlinear.com/redirect/outbound?p=chemspider&param=7370	Benzyl succinate		321.109	1	4.98588
4.99_321.1088m/z	CSID74852923		M+Na	C18H18O4	37	0	-3.05689	88.7779	100 - 19.8 - 2.68 - 0.272	http://nonlinear.com/redirect/outbound?p=chemspider&param=74852923	4-[5-(3-Hydroxypropyl)-1-benzofuran-2-yl]-2-methoxyphenol		321.109	1	4.98588
4.99_321.1088m/z	CSID7972048		M+Na	C18H18O4	37	0	-3.05689	88.7779	100 - 19.8 - 2.68 - 0.272	http://nonlinear.com/redirect/outbound?p=chemspider&param=7972048	4,4â€²-Tetrahydro-1H,3H-furo[3,4-c]furan-1,4-diyldiphenol		321.109	1	4.98588
4.99_321.1088m/z	CSID8600190		M+Na	C18H18O4	37	0	-3.05689	88.7779	100 - 19.8 - 2.68 - 0.272	http://nonlinear.com/redirect/outbound?p=chemspider&param=8600190	2â€²,4â€²-dihydroxy-6â€²-methoxy-3â€²,5â€²-dimethylchalcone		321.109	1	4.98588
4.99_321.1088m/z	CSID104954		M+H-2H2O	C20H20O6	35.2	0	-9.31328	86.4612	100 - 22.1 - 3.56 - 0.427	http://nonlinear.com/redirect/outbound?p=chemspider&param=104954	(âˆ’)-Cubebin		321.109	1	4.98588
4.99_321.1088m/z	CSID115586		M+H-2H2O	C20H20O6	35.2	0	-9.31328	86.4612	100 - 22.1 - 3.56 - 0.427	http://nonlinear.com/redirect/outbound?p=chemspider&param=115586	4-(4-(1,3-Benzodioxol-5-yl)tetrahydro-1H,3H-furo(3,4-c)furan-1-yl)-2-methoxyphenol		321.109	1	4.98588
4.99_321.1088m/z	CSID253695		M+H-2H2O	C20H20O6	35.2	0	-9.31328	86.4612	100 - 22.1 - 3.56 - 0.427	http://nonlinear.com/redirect/outbound?p=chemspider&param=253695	Tetrahydro-3,4-dipiperonyl-2-furanol		321.109	1	4.98588
4.99_321.1088m/z	CSID26503663		M+H-2H2O	C20H20O6	35.2	0	-9.31328	86.4612	100 - 22.1 - 3.56 - 0.427	http://nonlinear.com/redirect/outbound?p=chemspider&param=26503663	4-(1,3-Benzodioxol-5-ylmethyl)-3-(4-hydroxy-3-methoxybenzyl)dihydro-2(3H)-furanone		321.109	1	4.98588
4.99_321.1088m/z	CSID444596		M+H-2H2O	C20H20O6	35.2	0	-9.31328	86.4612	100 - 22.1 - 3.56 - 0.427	http://nonlinear.com/redirect/outbound?p=chemspider&param=444596	2-(2,4-dihydroxyphenyl)-5,7-dihydroxy-6-(3-methylbut-2-enyl)chroman-4-one		321.109	1	4.98588
4.99_321.1088m/z	CSID4946034		M+H-2H2O	C20H20O6	35.2	0	-9.31328	86.4612	100 - 22.1 - 3.56 - 0.427	http://nonlinear.com/redirect/outbound?p=chemspider&param=4946034	Coniferyl ferulate		321.109	1	4.98588
4.99_321.1088m/z	CSID74852504		M+H-2H2O	C20H20O6	35.2	0	-9.31328	86.4612	100 - 22.1 - 3.56 - 0.427	http://nonlinear.com/redirect/outbound?p=chemspider&param=74852504	(2E)-3-(4-Hydroxyphenyl)-1-[2,3,4,6-tetrahydroxy-5-(3-methyl-2-buten-1-yl)phenyl]-2-propen-1-one		321.109	1	4.98588
4.99_321.1088m/z	CSID74853296		M+H-2H2O	C20H20O6	35.2	0	-9.31328	86.4612	100 - 22.1 - 3.56 - 0.427	http://nonlinear.com/redirect/outbound?p=chemspider&param=74853296	(1E)-7-(3,4-Dihydroxyphenyl)-1-(4-hydroxy-3-methoxyphenyl)-1-heptene-3,5-dione		321.109	1	4.98588
4.99_321.1088m/z	CSID8412545		M+H-2H2O	C20H20O6	35.2	0	-9.31328	86.4612	100 - 22.1 - 3.56 - 0.427	http://nonlinear.com/redirect/outbound?p=chemspider&param=8412545	4,4â€²-[(2E)-2-Butene-1,4-diylidene]bis(2,6-dimethoxy-2,5-cyclohexadien-1-one)		321.109	1	4.98588
4.99_321.1088m/z	CSID8536342		M+H-2H2O	C20H20O6	35.2	0	-9.31328	86.4612	100 - 22.1 - 3.56 - 0.427	http://nonlinear.com/redirect/outbound?p=chemspider&param=8536342	1-[2,4-Dihydroxy-3-(3-methyl-2-buten-1-yl)phenyl]-2-(2-hydroxy-4-methoxyphenyl)-1,2-ethanedione		321.109	1	4.98588
4.99_321.1088m/z	CSID9985084		M+H-2H2O	C20H20O6	35.2	0	-9.31328	86.4612	100 - 22.1 - 3.56 - 0.427	http://nonlinear.com/redirect/outbound?p=chemspider&param=9985084	2-(2,4-dihydroxyphenyl)-5,7-dihydroxy-8-(3-methylbut-2-en-1-yl)-2,3-dihydro-4H-chromen-4-one		321.109	1	4.98588
4.99_321.1088m/z	CSID4663		M+H-2H2O	C19H20N2O3S	34.6	0	9.00624	82.9485	100 - 22.4 - 7.53 - 1.28 - 0.173	http://nonlinear.com/redirect/outbound?p=chemspider&param=4663	Pioglitazone		321.109	1	4.98588
5.02_543.1345m/z	CSID24589970		M+K	C18H32O16	36.4	8.18	4.59933	78.9689	100 - 20.4 - 5.27 - 0.793 - 0.121	http://nonlinear.com/redirect/outbound?p=chemspider&param=24589970	Î±-D-Glucopyranosyl-(1->6)-Î±-D-glucopyranosyl-(1->4)-D-glucopyranose		543.135	1	5.0197
5.02_543.1345m/z	CSID26332366		M+K	C18H32O16	36.4	8.18	4.59933	78.9689	100 - 20.4 - 5.27 - 0.793 - 0.121	http://nonlinear.com/redirect/outbound?p=chemspider&param=26332366	Î²-(1->3)-galactotriose		543.135	1	5.0197
5.02_543.1345m/z	CSID30791449		M+K	C18H32O16	36.4	8.18	4.59933	78.9689	100 - 20.4 - 5.27 - 0.793 - 0.121	http://nonlinear.com/redirect/outbound?p=chemspider&param=30791449	Î²-D-Glucopyranosyl-(1->3)-Î²-D-glucopyranosyl-(1->3)-Î±-D-glucopyranose		543.135	1	5.0197
5.02_543.1345m/z	CSID388464		M+K	C18H32O16	36.4	8.18	4.59933	78.9689	100 - 20.4 - 5.27 - 0.793 - 0.121	http://nonlinear.com/redirect/outbound?p=chemspider&param=388464	Î±-D-Galactopyranosyl-(1->6)-[Î²-D-mannopyranosyl-(1->4)]-Î²-D-mannopyranose		543.135	1	5.0197
5.02_543.1345m/z	CSID388669		M+K	C18H32O16	36.4	8.18	4.59933	78.9689	100 - 20.4 - 5.27 - 0.793 - 0.121	http://nonlinear.com/redirect/outbound?p=chemspider&param=388669	Maltotriose		543.135	1	5.0197
5.02_543.1345m/z	CSID388737		M+K	C18H32O16	36.4	8.18	4.59933	78.9689	100 - 20.4 - 5.27 - 0.793 - 0.121	http://nonlinear.com/redirect/outbound?p=chemspider&param=388737	Isomaltotriose		543.135	1	5.0197
5.02_543.1345m/z	CSID388798		M+K	C18H32O16	36.4	8.18	4.59933	78.9689	100 - 20.4 - 5.27 - 0.793 - 0.121	http://nonlinear.com/redirect/outbound?p=chemspider&param=388798	b-Gentiotriose		543.135	1	5.0197
5.02_543.1345m/z	CSID389010		M+K	C18H32O16	36.4	8.18	4.59933	78.9689	100 - 20.4 - 5.27 - 0.793 - 0.121	http://nonlinear.com/redirect/outbound?p=chemspider&param=389010	Î±-D-Glucopyranosyl-(1->4)-Î±-D-glucopyranosyl-(1->6)-D-glucopyranose		543.135	1	5.0197
5.02_543.1345m/z	CSID389540		M+K	C18H32O16	36.4	8.18	4.59933	78.9689	100 - 20.4 - 5.27 - 0.793 - 0.121	http://nonlinear.com/redirect/outbound?p=chemspider&param=389540	Î±-D-Galactopyranosyl-(1->6)-Î±-D-galactopyranosyl-(1->6)-D-glucopyranose		543.135	1	5.0197
5.02_543.1345m/z	CSID4450242		M+K	C18H32O16	36.4	8.18	4.59933	78.9689	100 - 20.4 - 5.27 - 0.793 - 0.121	http://nonlinear.com/redirect/outbound?p=chemspider&param=4450242	D-Cellotriose		543.135	1	5.0197
5.02_543.1345m/z	CSID4450603		M+K	C18H32O16	36.4	8.18	4.59933	78.9689	100 - 20.4 - 5.27 - 0.793 - 0.121	http://nonlinear.com/redirect/outbound?p=chemspider&param=4450603	Î±-D-Glucopyranosyl-(1->4)-Î±-D-glucopyranosyl-(1->6)-Î±-D-glucopyranose		543.135	1	5.0197
5.02_543.1345m/z	CSID9550471		M+K	C18H32O16	36.4	8.18	4.59933	78.9689	100 - 20.4 - 5.27 - 0.793 - 0.121	http://nonlinear.com/redirect/outbound?p=chemspider&param=9550471	Î²-D-Glucopyranosyl-(1->3)-Î²-D-glucopyranosyl-(1->3)-Î²-D-glucopyranose		543.135	1	5.0197
5.02_543.1345m/z	CSID105162		M+K	C18H32O16	36.4	8.17	4.59933	78.9689	100 - 20.4 - 5.27 - 0.793 - 0.121	http://nonlinear.com/redirect/outbound?p=chemspider&param=105162	Gentianose		543.135	1	5.0197
5.02_543.1345m/z	CSID17216231		M+K	C18H32O16	36.4	8.17	4.59933	78.9689	100 - 20.4 - 5.27 - 0.793 - 0.121	http://nonlinear.com/redirect/outbound?p=chemspider&param=17216231	Levan		543.135	1	5.0197
5.02_543.1345m/z	CSID30791441		M+K	C18H32O16	36.4	8.17	4.59933	78.9689	100 - 20.4 - 5.27 - 0.793 - 0.121	http://nonlinear.com/redirect/outbound?p=chemspider&param=30791441	Î²-D-Galactopyranosyl-(1->3)-[Î²-D-galactopyranosyl-(1->6)]-Î²-D-galactopyranose		543.135	1	5.0197
5.02_543.1345m/z	CSID388379		M+K	C18H32O16	36.4	8.17	4.59933	78.9689	100 - 20.4 - 5.27 - 0.793 - 0.121	http://nonlinear.com/redirect/outbound?p=chemspider&param=388379	Raffinose		543.135	1	5.0197
5.02_543.1345m/z	CSID389136		M+K	C18H32O16	36.4	8.17	4.59933	78.9689	100 - 20.4 - 5.27 - 0.793 - 0.121	http://nonlinear.com/redirect/outbound?p=chemspider&param=389136	Planteose		543.135	1	5.0197
5.02_543.1345m/z	CSID389774		M+K	C18H32O16	36.4	8.17	4.59933	78.9689	100 - 20.4 - 5.27 - 0.793 - 0.121	http://nonlinear.com/redirect/outbound?p=chemspider&param=389774	Levan polysaccharide		543.135	1	5.0197
5.02_543.1345m/z	CSID10190530		M+K	C18H32O16	36.4	8.15	4.59933	78.9689	100 - 20.4 - 5.27 - 0.793 - 0.121	http://nonlinear.com/redirect/outbound?p=chemspider&param=10190530	Neokestose		543.135	1	5.0197
5.02_543.1345m/z	CSID8089711		M+K	C18H32O16	36.4	8.15	4.59933	78.9689	100 - 20.4 - 5.27 - 0.793 - 0.121	http://nonlinear.com/redirect/outbound?p=chemspider&param=8089711	KESTOSE		543.135	1	5.0197
5.02_543.1345m/z	CSID10388897		M+K	C18H32O16	36.3	8.11	4.59933	78.9689	100 - 20.4 - 5.27 - 0.793 - 0.121	http://nonlinear.com/redirect/outbound?p=chemspider&param=10388897	BEMISIOSE		543.135	1	5.0197
5.02_543.1345m/z	CSID390166		M+K	C18H32O16	36.3	8.11	4.59933	78.9689	100 - 20.4 - 5.27 - 0.793 - 0.121	http://nonlinear.com/redirect/outbound?p=chemspider&param=390166	Î²-D-Fructofuranosyl Î±-D-galactopyranosyl-(1->2)-Î±-D-glucopyranoside		543.135	1	5.0197
5.02_543.1345m/z	CSID10179638		M+K	C18H32O16	36.3	8	4.59933	78.9689	100 - 20.4 - 5.27 - 0.793 - 0.121	http://nonlinear.com/redirect/outbound?p=chemspider&param=10179638	Î²-D-Glucopyranosyl-(1->4)-Î²-D-glucopyranosyl-(1->4)-Î±-D-glucopyranose		543.135	1	5.0197
5.02_543.1345m/z	CSID167339		M+K	C18H32O16	36.3	8	4.59933	78.9689	100 - 20.4 - 5.27 - 0.793 - 0.121	http://nonlinear.com/redirect/outbound?p=chemspider&param=167339	Î±-maltotriose		543.135	1	5.0197
5.02_543.1345m/z	CSID17216092		M+K	C18H32O16	36.3	8	4.59933	78.9689	100 - 20.4 - 5.27 - 0.793 - 0.121	http://nonlinear.com/redirect/outbound?p=chemspider&param=17216092	Maltotriose		543.135	1	5.0197
5.02_543.1345m/z	CSID30777083		M+K	C18H32O16	36.3	8	4.59933	78.9689	100 - 20.4 - 5.27 - 0.793 - 0.121	http://nonlinear.com/redirect/outbound?p=chemspider&param=30777083	(1S,2S,3R,4R,5R,6S)-2,3,4,5,6-Pentahydroxycyclohexyl 6-O-Î±-D-galactopyranosyl-Î±-D-galactopyranoside		543.135	1	5.0197
5.02_543.1345m/z	CSID389087		M+K	C18H32O16	36.3	7.97	4.59933	78.9689	100 - 20.4 - 5.27 - 0.793 - 0.121	http://nonlinear.com/redirect/outbound?p=chemspider&param=389087	1-Kestose		543.135	1	5.0197
5.02_543.1345m/z	CSID83787		M+K	C18H32O16	36.3	7.9	4.59933	78.9689	100 - 20.4 - 5.27 - 0.793 - 0.121	http://nonlinear.com/redirect/outbound?p=chemspider&param=83787	Melezitose		543.135	1	5.0197
5.02_543.1345m/z	CSID390091		M+Na	C27H30Cl2O6	27	0.202	6.43524	42.1986	100 - 29.8 - 69.4 - 19.8 - 13.8 - 3.54 - 0.618	http://nonlinear.com/redirect/outbound?p=chemspider&param=390091	Mometasone furoate		543.135	1	5.0197
5.02_543.1345m/z	CSID10102		M+K	C18H32O16	34.7	0	4.59933	78.9689	100 - 20.4 - 5.27 - 0.793 - 0.121	http://nonlinear.com/redirect/outbound?p=chemspider&param=10102	Raffinose		543.135	1	5.0197
5.02_543.1345m/z	CSID108777		M+K	C18H32O16	34.7	0	4.59933	78.9689	100 - 20.4 - 5.27 - 0.793 - 0.121	http://nonlinear.com/redirect/outbound?p=chemspider&param=108777	D-Glucopyranosyl-(1->6)-Î²-D-glucopyranosyl-(1->6)-D-glucose		543.135	1	5.0197
5.02_543.1345m/z	CSID141013		M+K	C18H32O16	34.7	0	4.59933	78.9689	100 - 20.4 - 5.27 - 0.793 - 0.121	http://nonlinear.com/redirect/outbound?p=chemspider&param=141013	Î²-D-Fructofuranosyl-(2->1)-(4Î¾)-Î²-D-threo-hex-2-ulofuranosyl Î±-D-glucopyranoside		543.135	1	5.0197
5.02_543.1345m/z	CSID164296		M+K	C18H32O16	34.7	0	4.59933	78.9689	100 - 20.4 - 5.27 - 0.793 - 0.121	http://nonlinear.com/redirect/outbound?p=chemspider&param=164296	3-Galactosyllactose		543.135	1	5.0197
5.02_543.1345m/z	CSID190739		M+K	C18H32O16	34.7	0	4.59933	78.9689	100 - 20.4 - 5.27 - 0.793 - 0.121	http://nonlinear.com/redirect/outbound?p=chemspider&param=190739	Hex-2-ulofuranosyl hexopyranosyl-(1->6)hexopyranoside		543.135	1	5.0197
5.02_543.1345m/z	CSID190749		M+K	C18H32O16	34.7	0	4.59933	78.9689	100 - 20.4 - 5.27 - 0.793 - 0.121	http://nonlinear.com/redirect/outbound?p=chemspider&param=190749	Hexopyranosyl-(1->3)hex-2-ulofuranosyl hexopyranoside		543.135	1	5.0197
5.02_543.1345m/z	CSID2339523		M+K	C18H32O16	34.7	0	4.59933	78.9689	100 - 20.4 - 5.27 - 0.793 - 0.121	http://nonlinear.com/redirect/outbound?p=chemspider&param=2339523	Î±-D-Galactopyranosyl-(1->2)-[Î±-D-galactopyranosyl-(1->3)]-D-glucose		543.135	1	5.0197
5.02_543.1345m/z	CSID263405		M+K	C18H32O16	34.7	0	4.59933	78.9689	100 - 20.4 - 5.27 - 0.793 - 0.121	http://nonlinear.com/redirect/outbound?p=chemspider&param=263405	4-O-(4-O-hexopyranosylhexopyranosyl)hexose		543.135	1	5.0197
5.02_543.1345m/z	CSID56445		M+K	C18H32O16	34.7	0	4.59933	78.9689	100 - 20.4 - 5.27 - 0.793 - 0.121	http://nonlinear.com/redirect/outbound?p=chemspider&param=56445	D-Glucopyranosyl-(1->4)-D-glucopyranosyl-(1->4)-Î±-D-glucopyranose		543.135	1	5.0197
5.05_432.9629m/z	CSID58580		M+H-2H2O	C9H15N2O14P3	37.9	10	6.77319	86.9903	100 - 11.2 - 3.45 - 0.338	http://nonlinear.com/redirect/outbound?p=chemspider&param=58580	dUTP		432.963	1	5.05352
5.05_314.1243m/z	CSID389466		M+Na	C13H25NO2S2	36.8	7.78	8.1434	85.1962	100 - 16.4 - 10.7 - 1.54 - 0.394	http://nonlinear.com/redirect/outbound?p=chemspider&param=389466	S(8)-(3-methylbutanoyl)dihydrolipoamide		314.124	1	5.05352
5.05_432.9629m/z	CSID11479		M+H-2H2O	C17H18Br2N4O2	22.6	2.73	-6.12703	17.4175	50.8 - 10.2 - 100 - 20 - 50.4 - 9.87 - 1.14	http://nonlinear.com/redirect/outbound?p=chemspider&param=11479	Dibrompropamidine		432.963	1	5.05352
5.05_314.1243m/z	CSID389465		M+Na	C13H25NO2S2	35.8	2.64	8.1434	85.1962	100 - 16.4 - 10.7 - 1.54 - 0.394	http://nonlinear.com/redirect/outbound?p=chemspider&param=389465	S(8)-(2-methylbutanoyl)dihydrolipoamide		314.124	1	5.05352
5.05_314.1243m/z	CSID7994037		M+H	C14H20ClN3O3	32.5	0.812	-7.45065	70.2259	100 - 16.6 - 33.9 - 5.46 - 0.621	http://nonlinear.com/redirect/outbound?p=chemspider&param=7994037	N-[2-Hydroxy-3-(1-piperidinyl)propoxy]-3-pyridinecarboximidoyl chloride 1-oxide		314.124	1	5.05352
5.05_314.1243m/z	CSID4646		M+K	C15H21N3O2	36.7	0.749	-8.25906	91.8659	100 - 17.6 - 1.88 - 0.149	http://nonlinear.com/redirect/outbound?p=chemspider&param=4646	1,3a,8-Trimethyl-1,2,3,3a,8,8a-hexahydropyrrolo[2,3-b]indol-5-yl methylcarbamate		314.124	1	5.05352
5.05_314.1243m/z	CSID5763		M+K	C15H21N3O2	36.7	0.749	-8.25906	91.8659	100 - 17.6 - 1.88 - 0.149	http://nonlinear.com/redirect/outbound?p=chemspider&param=5763	(âˆ’)-Physostigmine		314.124	1	5.05352
5.05_332.1342m/z	CSID17216173		M+H-2H2O	C14H25NO10	38.6	0.614	0.604833	92.8981	100 - 16.2 - 3.28 - 0.389	http://nonlinear.com/redirect/outbound?p=chemspider&param=17216173	N-Acetyl-6-O-L-fucosyl-D-glucosamine		332.134	1	5.05352
5.05_332.1342m/z	CSID59651448		M+H-2H2O	C14H25NO10	38.6	0.614	0.604833	92.8981	100 - 16.2 - 3.28 - 0.389	http://nonlinear.com/redirect/outbound?p=chemspider&param=59651448	2-Acetamido-2-deoxy-6-O-(6-deoxy-L-galactopyranosyl)-D-glucose		332.134	1	5.05352
5.05_332.1342m/z	CSID6494		M+Na	C18H19N3O2	37.5	0	-8.839	97.4028	100 - 20.9 - 2.48 - 0.215	http://nonlinear.com/redirect/outbound?p=chemspider&param=6494	Azodolen		332.134	1	5.05352
5.05_314.1243m/z	CSID8075870		M+K	C10H21N5O4	37.7	0	6.36144	95.7717	100 - 13 - 1.61 - 0.136	http://nonlinear.com/redirect/outbound?p=chemspider&param=8075870	thr-arg		314.124	1	5.05352
5.05_314.1243m/z	CSID8119075		M+K	C10H21N5O4	37.7	0	6.36144	95.7717	100 - 13 - 1.61 - 0.136	http://nonlinear.com/redirect/outbound?p=chemspider&param=8119075	arg-thr		314.124	1	5.05352
5.05_332.1342m/z	CSID117507		M+K	C15H23N3O3	36.9	0	-9.84043	95.1743	100 - 17.7 - 2.09 - 0.186	http://nonlinear.com/redirect/outbound?p=chemspider&param=117507	4-Acetamido-N-[2-(diethylamino)ethyl]-3-hydroxybenzamide		332.134	1	5.05352
5.05_332.1342m/z	CSID16568358		M+K	C15H23N3O3	36.9	0	-9.84043	95.1743	100 - 17.7 - 2.09 - 0.186	http://nonlinear.com/redirect/outbound?p=chemspider&param=16568358	phe-lys		332.134	1	5.05352
5.05_332.1342m/z	CSID2701928		M+K	C15H23N3O3	36.9	0	-9.84043	95.1743	100 - 17.7 - 2.09 - 0.186	http://nonlinear.com/redirect/outbound?p=chemspider&param=2701928	Lys-phe		332.134	1	5.05352
5.05_332.1342m/z	CSID4953374		M+Na	C13H19N5O4	37.8	0	4.17425	94.0264	100 - 16.3 - 2.06 - 0.193	http://nonlinear.com/redirect/outbound?p=chemspider&param=4953374	Alvameline maleate		332.134	1	5.05352
5.05_332.1342m/z	CSID570864		M+Na	C13H19N5O4	37.8	0	4.17425	94.0264	100 - 16.3 - 2.06 - 0.193	http://nonlinear.com/redirect/outbound?p=chemspider&param=570864	Alanyl-N-(6-amino-2-pyridinyl)-Î±-glutamine		332.134	1	5.05352
5.05_332.1342m/z	CSID389176		M+H	C14H21NO8	38.5	0	0.669506	93.1733	100 - 16.1 - 2.85 - 0.32	http://nonlinear.com/redirect/outbound?p=chemspider&param=389176	5â€²-O-Î²-D-Glucosylpyridoxine		332.134	1	5.05352
5.05_332.1342m/z	CSID149653		M+H-2H2O	C14H25NO10	38.4	0	0.604833	92.8981	100 - 16.2 - 3.28 - 0.389	http://nonlinear.com/redirect/outbound?p=chemspider&param=149653	2-Acetamido-2-deoxy-3-O-(6-deoxy-Î±-L-galactopyranosyl)-D-glucose		332.134	1	5.05352
5.05_314.1243m/z	CSID167561		M+H	C14H19NO7	37.9	0	2.66373	92.4455	100 - 16 - 2.63 - 0.285	http://nonlinear.com/redirect/outbound?p=chemspider&param=167561	4-(2-Aminoethyl)phenyl Î²-D-glucopyranosiduronic acid		314.124	1	5.05352
5.05_332.1342m/z	CSID35013656		M+H	C10H17N7O6	36.5	0	8.78127	91.9841	100 - 13.8 - 2.12 - 0.205	http://nonlinear.com/redirect/outbound?p=chemspider&param=35013656	(5,10,10-Trihydroxy-2,6-diiminooctahydro-1H,8H-pyrrolo[1,2-c]purin-4-yl)methyl hydroxycarbamate		332.134	1	5.05352
5.05_332.1342m/z	CSID65030		M+H	C18H18ClFN3	33.6	0	5.38978	74.1723	100 - 20.8 - 34 - 6.77 - 0.661	http://nonlinear.com/redirect/outbound?p=chemspider&param=65030	Carvotroline hydrochloride		332.134	1	5.05352
5.05_332.1342m/z	CSID129432057		M+H	C15H19ClF2N3O	34.1	0	1.94092	72.9047	100 - 17.6 - 33.6 - 5.73 - 0.536	http://nonlinear.com/redirect/outbound?p=chemspider&param=129432057			332.134	1	5.05352
5.05_332.1342m/z	CSID142721		M+H-2H2O	C21H22ClN3O	32.7	0	7.97522	72.2662	100 - 24.1 - 34.9 - 7.96 - 0.97	http://nonlinear.com/redirect/outbound?p=chemspider&param=142721	Desmethylazelastine		332.134	1	5.05352
5.05_314.1243m/z	CSID187437		M+H	C14H20ClN3O3	32.4	0	-7.45065	70.2259	100 - 16.6 - 33.9 - 5.46 - 0.621	http://nonlinear.com/redirect/outbound?p=chemspider&param=187437	ticalopride		314.124	1	5.05352
5.05_314.1243m/z	CSID71360824		M+H	C14H20ClN3O3	32.4	0	-7.45065	70.2259	100 - 16.6 - 33.9 - 5.46 - 0.621	http://nonlinear.com/redirect/outbound?p=chemspider&param=71360824	4-Amino-5-chloro-2-methoxy-N-[(3S)-3-methoxy-4-piperidinyl]benzamide		314.124	1	5.05352
5.05_432.9629m/z	CSID4642584		M+Na	C14H20Br2ClN2	21.5	0	-5.59044	13.689	43.9 - 7.07 - 100 - 16 - 70.1 - 11.1 - 14.1 - 2.18 - 0.162	http://nonlinear.com/redirect/outbound?p=chemspider&param=4642584	Auxit		432.963	1	5.05352
5.09_302.0765m/z	CSID314099		M+Na	C17H13NO3	35.8	5.79	-8.23166	82.2683	100 - 19 - 2.32 - 0.213	http://nonlinear.com/redirect/outbound?p=chemspider&param=314099	Graveoline		302.076	1	5.08732
5.09_302.0765m/z	CSID30777308		M+Na	C17H13NO3	35.8	5.75	-8.23166	82.2683	100 - 19 - 2.32 - 0.213	http://nonlinear.com/redirect/outbound?p=chemspider&param=30777308	2-[(Z)-2-(3-Methoxyphenyl)vinyl]-4H-3,1-benzoxazin-4-one		302.076	1	5.08732
5.09_302.0765m/z	CSID43055099		M+K	C9H17N3O6	36.5	0.838	5.97932	88.322	100 - 11.3 - 1.81 - 0.156	http://nonlinear.com/redirect/outbound?p=chemspider&param=43055099	2-{Nâ€²-[(2R,3R,4S,5R)-3,4-dihydroxy-5-(hydroxymethyl)oxolan-2-yl]-N-methylcarbamimidamido}acetic acid		302.076	1	5.08732
5.09_302.0765m/z	CSID21864804		M+H	C7H16N3O8P	36.7	0.266	5.60963	89.8191	100 - 9.16 - 2.02 - 0.159	http://nonlinear.com/redirect/outbound?p=chemspider&param=21864804	1-guanidino-1-deoxy-scyllo-inositol 4-phosphate		302.076	1	5.08732
5.09_302.0765m/z	CSID140627		M+K	C14H17NO4	34.9	0	-9.31062	84.7203	100 - 15.9 - 2 - 0.184	http://nonlinear.com/redirect/outbound?p=chemspider&param=140627	chromocarb diethylamine		302.076	1	5.08732
5.09_302.0765m/z	CSID74854116		M+K	C14H17NO4	34.9	0	-9.31062	84.7203	100 - 15.9 - 2 - 0.184	http://nonlinear.com/redirect/outbound?p=chemspider&param=74854116	(2E)-3-(4-Hydroxy-3-methoxyphenyl)-N-(4-oxobutyl)acrylamide		302.076	1	5.08732
5.09_302.0765m/z	CSID43143		M+Na	C15H14NNaO3	36.7	0	0.385651	84.0451	100 - 16.9 - 1.95 - 0.169	http://nonlinear.com/redirect/outbound?p=chemspider&param=43143	Tolmetin sodium		302.076	1	5.08732
5.09_302.0765m/z	CSID390370		M+H	C16H13O6+	35.4	0	-4.89959	82.8638	100 - 17.7 - 2.7 - 0.294	http://nonlinear.com/redirect/outbound?p=chemspider&param=390370	Peonidin		302.076	1	5.08732
5.09_302.0765m/z	CSID9219300		M+Na	C17H13NO3	34.6	0	-8.23166	82.2683	100 - 19 - 2.32 - 0.213	http://nonlinear.com/redirect/outbound?p=chemspider&param=9219300	2-(1,3-Benzodioxol-5-yl)-4-methoxyquinoline		302.076	1	5.08732
5.12_340.9769m/z	CSID66321		M+K	C14H8Cl2N4	29.3	2.46	3.90274	48.6386	100 - 16.7 - 65.2 - 10.7 - 11.1 - 1.75 - 0.135	http://nonlinear.com/redirect/outbound?p=chemspider&param=66321	Clofentezine		340.977	1	5.12113
5.12_340.9769m/z	CSID3163		M+K	C13H12Cl2O4	28.1	0.22	8.33305	49.3839	100 - 14.4 - 65.7 - 9.33 - 11.4 - 1.57 - 0.189	http://nonlinear.com/redirect/outbound?p=chemspider&param=3163	Ethacrynic acid		340.977	1	5.12113
5.12_187.1829m/z	CSID10005692		M+H-2H2O	C15H26O	35.3	0	-7.10368	84.7101	100 - 16.6 - 1.49	http://nonlinear.com/redirect/outbound?p=chemspider&param=10005692	1-epi-Cubenol		187.183	1	5.12113
5.12_187.1829m/z	CSID1013342		M+H-2H2O	C15H26O	35.3	0	-7.10368	84.7101	100 - 16.6 - 1.49	http://nonlinear.com/redirect/outbound?p=chemspider&param=1013342	(+)-epi-Î±-bisabolol		187.183	1	5.12113
5.12_187.1829m/z	CSID10141		M+H-2H2O	C15H26O	35.3	0	-7.10368	84.7101	100 - 16.6 - 1.49	http://nonlinear.com/redirect/outbound?p=chemspider&param=10141	(Â±)-Î±-Bisabolol		187.183	1	5.12113
5.12_187.1829m/z	CSID102078205		M+H-2H2O	C15H26O	35.3	0	-7.10368	84.7101	100 - 16.6 - 1.49	http://nonlinear.com/redirect/outbound?p=chemspider&param=102078205	(2E,6E)-10-Isopropyl-3,7-dimethyl-2,6-cyclodecadien-1-ol		187.183	1	5.12113
5.12_187.1829m/z	CSID108445		M+H-2H2O	C15H26O	35.3	0	-7.10368	84.7101	100 - 16.6 - 1.49	http://nonlinear.com/redirect/outbound?p=chemspider&param=108445	himachalol		187.183	1	5.12113
5.12_187.1829m/z	CSID117724		M+H-2H2O	C15H26O	35.3	0	-7.10368	84.7101	100 - 16.6 - 1.49	http://nonlinear.com/redirect/outbound?p=chemspider&param=117724	(2aS,4aR,8R)-2,2,4a,8-Tetramethyldecahydrocyclobuta[c]inden-8-ol		187.183	1	5.12113
5.12_187.1829m/z	CSID1266074		M+H-2H2O	C15H26O	35.3	0	-7.10368	84.7101	100 - 16.6 - 1.49	http://nonlinear.com/redirect/outbound?p=chemspider&param=1266074	(2Z,6E)-farnesol		187.183	1	5.12113
5.12_187.1829m/z	CSID1266723		M+H-2H2O	C15H26O	35.3	0	-7.10368	84.7101	100 - 16.6 - 1.49	http://nonlinear.com/redirect/outbound?p=chemspider&param=1266723	Bisabolol		187.183	1	5.12113
5.12_187.1829m/z	CSID129307249		M+H-2H2O	C15H26O	35.3	0	-7.10368	84.7101	100 - 16.6 - 1.49	http://nonlinear.com/redirect/outbound?p=chemspider&param=129307249	2-[(3E,7E)-4,8-Dimethyl-3,7-cyclodecadien-1-yl]-2-propanol		187.183	1	5.12113
5.12_187.1829m/z	CSID129307376		M+H-2H2O	C15H26O	35.3	0	-7.10368	84.7101	100 - 16.6 - 1.49	http://nonlinear.com/redirect/outbound?p=chemspider&param=129307376	2-[(2E)-4,8-Dimethyl-2,7-cyclodecadien-1-yl]-2-propanol		187.183	1	5.12113
5.12_187.1829m/z	CSID129483		M+H-2H2O	C15H26O	35.3	0	-7.10368	84.7101	100 - 16.6 - 1.49	http://nonlinear.com/redirect/outbound?p=chemspider&param=129483	2-(8,8a-Dimethyl-1,2,3,4,6,7,8,8a-octahydro-2-naphthalenyl)-2-propanol		187.183	1	5.12113
5.12_187.1829m/z	CSID141284		M+H-2H2O	C15H26O	35.3	0	-7.10368	84.7101	100 - 16.6 - 1.49	http://nonlinear.com/redirect/outbound?p=chemspider&param=141284	Ï„-Cadinol		187.183	1	5.12113
5.12_187.1829m/z	CSID149890		M+H-2H2O	C15H26O	35.3	0	-7.10368	84.7101	100 - 16.6 - 1.49	http://nonlinear.com/redirect/outbound?p=chemspider&param=149890	Valeranone		187.183	1	5.12113
5.12_187.1829m/z	CSID16737077		M+H-2H2O	C15H26O	35.3	0	-7.10368	84.7101	100 - 16.6 - 1.49	http://nonlinear.com/redirect/outbound?p=chemspider&param=16737077	2-methyl-5-(6-methylhept-5-en-2-yl)bicyclo[3.1.0]hexan-2-ol		187.183	1	5.12113
5.12_187.1829m/z	CSID16737085		M+H-2H2O	C15H26O	35.3	0	-7.10368	84.7101	100 - 16.6 - 1.49	http://nonlinear.com/redirect/outbound?p=chemspider&param=16737085	Î²-Bisabolol		187.183	1	5.12113
5.12_187.1829m/z	CSID198233		M+H-2H2O	C15H26O	35.3	0	-7.10368	84.7101	100 - 16.6 - 1.49	http://nonlinear.com/redirect/outbound?p=chemspider&param=198233	Guaiol		187.183	1	5.12113
5.12_187.1829m/z	CSID2338310		M+H-2H2O	C15H26O	35.3	0	-7.10368	84.7101	100 - 16.6 - 1.49	http://nonlinear.com/redirect/outbound?p=chemspider&param=2338310	(âˆ’)-Drimenol		187.183	1	5.12113
5.12_187.1829m/z	CSID253697		M+H-2H2O	C15H26O	35.3	0	-7.10368	84.7101	100 - 16.6 - 1.49	http://nonlinear.com/redirect/outbound?p=chemspider&param=253697	2,3,4,5,8,8a-Hexahydro-3-isopropyl-6,8a-dimethyl-3a(1H)-azulenol		187.183	1	5.12113
5.12_187.1829m/z	CSID255836		M+H-2H2O	C15H26O	35.3	0	-7.10368	84.7101	100 - 16.6 - 1.49	http://nonlinear.com/redirect/outbound?p=chemspider&param=255836	Î±,Î±,6,10-Tetramethylspiro(4.5)dec-6-ene-2-methanol		187.183	1	5.12113
5.12_187.1829m/z	CSID26333017		M+H-2H2O	C15H26O	35.3	0	-7.10368	84.7101	100 - 16.6 - 1.49	http://nonlinear.com/redirect/outbound?p=chemspider&param=26333017	(1S,2R,5S,8R)-4,4,8-Trimethyltricyclo[6.3.1.0~2,5~]dodecan-1-ol		187.183	1	5.12113
5.12_187.1829m/z	CSID26606387		M+H-2H2O	C15H26O	35.3	0	-7.10368	84.7101	100 - 16.6 - 1.49	http://nonlinear.com/redirect/outbound?p=chemspider&param=26606387	avermitilol		187.183	1	5.12113
5.12_187.1829m/z	CSID26606389		M+H-2H2O	C15H26O	35.3	0	-7.10368	84.7101	100 - 16.6 - 1.49	http://nonlinear.com/redirect/outbound?p=chemspider&param=26606389	(+)-Ï„-muurolol		187.183	1	5.12113
5.12_187.1829m/z	CSID28566853		M+H-2H2O	C15H26O	35.3	0	-7.10368	84.7101	100 - 16.6 - 1.49	http://nonlinear.com/redirect/outbound?p=chemspider&param=28566853	2,6,10,10-Tetramethyl-11-oxatricyclo[7.2.1.0~1,5~]dodecane		187.183	1	5.12113
5.12_187.1829m/z	CSID28639117		M+H-2H2O	C15H26O	35.3	0	-7.10368	84.7101	100 - 16.6 - 1.49	http://nonlinear.com/redirect/outbound?p=chemspider&param=28639117	kunzeaol		187.183	1	5.12113
5.12_187.1829m/z	CSID286914		M+H-2H2O	C15H26O	35.3	0	-7.10368	84.7101	100 - 16.6 - 1.49	http://nonlinear.com/redirect/outbound?p=chemspider&param=286914	2-Isopropyl-5,8-dimethyl-11-oxatricyclo[6.2.1.0~1,5~]undecane		187.183	1	5.12113
5.12_187.1829m/z	CSID302913		M+H-2H2O	C15H26O	35.3	0	-7.10368	84.7101	100 - 16.6 - 1.49	http://nonlinear.com/redirect/outbound?p=chemspider&param=302913	Sesquicineole		187.183	1	5.12113
5.12_187.1829m/z	CSID30771649		M+H-2H2O	C15H26O	35.3	0	-7.10368	84.7101	100 - 16.6 - 1.49	http://nonlinear.com/redirect/outbound?p=chemspider&param=30771649	1-Methyl-4-(6-methyl-5-hepten-2-yl)-2-cyclohexen-1-ol		187.183	1	5.12113
5.12_187.1829m/z	CSID30772421		M+H-2H2O	C15H26O	35.3	0	-7.10368	84.7101	100 - 16.6 - 1.49	http://nonlinear.com/redirect/outbound?p=chemspider&param=30772421	(3E,7E)-1,5,5,8-Tetramethyl-3,7-cycloundecadien-1-ol		187.183	1	5.12113
5.12_187.1829m/z	CSID30776867		M+H-2H2O	C15H26O	35.3	0	-7.10368	84.7101	100 - 16.6 - 1.49	http://nonlinear.com/redirect/outbound?p=chemspider&param=30776867	(2Z,4E)-2,4-Pentadecadienal		187.183	1	5.12113
5.12_187.1829m/z	CSID30776868		M+H-2H2O	C15H26O	35.3	0	-7.10368	84.7101	100 - 16.6 - 1.49	http://nonlinear.com/redirect/outbound?p=chemspider&param=30776868	(2Z)-4-Methylene-2-tetradecenal		187.183	1	5.12113
5.12_187.1829m/z	CSID30777157		M+H-2H2O	C15H26O	35.3	0	-7.10368	84.7101	100 - 16.6 - 1.49	http://nonlinear.com/redirect/outbound?p=chemspider&param=30777157	(1S)-4-Methyl-1-[(2S)-6-methyl-5-hepten-2-yl]-3-cyclohexen-1-ol		187.183	1	5.12113
5.12_187.1829m/z	CSID30777168		M+H-2H2O	C15H26O	35.3	0	-7.10368	84.7101	100 - 16.6 - 1.49	http://nonlinear.com/redirect/outbound?p=chemspider&param=30777168	(1R,2S,6R,7S)-1,4,4,7-Tetramethyltricyclo[5.3.1.0~2,6~]undecan-11-ol		187.183	1	5.12113
5.12_187.1829m/z	CSID30777353		M+H-2H2O	C15H26O	35.3	0	-7.10368	84.7101	100 - 16.6 - 1.49	http://nonlinear.com/redirect/outbound?p=chemspider&param=30777353	(6E,9Z)-6,9-Pentadecadien-2-one		187.183	1	5.12113
5.12_187.1829m/z	CSID30777490		M+H-2H2O	C15H26O	35.3	0	-7.10368	84.7101	100 - 16.6 - 1.49	http://nonlinear.com/redirect/outbound?p=chemspider&param=30777490	(1S,4R,4aS,8aR)-1-Isopropyl-4,7-dimethyl-1,2,3,4,4a,5,6,8a-octahydro-1-naphthalenol		187.183	1	5.12113
5.12_187.1829m/z	CSID30790931		M+H-2H2O	C15H26O	35.3	0	-7.10368	84.7101	100 - 16.6 - 1.49	http://nonlinear.com/redirect/outbound?p=chemspider&param=30790931	(1R,3R,6S,7S)-2,2,6,8-Tetramethyltricyclo[5.3.1.0~3,8~]undecan-3-ol		187.183	1	5.12113
5.12_187.1829m/z	CSID30791389		M+H-2H2O	C15H26O	35.3	0	-7.10368	84.7101	100 - 16.6 - 1.49	http://nonlinear.com/redirect/outbound?p=chemspider&param=30791389	8-epi-cedrol		187.183	1	5.12113
5.12_187.1829m/z	CSID30791981		M+H-2H2O	C15H26O	35.3	0	-7.10368	84.7101	100 - 16.6 - 1.49	http://nonlinear.com/redirect/outbound?p=chemspider&param=30791981	(1E,4S,5E,7R)-germacra-1(10),5-dien-11-ol		187.183	1	5.12113
5.12_187.1829m/z	CSID35013809		M+H-2H2O	C15H26O	35.3	0	-7.10368	84.7101	100 - 16.6 - 1.49	http://nonlinear.com/redirect/outbound?p=chemspider&param=35013809	2-Isopropyl-4a-methyl-8-methylenedecahydro-1-naphthalenol		187.183	1	5.12113
5.12_187.1829m/z	CSID35013815		M+H-2H2O	C15H26O	35.3	0	-7.10368	84.7101	100 - 16.6 - 1.49	http://nonlinear.com/redirect/outbound?p=chemspider&param=35013815	1,5-Dimethyl-4-(2-methyl-1-propen-1-yl)octahydro-3aH-inden-3a-ol		187.183	1	5.12113
5.12_187.1829m/z	CSID35013907		M+H-2H2O	C15H26O	35.3	0	-7.10368	84.7101	100 - 16.6 - 1.49	http://nonlinear.com/redirect/outbound?p=chemspider&param=35013907	1-Isopropyl-3a,6-dimethyl-1,2,3,3a,4,7,8,8a-octahydro-1-azulenol		187.183	1	5.12113
5.12_187.1829m/z	CSID35013918		M+H-2H2O	C15H26O	35.3	0	-7.10368	84.7101	100 - 16.6 - 1.49	http://nonlinear.com/redirect/outbound?p=chemspider&param=35013918	(2aS,4aR,8S)-2,2,4a,8-Tetramethyldecahydrocyclobuta[c]inden-8-ol		187.183	1	5.12113
5.12_187.1829m/z	CSID35014196		M+H-2H2O	C15H26O	35.3	0	-7.10368	84.7101	100 - 16.6 - 1.49	http://nonlinear.com/redirect/outbound?p=chemspider&param=35014196	1-(5-Isopropyl-7a-methyloctahydro-1H-inden-4-yl)ethanone		187.183	1	5.12113
5.12_187.1829m/z	CSID35014392		M+H-2H2O	C15H26O	35.3	0	-7.10368	84.7101	100 - 16.6 - 1.49	http://nonlinear.com/redirect/outbound?p=chemspider&param=35014392	2,6,10,10-Tetramethyltricyclo[7.2.0.0~2,5~]undecan-6-ol		187.183	1	5.12113
5.12_187.1829m/z	CSID35014407		M+H-2H2O	C15H26O	35.3	0	-7.10368	84.7101	100 - 16.6 - 1.49	http://nonlinear.com/redirect/outbound?p=chemspider&param=35014407	8-Isopropyl-1,3-dimethyltricyclo[4.4.0.0~2,7~]decan-3-ol		187.183	1	5.12113
5.12_187.1829m/z	CSID390796		M+H-2H2O	C15H26O	35.3	0	-7.10368	84.7101	100 - 16.6 - 1.49	http://nonlinear.com/redirect/outbound?p=chemspider&param=390796	levomenol		187.183	1	5.12113
5.12_187.1829m/z	CSID390799		M+H-2H2O	C15H26O	35.3	0	-7.10368	84.7101	100 - 16.6 - 1.49	http://nonlinear.com/redirect/outbound?p=chemspider&param=390799	Carotol		187.183	1	5.12113
5.12_187.1829m/z	CSID390814		M+H-2H2O	C15H26O	35.3	0	-7.10368	84.7101	100 - 16.6 - 1.49	http://nonlinear.com/redirect/outbound?p=chemspider&param=390814	cycloeudesmol		187.183	1	5.12113
5.12_187.1829m/z	CSID392816		M+H-2H2O	C15H26O	35.3	0	-7.10368	84.7101	100 - 16.6 - 1.49	http://nonlinear.com/redirect/outbound?p=chemspider&param=392816	(2E,6E)-Farnesol		187.183	1	5.12113
5.12_187.1829m/z	CSID4444858		M+H-2H2O	C15H26O	35.3	0	-7.10368	84.7101	100 - 16.6 - 1.49	http://nonlinear.com/redirect/outbound?p=chemspider&param=4444858	(6E)-(+)-nerolidol		187.183	1	5.12113
5.12_187.1829m/z	CSID4447568		M+H-2H2O	C15H26O	35.3	0	-7.10368	84.7101	100 - 16.6 - 1.49	http://nonlinear.com/redirect/outbound?p=chemspider&param=4447568	(Â±)-trans-Nerolidol		187.183	1	5.12113
5.12_187.1829m/z	CSID4478680		M+H-2H2O	C15H26O	35.3	0	-7.10368	84.7101	100 - 16.6 - 1.49	http://nonlinear.com/redirect/outbound?p=chemspider&param=4478680	7-Isopropenyl-1,4-dimethyldecahydro-4-azulenol		187.183	1	5.12113
5.12_187.1829m/z	CSID4512192		M+H-2H2O	C15H26O	35.3	0	-7.10368	84.7101	100 - 16.6 - 1.49	http://nonlinear.com/redirect/outbound?p=chemspider&param=4512192	(+)-cis-Nerolidol		187.183	1	5.12113
5.12_187.1829m/z	CSID452401		M+H-2H2O	C15H26O	35.3	0	-7.10368	84.7101	100 - 16.6 - 1.49	http://nonlinear.com/redirect/outbound?p=chemspider&param=452401	2-(4a,8-Dimethyl-1,2,3,4,4a,5,6,7-octahydro-2-naphthalenyl)-2-propanol		187.183	1	5.12113
5.12_187.1829m/z	CSID453285		M+H-2H2O	C15H26O	35.3	0	-7.10368	84.7101	100 - 16.6 - 1.49	http://nonlinear.com/redirect/outbound?p=chemspider&param=453285	4-Isopropyl-1,6-dimethyl-1,2,3,4,4a,7,8,8a-octahydro-1-naphthalenol		187.183	1	5.12113
5.12_187.1829m/z	CSID453462		M+H-2H2O	C15H26O	35.3	0	-7.10368	84.7101	100 - 16.6 - 1.49	http://nonlinear.com/redirect/outbound?p=chemspider&param=453462	1-Isopropyl-4,7-dimethyl-1,3,4,5,6,8a-hexahydro-4a(2H)-naphthalenol		187.183	1	5.12113
5.12_187.1829m/z	CSID454234		M+H-2H2O	C15H26O	35.3	0	-7.10368	84.7101	100 - 16.6 - 1.49	http://nonlinear.com/redirect/outbound?p=chemspider&param=454234	2-Isopropenyl-6-isopropyl-3-methyl-3-vinylcyclohexanol		187.183	1	5.12113
5.12_187.1829m/z	CSID454645		M+H-2H2O	C15H26O	35.3	0	-7.10368	84.7101	100 - 16.6 - 1.49	http://nonlinear.com/redirect/outbound?p=chemspider&param=454645	2-(4a-Methyl-8-methylenedecahydro-2-naphthalenyl)-2-propanol		187.183	1	5.12113
5.12_187.1829m/z	CSID459520		M+H-2H2O	C15H26O	35.3	0	-7.10368	84.7101	100 - 16.6 - 1.49	http://nonlinear.com/redirect/outbound?p=chemspider&param=459520	7-Isopropenyl-1,4a-dimethyldecahydro-1-naphthalenol		187.183	1	5.12113
5.12_187.1829m/z	CSID459536		M+H-2H2O	C15H26O	35.3	0	-7.10368	84.7101	100 - 16.6 - 1.49	http://nonlinear.com/redirect/outbound?p=chemspider&param=459536	2-(4a,8-Dimethyl-2,3,4,4a,5,6,7,8-octahydro-2-naphthalenyl)-2-propanol		187.183	1	5.12113
5.12_187.1829m/z	CSID459718		M+H-2H2O	C15H26O	35.3	0	-7.10368	84.7101	100 - 16.6 - 1.49	http://nonlinear.com/redirect/outbound?p=chemspider&param=459718	7-Isopropyl-4a,8a-dimethyloctahydro-1(2H)-naphthalenone		187.183	1	5.12113
5.12_187.1829m/z	CSID4936093		M+H-2H2O	C15H26O	35.3	0	-7.10368	84.7101	100 - 16.6 - 1.49	http://nonlinear.com/redirect/outbound?p=chemspider&param=4936093	10-epi-Î³-Eudesmol		187.183	1	5.12113
5.12_187.1829m/z	CSID4937271		M+H-2H2O	C15H26O	35.3	0	-7.10368	84.7101	100 - 16.6 - 1.49	http://nonlinear.com/redirect/outbound?p=chemspider&param=4937271	Machilol		187.183	1	5.12113
5.12_187.1829m/z	CSID530326		M+H-2H2O	C15H26O	35.3	0	-7.10368	84.7101	100 - 16.6 - 1.49	http://nonlinear.com/redirect/outbound?p=chemspider&param=530326	1,5,5,8-Tetramethyltricyclo[5.4.0.0~4,8~]undecan-7-ol		187.183	1	5.12113
5.12_187.1829m/z	CSID55073		M+H-2H2O	C15H26O	35.3	0	-7.10368	84.7101	100 - 16.6 - 1.49	http://nonlinear.com/redirect/outbound?p=chemspider&param=55073	4,4,8-Trimethyltricyclo[6.3.1.0~2,5~]dodecan-1-ol		187.183	1	5.12113
5.12_187.1829m/z	CSID59018		M+H-2H2O	C15H26O	35.3	0	-7.10368	84.7101	100 - 16.6 - 1.49	http://nonlinear.com/redirect/outbound?p=chemspider&param=59018	(+)-Cedrol		187.183	1	5.12113
5.12_187.1829m/z	CSID81969		M+H-2H2O	C15H26O	35.3	0	-7.10368	84.7101	100 - 16.6 - 1.49	http://nonlinear.com/redirect/outbound?p=chemspider&param=81969	2-(3,8-Dimethyl-1,2,3,3a,4,5,6,7-octahydro-5-azulenyl)-2-propanol		187.183	1	5.12113
5.12_187.1829m/z	CSID82584		M+H-2H2O	C15H26O	35.3	0	-7.10368	84.7101	100 - 16.6 - 1.49	http://nonlinear.com/redirect/outbound?p=chemspider&param=82584	Î²-Eudesmol		187.183	1	5.12113
5.12_187.1829m/z	CSID83740		M+H-2H2O	C15H26O	35.3	0	-7.10368	84.7101	100 - 16.6 - 1.49	http://nonlinear.com/redirect/outbound?p=chemspider&param=83740	Î±-Eudesmol		187.183	1	5.12113
5.12_187.1829m/z	CSID83783		M+H-2H2O	C15H26O	35.3	0	-7.10368	84.7101	100 - 16.6 - 1.49	http://nonlinear.com/redirect/outbound?p=chemspider&param=83783	LEDOL		187.183	1	5.12113
5.12_187.1829m/z	CSID8549		M+H-2H2O	C15H26O	35.3	0	-7.10368	84.7101	100 - 16.6 - 1.49	http://nonlinear.com/redirect/outbound?p=chemspider&param=8549	Nerolidol		187.183	1	5.12113
5.12_187.1829m/z	CSID8950737		M+H-2H2O	C15H26O	35.3	0	-7.10368	84.7101	100 - 16.6 - 1.49	http://nonlinear.com/redirect/outbound?p=chemspider&param=8950737	Presilphiperfolanol		187.183	1	5.12113
5.12_187.1829m/z	CSID9054030		M+H-2H2O	C15H26O	35.3	0	-7.10368	84.7101	100 - 16.6 - 1.49	http://nonlinear.com/redirect/outbound?p=chemspider&param=9054030	hinesol		187.183	1	5.12113
5.12_187.1829m/z	CSID9119295		M+H-2H2O	C15H26O	35.3	0	-7.10368	84.7101	100 - 16.6 - 1.49	http://nonlinear.com/redirect/outbound?p=chemspider&param=9119295	Maaliol		187.183	1	5.12113
5.12_187.1829m/z	CSID91904		M+H-2H2O	C15H26O	35.3	0	-7.10368	84.7101	100 - 16.6 - 1.49	http://nonlinear.com/redirect/outbound?p=chemspider&param=91904	1,1,4,7-Tetramethyldecahydro-1H-cyclopropa[e]azulen-4-ol		187.183	1	5.12113
5.12_187.1829m/z	CSID9416582		M+H-2H2O	C15H26O	35.3	0	-7.10368	84.7101	100 - 16.6 - 1.49	http://nonlinear.com/redirect/outbound?p=chemspider&param=9416582	(6E)-(âˆ’)-nerolidol		187.183	1	5.12113
5.12_187.1829m/z	CSID9717890		M+H-2H2O	C15H26O	35.3	0	-7.10368	84.7101	100 - 16.6 - 1.49	http://nonlinear.com/redirect/outbound?p=chemspider&param=9717890	(3S,3aS,3bR,4S,7R,7aR)-4-Isopropyl-3,7-dimethyloctahydro-1H-cyclopenta[1,3]cyclopropa[1,2]benzen-3-ol		187.183	1	5.12113
5.12_187.1829m/z	CSID9944745		M+H-2H2O	C15H26O	35.3	0	-7.10368	84.7101	100 - 16.6 - 1.49	http://nonlinear.com/redirect/outbound?p=chemspider&param=9944745	(âˆ’)-Cubenol		187.183	1	5.12113
5.15_390.1050m/z	CSID9501667		M+H	C19H14F3N3O3	39.4	19.9	-2.54185	79.9273	100 - 21.9 - 2.91 - 0.286	http://nonlinear.com/redirect/outbound?p=chemspider&param=9501667	Enobosarm		390.105	1	5.15495
5.15_226.0512m/z	CSID4467		M+H-2H2O	C13H11NO5	37.5	8.06	5.11281	85.4891	100 - 14.7 - 2.04 - 0.194	http://nonlinear.com/redirect/outbound?p=chemspider&param=4467	Oxolinic acid		226.051	1	5.15495
5.15_390.1050m/z	CSID3811		M+K	C17H19F2N3O3	34.8	0.0791	6.85574	81.6153	100 - 19.8 - 2.48 - 0.232	http://nonlinear.com/redirect/outbound?p=chemspider&param=3811	Lomefloxacin		390.105	1	5.15495
5.15_226.0512m/z	CSID12878		M+H-2H2O	C10H15NO5S	35	0	-7.80348	83.7732	100 - 12.3 - 6.25 - 0.672 - 0.107	http://nonlinear.com/redirect/outbound?p=chemspider&param=12878	Tricaine methanesulfonate		226.051	1	5.15495
5.15_390.1050m/z	CSID2228		M+K	C19H20F3NO2	34.4	0	-7.85625	80.6479	100 - 21.2 - 2.55 - 0.223	http://nonlinear.com/redirect/outbound?p=chemspider&param=2228	Benfluorex		390.105	1	5.15495
5.15_390.1050m/z	CSID9727611		M+H	C19H14F3N3O3	35.4	0	-2.54185	79.9273	100 - 21.9 - 2.91 - 0.286	http://nonlinear.com/redirect/outbound?p=chemspider&param=9727611	Enobosarm		390.105	1	5.15495
5.19_196.9773m/z	CSID13842838		M+H	CN4O8	39.7	11.7	-7.91537	95.6722	100 - 2.85 - 1.68	http://nonlinear.com/redirect/outbound?p=chemspider&param=13842838	Tetranitromethane		196.977	1	5.18877
5.19_196.9773m/z	CSID33136		M+K	C7H7ClO2	32.9	0	4.5766	69.8916	100 - 7.73 - 32.6 - 2.51 - 0.215	http://nonlinear.com/redirect/outbound?p=chemspider&param=33136	5-chloro-3-methylcatechol		196.977	1	5.18877
5.19_256.9470m/z	CSID24141		M+H-2H2O	C9H10BrClN2O2	25.8	0	-1.85359	31.1739	76.8 - 8.19 - 100 - 10.6 - 24.8 - 2.6 - 0.224	http://nonlinear.com/redirect/outbound?p=chemspider&param=24141	CHLORBROMURON		256.947	1	5.18877
5.26_611.1597m/z	CSID10248307		M+H	C27H30O16	44.7	36.9	-1.55086	88.661	100 - 30.2 - 7.68 - 1.4 - 0.222	http://nonlinear.com/redirect/outbound?p=chemspider&param=10248307	Multinoside A		611.16	1	5.25638
5.26_611.1597m/z	CSID4444362		M+H	C27H30O16	44.7	36.9	-1.55086	88.661	100 - 30.2 - 7.68 - 1.4 - 0.222	http://nonlinear.com/redirect/outbound?p=chemspider&param=4444362	Rutin		611.16	1	5.25638
5.26_611.1597m/z	CSID10306203		M+H	C27H30O16	44.3	34.8	-1.55086	88.661	100 - 30.2 - 7.68 - 1.4 - 0.222	http://nonlinear.com/redirect/outbound?p=chemspider&param=10306203	Sophoraflavonoloside		611.16	1	5.25638
5.26_611.1597m/z	CSID8161778		M+H	C27H30O16	44.3	34.8	-1.55086	88.661	100 - 30.2 - 7.68 - 1.4 - 0.222	http://nonlinear.com/redirect/outbound?p=chemspider&param=8161778	panasenoside		611.16	1	5.25638
5.26_611.1597m/z	CSID29814731		M+H	C27H30O16	40.9	17.7	-1.55086	88.661	100 - 30.2 - 7.68 - 1.4 - 0.222	http://nonlinear.com/redirect/outbound?p=chemspider&param=29814731	quercetin 3-O-rhamnoside-7-O-glucoside		611.16	1	5.25638
5.26_611.1597m/z	CSID35032845		M+H	C27H30O16	40.9	17.7	-1.55086	88.661	100 - 30.2 - 7.68 - 1.4 - 0.222	http://nonlinear.com/redirect/outbound?p=chemspider&param=35032845	2-(3,4-Dihydroxyphenyl)-5,7-dihydroxy-6,8-bis[(3R,4R,5S,6R)-3,4,5-trihydroxy-6-(hydroxymethyl)tetrahydro-2H-pyran-2-yl]-4H-chromen-4-one (non-preferred name)		611.16	1	5.25638
5.26_611.1597m/z	CSID390985		M+H	C27H30O16	40.9	17.7	-1.55086	88.661	100 - 30.2 - 7.68 - 1.4 - 0.222	http://nonlinear.com/redirect/outbound?p=chemspider&param=390985	2-(3,4-Dihydroxyphenyl)-5,7-dihydroxy-6,8-bis[(2S,3R,4R,5S,6R)-3,4,5-trihydroxy-6-(hydroxymethyl)tetrahydro-2H-pyran-2-yl]-4H-chromen-4-one		611.16	1	5.25638
5.26_611.1597m/z	CSID74886643		M+H	C27H30O16	40.9	17.7	-1.55086	88.661	100 - 30.2 - 7.68 - 1.4 - 0.222	http://nonlinear.com/redirect/outbound?p=chemspider&param=74886643	2-(2,5-Dihydroxy-4-methoxyphenyl)-5,7-dihydroxy-6-[3,4,5-trihydroxy-6-(hydroxymethyl)tetrahydro-2H-pyran-2-yl]-8-(3,4,5-trihydroxytetrahydro-2H-pyran-2-yl)-4H-chromen-4-one (non-preferred name)		611.16	1	5.25638
5.26_241.1530m/z	CSID4679		M+H	C12H20N2O3	38.4	3.81	-6.94745	96.1559	100 - 14.1 - 1.53 - 0.123	http://nonlinear.com/redirect/outbound?p=chemspider&param=4679	Pirbuterol		241.153	1	5.25638
5.26_611.1597m/z	CSID4589860		M+H	C27H30O16	37.4	0	-1.55086	88.661	100 - 30.2 - 7.68 - 1.4 - 0.222	http://nonlinear.com/redirect/outbound?p=chemspider&param=4589860	2-(3,4-Dihydroxyphenyl)-3,5-dihydroxy-4-oxo-4H-chromen-7-yl 2-O-(6-deoxy-Î±-L-mannopyranosyl)-Î²-D-glucopyranoside		611.16	1	5.25638
5.26_611.1597m/z	CSID143307		M+H-2H2O	C31H31F3N2Na2O5S	35.2	0	5.34242	82.2163	100 - 35.6 - 11.7 - 2.63 - 0.456	http://nonlinear.com/redirect/outbound?p=chemspider&param=143307	Tipranavir disodium		611.16	1	5.25638
5.26_611.1597m/z	CSID64884241		M+H-2H2O	C31H31F3N2Na2O5S	35.2	0	5.34242	82.2163	100 - 35.6 - 11.7 - 2.63 - 0.456	http://nonlinear.com/redirect/outbound?p=chemspider&param=64884241	Tipranavir disodium		611.16	1	5.25638
5.29_394.9124m/z	CSID390017		M+K	C10H9AgN4O2S	28.7	0	-1.40976	45.1499	100 - 13.3 - 98.6 - 13 - 5.41 - 0.608	http://nonlinear.com/redirect/outbound?p=chemspider&param=390017	Silver sulfadiazine		394.912	1	5.2902
5.32_353.0898m/z	CSID26502476		M+H	C9H16N6O7S	45.4	52.1	6.88029	82.7392	100 - 13.2 - 6.77 - 0.779 - 0.139	http://nonlinear.com/redirect/outbound?p=chemspider&param=26502476	2,6-Diamino-10,10-dihydroxy-4-(hydroxymethyl)-3a,4,9,10-tetrahydro-1H,8H-pyrrolo[1,2-c]purin-9-yl hydrogen sulfate		353.09	1	5.32425
5.32_449.1057m/z	CSID30791217		M+H	C21H20O11	45.8	40.7	-4.70904	93.9053	100 - 23.4 - 4.87 - 0.712	http://nonlinear.com/redirect/outbound?p=chemspider&param=30791217	Carthamone		449.106	1	5.32425
5.32_449.1057m/z	CSID10188631		M+H	C21H20O11	45.3	38	-4.70904	93.9053	100 - 23.4 - 4.87 - 0.712	http://nonlinear.com/redirect/outbound?p=chemspider&param=10188631	Plantaginin		449.106	1	5.32425
5.32_449.1057m/z	CSID102753		M+H	C21H20O11	45.3	38	-4.70904	93.9053	100 - 23.4 - 4.87 - 0.712	http://nonlinear.com/redirect/outbound?p=chemspider&param=102753	Isoorientin		449.106	1	5.32425
5.32_449.1057m/z	CSID10306173		M+H	C21H20O11	45.3	38	-4.70904	93.9053	100 - 23.4 - 4.87 - 0.712	http://nonlinear.com/redirect/outbound?p=chemspider&param=10306173	Trifolin		449.106	1	5.32425
5.32_449.1057m/z	CSID20120120		M+H	C21H20O11	45.3	38	-4.70904	93.9053	100 - 23.4 - 4.87 - 0.712	http://nonlinear.com/redirect/outbound?p=chemspider&param=20120120	Aureusin		449.106	1	5.32425
5.32_449.1057m/z	CSID4444241		M+H	C21H20O11	45.3	38	-4.70904	93.9053	100 - 23.4 - 4.87 - 0.712	http://nonlinear.com/redirect/outbound?p=chemspider&param=4444241	Cynaroside		449.106	1	5.32425
5.32_449.1057m/z	CSID4444934		M+H	C21H20O11	45.3	38	-4.70904	93.9053	100 - 23.4 - 4.87 - 0.712	http://nonlinear.com/redirect/outbound?p=chemspider&param=4444934	Fisetin 8-C-glucoside		449.106	1	5.32425
5.32_449.1057m/z	CSID4444994		M+H	C21H20O11	45.3	38	-4.70904	93.9053	100 - 23.4 - 4.87 - 0.712	http://nonlinear.com/redirect/outbound?p=chemspider&param=4444994	Orientin		449.106	1	5.32425
5.32_449.1057m/z	CSID4445311		M+H	C21H20O11	45.3	38	-4.70904	93.9053	100 - 23.4 - 4.87 - 0.712	http://nonlinear.com/redirect/outbound?p=chemspider&param=4445311	Astragalin		449.106	1	5.32425
5.32_449.1057m/z	CSID4444112		M+H	C21H20O11	44.9	36.3	-4.70904	93.9053	100 - 23.4 - 4.87 - 0.712	http://nonlinear.com/redirect/outbound?p=chemspider&param=4444112	Quercitrin		449.106	1	5.32425
5.32_449.1057m/z	CSID148125		M+H-2H2O	C19H18N8Na2O5	38.9	0	0.0542196	94.5403	100 - 23.9 - 3.76 - 0.445	http://nonlinear.com/redirect/outbound?p=chemspider&param=148125	Aminopterin sodium		449.106	1	5.32425
5.32_449.1057m/z	CSID22616		M+H-2H2O	C19H18N8Na2O5	38.9	0	0.0542196	94.5403	100 - 23.9 - 3.76 - 0.445	http://nonlinear.com/redirect/outbound?p=chemspider&param=22616	Aminopterin sodium		449.106	1	5.32425
5.32_449.1057m/z	CSID390145		M+H-2H2O	C21H27Na2O8P	36.9	0	-8.90836	94.494	100 - 23.3 - 4.24 - 0.567	http://nonlinear.com/redirect/outbound?p=chemspider&param=390145	Prednisolone Sodium Phosphate		449.106	1	5.32425
5.32_449.1057m/z	CSID24846588		M+H	C21H20O11	37.7	0	-4.70904	93.9053	100 - 23.4 - 4.87 - 0.712	http://nonlinear.com/redirect/outbound?p=chemspider&param=24846588	5,6-Dihydroxy-4-oxo-2-phenyl-3,4-dihydro-2H-chromen-7-yl hexopyranosiduronic acid		449.106	1	5.32425
5.32_449.1057m/z	CSID29341798		M+H	C21H20O11	37.7	0	-4.70904	93.9053	100 - 23.4 - 4.87 - 0.712	http://nonlinear.com/redirect/outbound?p=chemspider&param=29341798	Naringenin 7-O-Î²-D-glucuronide		449.106	1	5.32425
5.32_449.1057m/z	CSID35015228		M+H	C21H20O11	37.7	0	-4.70904	93.9053	100 - 23.4 - 4.87 - 0.712	http://nonlinear.com/redirect/outbound?p=chemspider&param=35015228	4-(5,7-Dihydroxy-4-oxo-3,4-dihydro-2H-chromen-2-yl)phenyl Î²-D-glucopyranosiduronic acid		449.106	1	5.32425
5.32_449.1057m/z	CSID35015229		M+H	C21H20O11	37.7	0	-4.70904	93.9053	100 - 23.4 - 4.87 - 0.712	http://nonlinear.com/redirect/outbound?p=chemspider&param=35015229	7-Hydroxy-2-(4-hydroxyphenyl)-4-oxo-3,4-dihydro-2H-chromen-5-yl Î²-D-glucopyranosiduronic acid		449.106	1	5.32425
5.32_449.1057m/z	CSID35032838		M+H	C21H20O11	37.7	0	-4.70904	93.9053	100 - 23.4 - 4.87 - 0.712	http://nonlinear.com/redirect/outbound?p=chemspider&param=35032838	4-(5,7-Dihydroxy-4-oxo-3,4-dihydro-2H-chromen-2-yl)phenyl Î²-D-erythro-hexopyranosiduronic acid		449.106	1	5.32425
5.32_449.1057m/z	CSID4529887		M+H	C21H20O11	37.7	0	-4.70904	93.9053	100 - 23.4 - 4.87 - 0.712	http://nonlinear.com/redirect/outbound?p=chemspider&param=4529887	1,5-Anhydro-1-[2-(3,4-dihydroxyphenyl)-5,7-dihydroxy-4-oxo-4H-chromen-8-yl]hexitol		449.106	1	5.32425
5.32_449.1057m/z	CSID74886793		M+H	C21H20O11	37.7	0	-4.70904	93.9053	100 - 23.4 - 4.87 - 0.712	http://nonlinear.com/redirect/outbound?p=chemspider&param=74886793	2-Benzyl-2,6-dihydroxy-3-oxo-2,3-dihydro-1-benzofuran-4-yl hexopyranosiduronic acid		449.106	1	5.32425
5.32_449.1057m/z	CSID74886812		M+H	C21H20O11	37.7	0	-4.70904	93.9053	100 - 23.4 - 4.87 - 0.712	http://nonlinear.com/redirect/outbound?p=chemspider&param=74886812	5,7-Dihydroxy-4-oxo-2-phenyl-3,4-dihydro-2H-chromen-6-yl hexopyranosiduronic acid		449.106	1	5.32425
5.32_353.0898m/z	CSID76746090		M+K	C13H14N8O2	34.9	0	8.5532	83.9103	100 - 17.2 - 1.81 - 0.142	http://nonlinear.com/redirect/outbound?p=chemspider&param=76746090	1-[6-(4-Morpholinyl)-4-pyrimidinyl]-4-(1H-1,2,3-triazol-1-yl)-1H-pyrazol-5-ol		353.09	1	5.32425
5.32_353.0898m/z	CSID35032860		M+H	C16H16O9	34.5	0	8.82872	82.2468	100 - 17.8 - 3.35 - 0.408	http://nonlinear.com/redirect/outbound?p=chemspider&param=35032860	3-{[(2Z)-3-(3,4-Dioxo-1,5-cyclohexadien-1-yl)-2-propenoyl]oxy}-1,4,5-trihydroxycyclohexanecarboxylic acid		353.09	1	5.32425
5.32_353.0898m/z	CSID82667		M+H	C16H16O9	34.5	0	8.82872	82.2468	100 - 17.8 - 3.35 - 0.408	http://nonlinear.com/redirect/outbound?p=chemspider&param=82667	MUGlcU		353.09	1	5.32425
5.32_353.0898m/z	CSID74886653		M+H-2H2O	C16H20O11	34.6	0	8.01025	81.8209	100 - 18 - 3.78 - 0.485	http://nonlinear.com/redirect/outbound?p=chemspider&param=74886653	4-(2-Carboxyethyl)-3-hydroxy-2-methoxyphenyl hexopyranosiduronic acid		353.09	1	5.32425
5.32_353.0898m/z	CSID74886654		M+H-2H2O	C16H20O11	34.6	0	8.01025	81.8209	100 - 18 - 3.78 - 0.485	http://nonlinear.com/redirect/outbound?p=chemspider&param=74886654	1-O-[3-(2,4-Dihydroxy-3-methoxyphenyl)propanoyl]hexopyranuronic acid		353.09	1	5.32425
5.32_353.0898m/z	CSID35013189		M+H	C16H17ClN2O5	32.5	0	-0.166404	62.4842	100 - 18.4 - 34.6 - 6.16 - 0.864	http://nonlinear.com/redirect/outbound?p=chemspider&param=35013189	(Z)-4-Chloro-N-(3-ethoxy-1-hydroxy-3-oxopropylidene)tryptophan		353.09	1	5.32425
5.32_353.0898m/z	CSID5533		M+H-2H2O	C17H17ClN6O3	31.4	0	-3.59752	61.2141	100 - 20.9 - 34.7 - 6.94 - 0.881	http://nonlinear.com/redirect/outbound?p=chemspider&param=5533	zopiclone		353.09	1	5.32425
5.32_353.0898m/z	CSID839530		M+H-2H2O	C17H17ClN6O3	31.4	0	-3.59752	61.2141	100 - 20.9 - 34.7 - 6.94 - 0.881	http://nonlinear.com/redirect/outbound?p=chemspider&param=839530	Eszopiclone		353.09	1	5.32425
5.43_335.1057m/z	CSID9828318		M+H-2H2O	C17H15FN6O3	45.6	49.2	1.59775	80.7661	100 - 20.9 - 2.69 - 0.259	http://nonlinear.com/redirect/outbound?p=chemspider&param=9828318	Tedizolid		335.106	1	5.42568
5.43_335.1057m/z	CSID35013679		M+K	C19H20O3	35.9	4	4.40106	80.749	100 - 20.9 - 2.69 - 0.258	http://nonlinear.com/redirect/outbound?p=chemspider&param=35013679	2-Methoxy-4-{3-methyl-5-[(1E)-1-propen-1-yl]-2,3-dihydro-1-benzofuran-2-yl}phenol		335.106	1	5.42568
5.43_335.1057m/z	CSID4942720		M+Na	C14H20N2O4S	35.3	3.81	6.74989	80.1038	100 - 17.1 - 6.71 - 0.943 - 0.13	http://nonlinear.com/redirect/outbound?p=chemspider&param=4942720	Penicillin F		335.106	1	5.42568
5.43_335.1057m/z	CSID10441901		M+Na	C14H20N2O4S	34.6	0.514	6.74989	80.1038	100 - 17.1 - 6.71 - 0.943 - 0.13	http://nonlinear.com/redirect/outbound?p=chemspider&param=10441901	met-tyr		335.106	1	5.42568
5.43_335.1057m/z	CSID16568404		M+Na	C14H20N2O4S	34.6	0.514	6.74989	80.1038	100 - 17.1 - 6.71 - 0.943 - 0.13	http://nonlinear.com/redirect/outbound?p=chemspider&param=16568404	tyr-met		335.106	1	5.42568
5.43_335.1057m/z	CSID14126465		M+Na	C17H17ClN4	30.8	0.229	7.4035	62.0941	100 - 20 - 33.9 - 6.52 - 0.614	http://nonlinear.com/redirect/outbound?p=chemspider&param=14126465	Norclozapine		335.106	1	5.42568
5.43_335.1057m/z	CSID9409096		M+H-2H2O	C17H15FN6O3	35.8	0	1.59775	80.7661	100 - 20.9 - 2.69 - 0.259	http://nonlinear.com/redirect/outbound?p=chemspider&param=9409096	Tedizolid		335.106	1	5.42568
5.43_335.1057m/z	CSID22912888		M+K	C19H20O3	35.1	0	4.40106	80.749	100 - 20.9 - 2.69 - 0.258	http://nonlinear.com/redirect/outbound?p=chemspider&param=22912888	1,7-Bis(4-hydroxyphenyl)-4-hepten-3-one		335.106	1	5.42568
5.43_335.1057m/z	CSID30776839		M+K	C19H20O3	35.1	0	4.40106	80.749	100 - 20.9 - 2.69 - 0.258	http://nonlinear.com/redirect/outbound?p=chemspider&param=30776839	5-[(Z)-2-(4-Hydroxyphenyl)vinyl]-2-[(1E)-3-methyl-1-buten-1-yl]-1,3-benzenediol		335.106	1	5.42568
5.43_335.1057m/z	CSID30777291		M+K	C19H20O3	35.1	0	4.40106	80.749	100 - 20.9 - 2.69 - 0.258	http://nonlinear.com/redirect/outbound?p=chemspider&param=30777291	5-[(Z)-2-(4-Hydroxyphenyl)vinyl]-2-(3-methyl-2-buten-1-yl)-1,3-benzenediol		335.106	1	5.42568
5.43_335.1057m/z	CSID35014738		M+K	C19H20O3	35.1	0	4.40106	80.749	100 - 20.9 - 2.69 - 0.258	http://nonlinear.com/redirect/outbound?p=chemspider&param=35014738	2-Isopropenyl-6-(2-methyl-3-buten-2-yl)-2,3-dihydro-7H-furo[3,2-g]chromen-7-one		335.106	1	5.42568
5.43_335.1057m/z	CSID434562		M+K	C19H20O3	35.1	0	4.40106	80.749	100 - 20.9 - 2.69 - 0.258	http://nonlinear.com/redirect/outbound?p=chemspider&param=434562	Cryptotanshinone		335.106	1	5.42568
5.43_335.1057m/z	CSID4445040		M+K	C19H20O3	35.1	0	4.40106	80.749	100 - 20.9 - 2.69 - 0.258	http://nonlinear.com/redirect/outbound?p=chemspider&param=4445040	4-Prenylresveratrol		335.106	1	5.42568
5.43_335.1057m/z	CSID8079919		M+K	C19H20O3	35.1	0	4.40106	80.749	100 - 20.9 - 2.69 - 0.258	http://nonlinear.com/redirect/outbound?p=chemspider&param=8079919	1-(4-Hydroxyphenyl)-7-phenyl-3,5-heptanedione		335.106	1	5.42568
5.43_335.1057m/z	CSID145583		M+Na	C14H20N2O4S	34.5	0	6.74989	80.1038	100 - 17.1 - 6.71 - 0.943 - 0.13	http://nonlinear.com/redirect/outbound?p=chemspider&param=145583	(5R,6R)-3-[(2-Acetamidoethyl)sulfanyl]-6-isopropyl-7-oxo-1-azabicyclo[3.2.0]hept-2-ene-2-carboxylic acid		335.106	1	5.42568
5.43_335.1057m/z	CSID5292898		M+Na	C14H20N2O4S	34.5	0	6.74989	80.1038	100 - 17.1 - 6.71 - 0.943 - 0.13	http://nonlinear.com/redirect/outbound?p=chemspider&param=5292898	3-[(2-Acetamidoethyl)sulfanyl]-6-isopropyl-7-oxo-1-azabicyclo[3.2.0]hept-2-ene-2-carboxylic acid		335.106	1	5.42568
5.43_335.1057m/z	CSID9407250		M+Na	C14H20N2O4S	34.5	0	6.74989	80.1038	100 - 17.1 - 6.71 - 0.943 - 0.13	http://nonlinear.com/redirect/outbound?p=chemspider&param=9407250	6-[(3E)-3-Hexenoylamino]-3,3-dimethyl-7-oxo-4-thia-1-azabicyclo[3.2.0]heptane-2-carboxylic acid		335.106	1	5.42568
5.43_335.1057m/z	CSID2259		M+H	C16H18N2O4S	35.5	0	-0.894991	78.4185	100 - 19.2 - 7.09 - 1.09 - 0.151	http://nonlinear.com/redirect/outbound?p=chemspider&param=2259	4-Thia-1-azabicyclo(3.2.0)heptane-2-carboxylic acid, 3,3-dimethyl-7-oxo-6-(2-phenylacetamido)-		335.106	1	5.42568
5.43_335.1057m/z	CSID5693		M+H	C16H18N2O4S	35.5	0	-0.894991	78.4185	100 - 19.2 - 7.09 - 1.09 - 0.151	http://nonlinear.com/redirect/outbound?p=chemspider&param=5693	Benzylpenicillin		335.106	1	5.42568
5.43_335.1057m/z	CSID30778607		M+Na	C22H16O2	34.6	0	4.6609	78.4123	100 - 24.1 - 3.18 - 0.301	http://nonlinear.com/redirect/outbound?p=chemspider&param=30778607	naphthalene-1-carbaldehyde		335.106	1	5.42568
5.43_335.1057m/z	CSID4925561		M+H-2H2O	C16H22N2O6S	35.4	0	-0.806883	78.0053	100 - 19.3 - 7.52 - 1.18 - 0.182	http://nonlinear.com/redirect/outbound?p=chemspider&param=4925561	Morantel tartrate		335.106	1	5.42568
5.43_335.1057m/z	CSID4938946		M+H-2H2O	C16H22N2O6S	35.4	0	-0.806883	78.0053	100 - 19.3 - 7.52 - 1.18 - 0.182	http://nonlinear.com/redirect/outbound?p=chemspider&param=4938946	Morantel tartrate		335.106	1	5.42568
5.43_335.1057m/z	CSID8926		M+H	C19H15ClN4	32.1	0	-0.284394	60.7915	100 - 22.2 - 34.3 - 7.25 - 0.758	http://nonlinear.com/redirect/outbound?p=chemspider&param=8926	Triphenyltetrazolium chloride		335.106	1	5.42568
5.43_335.1057m/z	CSID8479		M+H	C15H23ClO4S	30.6	0	-6.37238	60.4827	100 - 17.4 - 38.7 - 6.54 - 2.3 - 0.323	http://nonlinear.com/redirect/outbound?p=chemspider&param=8479	ARAMITE		335.106	1	5.42568
5.48_347.1226m/z	CSID30791225		M+H	C17H18N2O6	37.7	1.71	-3.35012	90.4967	100 - 19.6 - 3.04 - 0.346	http://nonlinear.com/redirect/outbound?p=chemspider&param=30791225	Miraxanthin-V		347.123	1	5.47927
5.48_347.1226m/z	CSID35013790		M+K	C12H24N2O7	38.2	1.46	3.54954	93.9268	100 - 14.3 - 2.38 - 0.243	http://nonlinear.com/redirect/outbound?p=chemspider&param=35013790	2-Amino-6-({[2,3,4-trihydroxy-5-(hydroxymethyl)tetrahydro-2-furanyl]methyl}amino)hexanoic acid (non-preferred name)		347.123	1	5.47927
5.48_347.1226m/z	CSID8015298		M+K	C12H24N2O7	38.1	0.697	3.54954	93.9268	100 - 14.3 - 2.38 - 0.243	http://nonlinear.com/redirect/outbound?p=chemspider&param=8015298	Fructoselysine		347.123	1	5.47927
5.48_347.1226m/z	CSID24842983		M+Na	C20H20O4	36	0.67	-8.56671	88.8717	100 - 22 - 3.13 - 0.334	http://nonlinear.com/redirect/outbound?p=chemspider&param=24842983	2-(3-Methyl-2-buten-1-yl)-6a,11a-dihydro-6H-[1]benzofuro[3,2-c]chromene-3,9-diol		347.123	1	5.47927
5.48_347.1226m/z	CSID74854012		M+Na	C20H20O4	36	0.67	-8.56671	88.8717	100 - 22 - 3.13 - 0.334	http://nonlinear.com/redirect/outbound?p=chemspider&param=74854012	4-(3-Methyl-2-buten-1-yl)-6a,11a-dihydro-6H-[1]benzofuro[3,2-c]chromene-3,9-diol		347.123	1	5.47927
5.48_347.1226m/z	CSID106541		M+Na	C20H20O4	36	0.664	-8.56671	88.8717	100 - 22 - 3.13 - 0.334	http://nonlinear.com/redirect/outbound?p=chemspider&param=106541	phaseollidin		347.123	1	5.47927
5.48_347.1226m/z	CSID35013211		M+K	C17H24O5	36.2	0.578	-9.50531	90.769	100 - 18.9 - 2.71 - 0.287	http://nonlinear.com/redirect/outbound?p=chemspider&param=35013211	6-[(4Z,8E)-3,7-Dihydroxy-6,8-dimethyl-4,8-decadien-2-yl]-4-hydroxy-2H-pyran-2-one		347.123	1	5.47927
5.48_347.1226m/z	CSID110558		M+Na	C20H20O4	36	0.401	-8.56671	88.8717	100 - 22 - 3.13 - 0.334	http://nonlinear.com/redirect/outbound?p=chemspider&param=110558	Glabranin		347.123	1	5.47927
5.48_347.1226m/z	CSID4444667		M+Na	C20H20O4	35.9	0.208	-8.56671	88.8717	100 - 22 - 3.13 - 0.334	http://nonlinear.com/redirect/outbound?p=chemspider&param=4444667	Corylifolinin		347.123	1	5.47927
5.48_347.1226m/z	CSID74851526		M+Na	C20H20O4	35.9	0.112	-8.56671	88.8717	100 - 22 - 3.13 - 0.334	http://nonlinear.com/redirect/outbound?p=chemspider&param=74851526	(2E)-3-[2,4-Dihydroxy-3-(3-methyl-2-buten-1-yl)phenyl]-1-(3-hydroxyphenyl)-2-propen-1-one		347.123	1	5.47927
5.48_347.1226m/z	CSID74851784		M+Na	C20H20O4	35.9	0.112	-8.56671	88.8717	100 - 22 - 3.13 - 0.334	http://nonlinear.com/redirect/outbound?p=chemspider&param=74851784	3-(5-Hydroxy-2,2-dimethyl-2H-chromen-6-yl)-1-(4-hydroxyphenyl)-1-propanone		347.123	1	5.47927
5.48_347.1226m/z	CSID74852450		M+Na	C20H20O4	35.9	0.11	-8.56671	88.8717	100 - 22 - 3.13 - 0.334	http://nonlinear.com/redirect/outbound?p=chemspider&param=74852450	5-[(E)-2-(4-Hydroxy-3-methoxyphenyl)vinyl]-2-[(1E)-3-methyl-1,3-butadien-1-yl]-1,3-benzenediol		347.123	1	5.47927
5.48_347.1226m/z	CSID110560		M+Na	C20H20O4	35.9	0.104	-8.56671	88.8717	100 - 22 - 3.13 - 0.334	http://nonlinear.com/redirect/outbound?p=chemspider&param=110560	Glabridin		347.123	1	5.47927
5.48_347.1226m/z	CSID142601		M+Na	C20H20O4	35.9	0.104	-8.56671	88.8717	100 - 22 - 3.13 - 0.334	http://nonlinear.com/redirect/outbound?p=chemspider&param=142601	Phaseollinisoflavan		347.123	1	5.47927
5.48_347.1226m/z	CSID390554		M+Na	C20H20O4	35.9	0.0381	-8.56671	88.8717	100 - 22 - 3.13 - 0.334	http://nonlinear.com/redirect/outbound?p=chemspider&param=390554	Spathelia bischromene		347.123	1	5.47927
5.48_347.1226m/z	CSID4330		M+H	C17H18N2O6	37.3	0.0326	-3.35012	90.4967	100 - 19.6 - 3.04 - 0.346	http://nonlinear.com/redirect/outbound?p=chemspider&param=4330	Nifedipine		347.123	1	5.47927
5.48_347.1226m/z	CSID30776594		M+Na	C13H25O7P	38.4	0	-1.25806	93.684	100 - 14.6 - 2.43 - 0.251	http://nonlinear.com/redirect/outbound?p=chemspider&param=30776594	2-Oxo-3-(phosphonooxy)propyl decanoate		347.123	1	5.47927
5.48_347.1226m/z	CSID8648195		M+H	C15H17F3N2O4	37.4	0	3.71111	91.5599	100 - 17.3 - 2.23 - 0.213	http://nonlinear.com/redirect/outbound?p=chemspider&param=8648195	5-Hydroxy-N-[(6-oxo-2-piperidinyl)methyl]-2-(2,2,2-trifluoroethoxy)benzamide		347.123	1	5.47927
5.48_347.1226m/z	CSID35014159		M+K	C17H24O5	36.1	0	-9.50531	90.769	100 - 18.9 - 2.71 - 0.287	http://nonlinear.com/redirect/outbound?p=chemspider&param=35014159	6-Hydroxy-3,6,9-trimethyl-2-oxo-2,3,3a,4,5,6,6a,7,9a,9b-decahydroazuleno[4,5-b]furan-4-yl acetate		347.123	1	5.47927
5.48_347.1226m/z	CSID390744		M+K	C17H24O5	36.1	0	-9.50531	90.769	100 - 18.9 - 2.71 - 0.287	http://nonlinear.com/redirect/outbound?p=chemspider&param=390744	Inulicin		347.123	1	5.47927
5.48_347.1226m/z	CSID390806		M+K	C17H24O5	36.1	0	-9.50531	90.769	100 - 18.9 - 2.71 - 0.287	http://nonlinear.com/redirect/outbound?p=chemspider&param=390806	cinnamodial		347.123	1	5.47927
5.48_347.1226m/z	CSID510868		M+K	C17H24O5	36.1	0	-9.50531	90.769	100 - 18.9 - 2.71 - 0.287	http://nonlinear.com/redirect/outbound?p=chemspider&param=510868	15-Hydroxy-12,13-epoxytrichothec-9-en-3-yl acetate		347.123	1	5.47927
5.48_347.1226m/z	CSID10164615		M+Na	C20H20O4	35.9	0	-8.56671	88.8717	100 - 22 - 3.13 - 0.334	http://nonlinear.com/redirect/outbound?p=chemspider&param=10164615	(2E)-3-Phenyl-1-[2,4,6-trihydroxy-3-(3-methyl-2-buten-1-yl)phenyl]-2-propen-1-one		347.123	1	5.47927
5.48_347.1226m/z	CSID137382		M+Na	C20H20O4	35.9	0	-8.56671	88.8717	100 - 22 - 3.13 - 0.334	http://nonlinear.com/redirect/outbound?p=chemspider&param=137382	6-Benzofuranol, 2-(5-hydroxy-3-methoxy-2-(3-methyl-2-butenyl)phenyl)-		347.123	1	5.47927
5.48_347.1226m/z	CSID2397096		M+Na	C20H20O4	35.9	0	-8.56671	88.8717	100 - 22 - 3.13 - 0.334	http://nonlinear.com/redirect/outbound?p=chemspider&param=2397096	Glabranin		347.123	1	5.47927
5.48_347.1226m/z	CSID3682058		M+Na	C20H20O4	35.9	0	-8.56671	88.8717	100 - 22 - 3.13 - 0.334	http://nonlinear.com/redirect/outbound?p=chemspider&param=3682058	Glabridin		347.123	1	5.47927
5.48_347.1226m/z	CSID3682779		M+Na	C20H20O4	35.9	0	-8.56671	88.8717	100 - 22 - 3.13 - 0.334	http://nonlinear.com/redirect/outbound?p=chemspider&param=3682779	Phaseollinisoflavan		347.123	1	5.47927
5.48_347.1226m/z	CSID391231		M+Na	C20H20O4	35.9	0	-8.56671	88.8717	100 - 22 - 3.13 - 0.334	http://nonlinear.com/redirect/outbound?p=chemspider&param=391231	Otobain		347.123	1	5.47927
5.48_347.1226m/z	CSID421847		M+Na	C20H20O4	35.9	0	-8.56671	88.8717	100 - 22 - 3.13 - 0.334	http://nonlinear.com/redirect/outbound?p=chemspider&param=421847	5,7-Dihydroxy-6-(3-methyl-2-buten-1-yl)-2-phenyl-2,3-dihydro-4H-chromen-4-one		347.123	1	5.47927
5.48_347.1226m/z	CSID4292653		M+Na	C20H20O4	35.9	0	-8.56671	88.8717	100 - 22 - 3.13 - 0.334	http://nonlinear.com/redirect/outbound?p=chemspider&param=4292653	10-(3-Methyl-2-buten-1-yl)-6a,11a-dihydro-6H-[1]benzofuro[3,2-c]chromene-3,9-diol		347.123	1	5.47927
5.48_347.1226m/z	CSID74853338		M+Na	C20H20O4	35.9	0	-8.56671	88.8717	100 - 22 - 3.13 - 0.334	http://nonlinear.com/redirect/outbound?p=chemspider&param=74853338	(1E)-7-(3-Hydroxyphenyl)-1-(3-methoxyphenyl)-1-heptene-3,5-dione		347.123	1	5.47927
5.48_347.1226m/z	CSID74853344		M+Na	C20H20O4	35.9	0	-8.56671	88.8717	100 - 22 - 3.13 - 0.334	http://nonlinear.com/redirect/outbound?p=chemspider&param=74853344	(1E)-1-(3-Hydroxyphenyl)-7-(3-methoxyphenyl)-1-heptene-3,5-dione		347.123	1	5.47927
5.48_347.1226m/z	CSID9274517		M+Na	C20H20O4	35.9	0	-8.56671	88.8717	100 - 22 - 3.13 - 0.334	http://nonlinear.com/redirect/outbound?p=chemspider&param=9274517	licoagrochalcone A		347.123	1	5.47927
5.55_354.0967n	CSID388609		M+Na, M+K	C16H18O9	39.7	11.2	4.66559	92.6575	100 - 17.9 - 3.35 - 0.408	http://nonlinear.com/redirect/outbound?p=chemspider&param=388609	Scopolin	354.097	377.086	1	5.5469
5.55_354.0967n	CSID390528		M+Na, M+K	C16H18O9	39.5	10.3	4.66559	92.6575	100 - 17.9 - 3.35 - 0.408	http://nonlinear.com/redirect/outbound?p=chemspider&param=390528	Biflorin	354.097	377.086	1	5.5469
5.55_354.0967n	CSID35014984		M+Na, M+K	C16H18O9	39.5	10.1	4.66559	92.6575	100 - 17.9 - 3.35 - 0.408	http://nonlinear.com/redirect/outbound?p=chemspider&param=35014984	1,5-Anhydro-1-(5,7-dihydroxy-2-methyl-4-oxo-4H-chromen-8-yl)hexitol	354.097	377.086	1	5.5469
5.55_242.1038m/z	CSID135679		M+H-2H2O	C12H15N5O3	37.2	1.25	0.506747	85.5332	100 - 15.1 - 1.68 - 0.14	http://nonlinear.com/redirect/outbound?p=chemspider&param=135679	entecavir		242.104	1	5.5469
5.55_242.1038m/z	CSID10128135		M+H-2H2O	C12H23NO2S2	35.4	1.06	2.19557	78.3548	100 - 15.3 - 10.5 - 1.42 - 0.378	http://nonlinear.com/redirect/outbound?p=chemspider&param=10128135	S(8)-(2-methylpropanoyl)dihydrolipoamide		242.104	1	5.5469
5.55_242.1038m/z	CSID3964		M+H	C11H15NO5	36.2	0.872	6.12645	87.3056	100 - 12.6 - 1.76 - 0.155	http://nonlinear.com/redirect/outbound?p=chemspider&param=3964	methocarbamol		242.104	1	5.5469
5.55_242.1038m/z	CSID35014586		M+H-2H2O	C11H19NO7	36.3	0.648	5.33144	86.8483	100 - 12.7 - 2.19 - 0.21	http://nonlinear.com/redirect/outbound?p=chemspider&param=35014586	1-{[(3S,4S,5R)-2,3,4-Trihydroxy-5-(hydroxymethyl)tetrahydro-2-furanyl]methyl}-2-pyrrolidinecarboxylic acid (non-preferred name)		242.104	1	5.5469
5.55_242.1038m/z	CSID102837		M+H-2H2O	C12H15N5O3	37.1	0.423	0.506747	85.5332	100 - 15.1 - 1.68 - 0.14	http://nonlinear.com/redirect/outbound?p=chemspider&param=102837	queuine		242.104	1	5.5469
5.55_242.1038m/z	CSID30776547		M+H-2H2O	C12H15N5O3	37.1	0.423	0.506747	85.5332	100 - 15.1 - 1.68 - 0.14	http://nonlinear.com/redirect/outbound?p=chemspider&param=30776547	2-Amino-5-({[(1R,4R,5S)-4,5-dihydroxy-2-cyclopenten-1-yl]amino}methyl)-1,7-dihydro-4H-pyrrolo[2,3-d]pyrimidin-4-one		242.104	1	5.5469
5.55_242.1038m/z	CSID54805		M+H	C12H11N5O	37.2	0.42	0.580915	86.0418	100 - 15 - 1.25	http://nonlinear.com/redirect/outbound?p=chemspider&param=54805	Peldesine		242.104	1	5.5469
5.55_354.0967n	CSID1405788		M+Na, M+K	C16H18O9	37.5	0.291	4.66559	92.6575	100 - 17.9 - 3.35 - 0.408	http://nonlinear.com/redirect/outbound?p=chemspider&param=1405788	Chlorogenic acid	354.097	377.086	1	5.5469
5.55_354.0967n	CSID21427391		M+Na, M+K	C16H18O9	37.5	0.291	4.66559	92.6575	100 - 17.9 - 3.35 - 0.408	http://nonlinear.com/redirect/outbound?p=chemspider&param=21427391	cis-chlorogenic acid	354.097	377.086	1	5.5469
5.55_354.0967n	CSID21927679		M+Na, M+K	C16H18O9	37.5	0.291	4.66559	92.6575	100 - 17.9 - 3.35 - 0.408	http://nonlinear.com/redirect/outbound?p=chemspider&param=21927679	3-{[(2Z)-3-(3,4-Dihydroxyphenyl)-2-propenoyl]oxy}-1,4,5-trihydroxycyclohexanecarboxylic acid	354.097	377.086	1	5.5469
5.55_354.0967n	CSID24534229		M+Na, M+K	C16H18O9	37.5	0.291	4.66559	92.6575	100 - 17.9 - 3.35 - 0.408	http://nonlinear.com/redirect/outbound?p=chemspider&param=24534229	(Z)-neochlorogenic acid	354.097	377.086	1	5.5469
5.55_354.0967n	CSID4444237		M+Na, M+K	C16H18O9	37.5	0.291	4.66559	92.6575	100 - 17.9 - 3.35 - 0.408	http://nonlinear.com/redirect/outbound?p=chemspider&param=4444237	Neochlorogenic acid	354.097	377.086	1	5.5469
5.55_354.0967n	CSID22912781		M+Na, M+K	C16H18O9	37.5	0.231	4.66559	92.6575	100 - 17.9 - 3.35 - 0.408	http://nonlinear.com/redirect/outbound?p=chemspider&param=22912781	1-Caffeoylquinic acid	354.097	377.086	1	5.5469
5.55_354.0967n	CSID24534205		M+Na, M+K	C16H18O9	37.5	0.231	4.66559	92.6575	100 - 17.9 - 3.35 - 0.408	http://nonlinear.com/redirect/outbound?p=chemspider&param=24534205	(Z)-1-caffeoylquinic acid	354.097	377.086	1	5.5469
5.55_354.0967n	CSID24534256		M+Na, M+K	C16H18O9	37.5	0.231	4.66559	92.6575	100 - 17.9 - 3.35 - 0.408	http://nonlinear.com/redirect/outbound?p=chemspider&param=24534256	(1R,3R,4R,5R)-1-{[(2E)-3-(3,4-Dihydroxyphenyl)prop-2-enoyl]oxy}-3,4,5-trihydroxycyclohexanecarboxylic acid	354.097	377.086	1	5.5469
5.55_354.0967n	CSID35013249		M+Na, M+K	C16H18O9	37.5	0.231	4.66559	92.6575	100 - 17.9 - 3.35 - 0.408	http://nonlinear.com/redirect/outbound?p=chemspider&param=35013249	1-{[(2Z)-3-(3,4-Dihydroxyphenyl)-2-propenoyl]oxy}-3,4,5-trihydroxycyclohexanecarboxylic acid	354.097	377.086	1	5.5469
5.55_354.0967n	CSID22912773		M+Na, M+K	C16H18O9	37.5	0.128	4.66559	92.6575	100 - 17.9 - 3.35 - 0.408	http://nonlinear.com/redirect/outbound?p=chemspider&param=22912773	(âˆ’)-Cryptochlorogenic acid	354.097	377.086	1	5.5469
5.55_354.0967n	CSID24534235		M+Na, M+K	C16H18O9	37.5	0.128	4.66559	92.6575	100 - 17.9 - 3.35 - 0.408	http://nonlinear.com/redirect/outbound?p=chemspider&param=24534235	(1S,3R,4S,5R)-4-{[(2E)-3-(3,4-Dihydroxyphenyl)prop-2-enoyl]oxy}-1,3,5-trihydroxycyclohexanecarboxylic acid	354.097	377.086	1	5.5469
5.55_354.0967n	CSID24534278		M+Na, M+K	C16H18O9	37.5	0.128	4.66559	92.6575	100 - 17.9 - 3.35 - 0.408	http://nonlinear.com/redirect/outbound?p=chemspider&param=24534278	(1R,3S,4R,5S)-4-{[(2Z)-3-(3,4-Dihydroxyphenyl)prop-2-enoyl]oxy}-1,3,5-trihydroxycyclohexanecarboxylic acid	354.097	377.086	1	5.5469
5.55_354.0967n	CSID4475041		M+Na, M+K	C16H18O9	37.5	0	4.66559	92.6575	100 - 17.9 - 3.35 - 0.408	http://nonlinear.com/redirect/outbound?p=chemspider&param=4475041	1,3,4,5-Tetrahydroxycyclohexanecarboxylic acid 3-(3,4-dihydroxycinnamate)	354.097	377.086	1	5.5469
5.55_354.0967n	CSID9104		M+Na, M+K	C16H18O9	37.5	0	4.66559	92.6575	100 - 17.9 - 3.35 - 0.408	http://nonlinear.com/redirect/outbound?p=chemspider&param=9104	(1S,3R,4R,5R)-3-{[3-(3,4-Dihydroxyphenyl)acryloyl]oxy}-1,4,5-trihydroxycyclohexanecarboxylic acid	354.097	377.086	1	5.5469
5.55_263.0832m/z	CSID144259		M+Na	C19H12	38.2	0	0.245533	91.3611	100 - 20.7 - 2.03 - 0.125	http://nonlinear.com/redirect/outbound?p=chemspider&param=144259	11H-Cyclopenta[pqr]tetraphene		263.083	1	5.5469
5.55_263.0832m/z	CSID60783		M+Na	C19H12	38.2	0	0.245533	91.3611	100 - 20.7 - 2.03 - 0.125	http://nonlinear.com/redirect/outbound?p=chemspider&param=60783	4H-Cyclopenta(def)chrysene		263.083	1	5.5469
5.55_354.0967n	CSID128912969		M+Na, M+K	C14H18N4O5S	36	0	-8.63298	89.4736	100 - 17.8 - 7.04 - 1.03 - 0.151	http://nonlinear.com/redirect/outbound?p=chemspider&param=128912969	1-[5-(5-Amino-2-oxo[1,3]thiazolo[4,5-d]pyrimidin-3(2H)-yl)-4-hydroxytetrahydro-2-furanyl]propyl acetate	354.097	377.086	1	5.5469
5.55_263.0832m/z	CSID2076		M+H-2H2O	C16H14N2O4	36.6	0	5.62092	89.2576	100 - 18.3 - 2.41 - 0.237	http://nonlinear.com/redirect/outbound?p=chemspider&param=2076	Amlexanox		263.083	1	5.5469
5.55_263.0832m/z	CSID10585373		M+K	C16H16O	37.7	0	-0.41696	89.2362	100 - 17.5 - 1.65 - 0.11	http://nonlinear.com/redirect/outbound?p=chemspider&param=10585373	2-(3-Phenyl-3-buten-1-yl)phenol		263.083	1	5.5469
5.55_263.0832m/z	CSID261980		M+K	C16H16O	37.7	0	-0.41696	89.2362	100 - 17.5 - 1.65 - 0.11	http://nonlinear.com/redirect/outbound?p=chemspider&param=261980	3,4-Diphenyltetrahydrofuran		263.083	1	5.5469
5.55_263.0832m/z	CSID35781838		M+K	C16H16O	37.7	0	-0.41696	89.2362	100 - 17.5 - 1.65 - 0.11	http://nonlinear.com/redirect/outbound?p=chemspider&param=35781838	1,2-Diphenylcyclobutanol		263.083	1	5.5469
5.55_263.0832m/z	CSID74068358		M+K	C16H16O	37.7	0	-0.41696	89.2362	100 - 17.5 - 1.65 - 0.11	http://nonlinear.com/redirect/outbound?p=chemspider&param=74068358	2-Phenyl-2-(2-phenylethyl)oxirane		263.083	1	5.5469
5.55_263.0832m/z	CSID74853607		M+K	C16H16O	37.7	0	-0.41696	89.2362	100 - 17.5 - 1.65 - 0.11	http://nonlinear.com/redirect/outbound?p=chemspider&param=74853607	2-(2-Phenylcyclobutyl)phenol		263.083	1	5.5469
5.55_263.0832m/z	CSID74853608		M+K	C16H16O	37.7	0	-0.41696	89.2362	100 - 17.5 - 1.65 - 0.11	http://nonlinear.com/redirect/outbound?p=chemspider&param=74853608	3-(2-Phenylcyclobutyl)phenol		263.083	1	5.5469
5.55_263.0832m/z	CSID74853609		M+K	C16H16O	37.7	0	-0.41696	89.2362	100 - 17.5 - 1.65 - 0.11	http://nonlinear.com/redirect/outbound?p=chemspider&param=74853609	4-(2-Phenylcyclobutyl)phenol		263.083	1	5.5469
5.55_263.0832m/z	CSID74853880		M+K	C16H16O	37.7	0	-0.41696	89.2362	100 - 17.5 - 1.65 - 0.11	http://nonlinear.com/redirect/outbound?p=chemspider&param=74853880	1,3-Diphenyl-3-buten-2-ol		263.083	1	5.5469
5.55_263.0832m/z	CSID74853881		M+K	C16H16O	37.7	0	-0.41696	89.2362	100 - 17.5 - 1.65 - 0.11	http://nonlinear.com/redirect/outbound?p=chemspider&param=74853881	2-(4-Phenyl-1-buten-2-yl)phenol		263.083	1	5.5469
5.55_263.0832m/z	CSID74853882		M+K	C16H16O	37.7	0	-0.41696	89.2362	100 - 17.5 - 1.65 - 0.11	http://nonlinear.com/redirect/outbound?p=chemspider&param=74853882	4-(4-Phenyl-1-buten-2-yl)phenol		263.083	1	5.5469
5.55_263.0832m/z	CSID74853883		M+K	C16H16O	37.7	0	-0.41696	89.2362	100 - 17.5 - 1.65 - 0.11	http://nonlinear.com/redirect/outbound?p=chemspider&param=74853883	3-(4-Phenyl-1-buten-2-yl)phenol		263.083	1	5.5469
5.55_263.0832m/z	CSID74853884		M+K	C16H16O	37.7	0	-0.41696	89.2362	100 - 17.5 - 1.65 - 0.11	http://nonlinear.com/redirect/outbound?p=chemspider&param=74853884	3-(3-Phenyl-3-buten-1-yl)phenol		263.083	1	5.5469
5.55_263.0832m/z	CSID74853885		M+K	C16H16O	37.7	0	-0.41696	89.2362	100 - 17.5 - 1.65 - 0.11	http://nonlinear.com/redirect/outbound?p=chemspider&param=74853885	4-(3-Phenyl-3-buten-1-yl)phenol		263.083	1	5.5469
5.55_263.0832m/z	CSID9217543		M+K	C16H16O	37.7	0	-0.41696	89.2362	100 - 17.5 - 1.65 - 0.11	http://nonlinear.com/redirect/outbound?p=chemspider&param=9217543	navenone B		263.083	1	5.5469
5.55_263.0832m/z	CSID9303074		M+K	C16H16O	37.7	0	-0.41696	89.2362	100 - 17.5 - 1.65 - 0.11	http://nonlinear.com/redirect/outbound?p=chemspider&param=9303074	1,3-Diphenyl-3-buten-1-ol		263.083	1	5.5469
5.55_242.1038m/z	CSID9732544		M+H	C12H11N5O	37.1	0	0.580915	86.0418	100 - 15 - 1.25	http://nonlinear.com/redirect/outbound?p=chemspider&param=9732544	3-[(3H-Purin-6-ylamino)methyl]phenol		242.104	1	5.5469
5.55_242.1038m/z	CSID3820972		M+H-2H2O	C12H15N5O3	37	0	0.506747	85.5332	100 - 15.1 - 1.68 - 0.14	http://nonlinear.com/redirect/outbound?p=chemspider&param=3820972	2-Amino-5-{[(4,5-dihydroxy-2-cyclopenten-1-yl)amino]methyl}-1,7-dihydro-4H-pyrrolo[2,3-d]pyrimidin-4-one		242.104	1	5.5469
5.55_263.0832m/z	CSID14928583		M+H-2H2O	C13H18N2O4S	35.6	0	-5.68748	84.3466	100 - 16 - 6.53 - 0.871 - 0.121	http://nonlinear.com/redirect/outbound?p=chemspider&param=14928583	3-(2-Acetamidoethyl)thio-6-ethyl-7-oxo-1-azabicyclo(3.2.0)hept-2-ene-2-carboxylic acid		263.083	1	5.5469
5.55_263.0832m/z	CSID170200		M+H-2H2O	C13H18N2O4S	35.6	0	-5.68748	84.3466	100 - 16 - 6.53 - 0.871 - 0.121	http://nonlinear.com/redirect/outbound?p=chemspider&param=170200	(5R,6R)-3-[(2-Acetamidoethyl)sulfanyl]-6-ethyl-7-oxo-1-azabicyclo[3.2.0]hept-2-ene-2-carboxylic acid		263.083	1	5.5469
5.55_263.0832m/z	CSID35015082		M+H-2H2O	C15H19ClO4	33.6	0	-0.51805	68.5005	100 - 16.6 - 34.1 - 5.5 - 0.69	http://nonlinear.com/redirect/outbound?p=chemspider&param=35015082	3-(Chloromethyl)-3-hydroxy-9-methyl-6-methyleneoctahydroazuleno[4,5-b]furan-2,8(3H,4H)-dione		263.083	1	5.5469
5.58_246.2006m/z	CSID21952		M+H-2H2O	C20H27N	35.9	0	0.411989	80.1042	100 - 22.3 - 2.37 - 0.16	http://nonlinear.com/redirect/outbound?p=chemspider&param=21952	Terodiline		246.201	1	5.58072
5.58_246.2006m/z	CSID3550		M+H-2H2O	C20H27N	35.9	0	0.411989	80.1042	100 - 22.3 - 2.37 - 0.16	http://nonlinear.com/redirect/outbound?p=chemspider&param=3550	Alverine		246.201	1	5.58072
5.65_323.1012m/z	CSID23133		M+Na	C16H16N2O4	36.7	4.73	3.3371	82.6281	100 - 18.4 - 2.41 - 0.237	http://nonlinear.com/redirect/outbound?p=chemspider&param=23133	Desmedipham		323.101	1	5.64833
5.65_323.1012m/z	CSID23134		M+Na	C16H16N2O4	35.7	0	3.3371	82.6281	100 - 18.4 - 2.41 - 0.237	http://nonlinear.com/redirect/outbound?p=chemspider&param=23134	Phenmedipham		323.101	1	5.64833
5.65_323.1012m/z	CSID4390		M+Na	C16H16N2O4	35.7	0	3.3371	82.6281	100 - 18.4 - 2.41 - 0.237	http://nonlinear.com/redirect/outbound?p=chemspider&param=4390	NPPB		323.101	1	5.64833
5.65_323.1012m/z	CSID30777003		M+H	C18H14N2O4	35.2	0	-4.35974	80.8914	100 - 20.5 - 2.82 - 0.291	http://nonlinear.com/redirect/outbound?p=chemspider&param=30777003	1-[5-(Methoxymethyl)-2-furyl]-9H-Î²-carboline-3-carboxylic acid		323.101	1	5.64833
5.68_368.1144n	CSID35014902		M+Na, M+K	C17H20O9	36.2	1	10	90.7014	100 - 19 - 3.55 - 0.445	http://nonlinear.com/redirect/outbound?p=chemspider&param=35014902	3-{[(2Z)-3-(3,4-Dihydroxyphenyl)-2-propenoyl]oxy}-4,5-dihydroxy-1-methoxycyclohexanecarboxylic acid	368.114	391.104	1	5.68215
5.68_368.1144n	CSID35013253		M+Na, M+K	C17H20O9	36	0.451	10	90.7014	100 - 19 - 3.55 - 0.445	http://nonlinear.com/redirect/outbound?p=chemspider&param=35013253	1,3,4-Trihydroxy-5-{[(2Z)-3-(3-hydroxy-4-methoxyphenyl)-2-propenoyl]oxy}cyclohexanecarboxylic acid	368.114	391.104	1	5.68215
5.68_368.1144n	CSID35014903		M+Na, M+K	C17H20O9	36	0.451	10	90.7014	100 - 19 - 3.55 - 0.445	http://nonlinear.com/redirect/outbound?p=chemspider&param=35014903	1,3,4-Trihydroxy-5-{[(2Z)-3-(4-hydroxy-3-methoxyphenyl)-2-propenoyl]oxy}cyclohexanecarboxylic acid	368.114	391.104	1	5.68215
5.68_368.1144n	CSID7975151		M+Na, M+K	C17H20O9	36	0.451	10	90.7014	100 - 19 - 3.55 - 0.445	http://nonlinear.com/redirect/outbound?p=chemspider&param=7975151	3-O-feruloyl-D-quinic acid	368.114	391.104	1	5.68215
5.68_368.1144n	CSID8017966		M+Na, M+K	C17H20Cl2N4O	28.8	0	-7.20935	52.3216	100 - 20.1 - 66 - 13 - 11.6 - 2.16 - 0.223	http://nonlinear.com/redirect/outbound?p=chemspider&param=8017966	Vapitadine dihydrochloride	368.114	391.104	1	5.68215
5.72_319.1281m/z	CSID22547007		M+H	C14H17F3N2O3	36.2	2.69	5.39252	84.615	100 - 16.2 - 1.84 - 0.157	http://nonlinear.com/redirect/outbound?p=chemspider&param=22547007	Fluvoxamine Acid		319.128	1	5.71597
5.72_319.1281m/z	CSID35014338		M+K	C16H24O4	34.9	1.17	-8.91675	83.1554	100 - 17.7 - 2.3 - 0.222	http://nonlinear.com/redirect/outbound?p=chemspider&param=35014338	4-Hydroxy-9a-methoxy-3,4a,5-trimethyl-4a,5,6,7,8,8a,9,9a-octahydronaphtho[2,3-b]furan-2(4H)-one		319.128	1	5.71597
5.72_319.1281m/z	CSID35013147		M+K	C16H24O4	34.8	0.79	-8.91675	83.1554	100 - 17.7 - 2.3 - 0.222	http://nonlinear.com/redirect/outbound?p=chemspider&param=35013147	3,4-Dihydroxy-5-(3-methyl-2-buten-1-yl)-2-(4-methylpentanoyl)-2-cyclopenten-1-one		319.128	1	5.71597
5.72_319.1281m/z	CSID30776839		M+Na	C19H20O3	34.4	0.0746	-7.92116	80.749	100 - 20.9 - 2.69 - 0.258	http://nonlinear.com/redirect/outbound?p=chemspider&param=30776839	5-[(Z)-2-(4-Hydroxyphenyl)vinyl]-2-[(1E)-3-methyl-1-buten-1-yl]-1,3-benzenediol		319.128	1	5.71597
5.72_319.1281m/z	CSID30777291		M+Na	C19H20O3	34.4	0.0746	-7.92116	80.749	100 - 20.9 - 2.69 - 0.258	http://nonlinear.com/redirect/outbound?p=chemspider&param=30777291	5-[(Z)-2-(4-Hydroxyphenyl)vinyl]-2-(3-methyl-2-buten-1-yl)-1,3-benzenediol		319.128	1	5.71597
5.72_319.1281m/z	CSID4445040		M+Na	C19H20O3	34.4	0.0746	-7.92116	80.749	100 - 20.9 - 2.69 - 0.258	http://nonlinear.com/redirect/outbound?p=chemspider&param=4445040	4-Prenylresveratrol		319.128	1	5.71597
5.72_319.1281m/z	CSID30791583		M+K	C16H24O4	34.7	0	-8.91675	83.1554	100 - 17.7 - 2.3 - 0.222	http://nonlinear.com/redirect/outbound?p=chemspider&param=30791583	1-(3,4-Dihydroxyphenyl)-5-hydroxy-3-decanone		319.128	1	5.71597
5.72_319.1281m/z	CSID35015013		M+K	C16H24O4	34.7	0	-8.91675	83.1554	100 - 17.7 - 2.3 - 0.222	http://nonlinear.com/redirect/outbound?p=chemspider&param=35015013	6-Hydroxy-4-methoxy-3,4a,5-trimethyl-4a,5,6,7,8,8a,9,9a-octahydronaphtho[2,3-b]furan-2(4H)-one		319.128	1	5.71597
5.72_319.1281m/z	CSID35015134		M+K	C16H24O4	34.7	0	-8.91675	83.1554	100 - 17.7 - 2.3 - 0.222	http://nonlinear.com/redirect/outbound?p=chemspider&param=35015134	Methyl 2-(7-hydroxy-8,8a-dimethyl-3-oxo-3,4,4a,5,6,7,8,8a-octahydro-2-naphthalenyl)propanoate		319.128	1	5.71597
5.72_319.1281m/z	CSID148189		M+H-2H2O	C16H22N2O7	35.9	0	-2.05895	81.983	100 - 18.6 - 3.07 - 0.356	http://nonlinear.com/redirect/outbound?p=chemspider&param=148189	Methyl 2-(6-methylheptyl)-4,6-dinitrophenyl carbonate		319.128	1	5.71597
5.72_319.1281m/z	CSID22912888		M+Na	C19H20O3	34.4	0	-7.92116	80.749	100 - 20.9 - 2.69 - 0.258	http://nonlinear.com/redirect/outbound?p=chemspider&param=22912888	1,7-Bis(4-hydroxyphenyl)-4-hepten-3-one		319.128	1	5.71597
5.72_319.1281m/z	CSID35013679		M+Na	C19H20O3	34.4	0	-7.92116	80.749	100 - 20.9 - 2.69 - 0.258	http://nonlinear.com/redirect/outbound?p=chemspider&param=35013679	2-Methoxy-4-{3-methyl-5-[(1E)-1-propen-1-yl]-2,3-dihydro-1-benzofuran-2-yl}phenol		319.128	1	5.71597
5.72_319.1281m/z	CSID35014738		M+Na	C19H20O3	34.4	0	-7.92116	80.749	100 - 20.9 - 2.69 - 0.258	http://nonlinear.com/redirect/outbound?p=chemspider&param=35014738	2-Isopropenyl-6-(2-methyl-3-buten-2-yl)-2,3-dihydro-7H-furo[3,2-g]chromen-7-one		319.128	1	5.71597
5.72_319.1281m/z	CSID434562		M+Na	C19H20O3	34.4	0	-7.92116	80.749	100 - 20.9 - 2.69 - 0.258	http://nonlinear.com/redirect/outbound?p=chemspider&param=434562	Cryptotanshinone		319.128	1	5.71597
5.72_319.1281m/z	CSID8079919		M+Na	C19H20O3	34.4	0	-7.92116	80.749	100 - 20.9 - 2.69 - 0.258	http://nonlinear.com/redirect/outbound?p=chemspider&param=8079919	1-(4-Hydroxyphenyl)-7-phenyl-3,5-heptanedione		319.128	1	5.71597
5.78_611.1613m/z	CSID4444362		M+H	C27H30O16	41.1	18.4	1.05711	88.4873	100 - 30.2 - 7.68 - 1.4 - 0.222	http://nonlinear.com/redirect/outbound?p=chemspider&param=4444362	Rutin		611.161	1	5.78358
5.78_611.1613m/z	CSID10306203		M+H	C27H30O16	41.1	18.1	1.05711	88.4873	100 - 30.2 - 7.68 - 1.4 - 0.222	http://nonlinear.com/redirect/outbound?p=chemspider&param=10306203	Sophoraflavonoloside		611.161	1	5.78358
5.78_611.1613m/z	CSID8161778		M+H	C27H30O16	41.1	18.1	1.05711	88.4873	100 - 30.2 - 7.68 - 1.4 - 0.222	http://nonlinear.com/redirect/outbound?p=chemspider&param=8161778	panasenoside		611.161	1	5.78358
5.78_611.1613m/z	CSID10248307		M+H	C27H30O16	40.8	16.6	1.05711	88.4873	100 - 30.2 - 7.68 - 1.4 - 0.222	http://nonlinear.com/redirect/outbound?p=chemspider&param=10248307	Multinoside A		611.161	1	5.78358
5.78_611.1613m/z	CSID29814731		M+H	C27H30O16	39.9	12.4	1.05711	88.4873	100 - 30.2 - 7.68 - 1.4 - 0.222	http://nonlinear.com/redirect/outbound?p=chemspider&param=29814731	quercetin 3-O-rhamnoside-7-O-glucoside		611.161	1	5.78358
5.78_611.1613m/z	CSID390985		M+H	C27H30O16	39.8	11.6	1.05711	88.4873	100 - 30.2 - 7.68 - 1.4 - 0.222	http://nonlinear.com/redirect/outbound?p=chemspider&param=390985	2-(3,4-Dihydroxyphenyl)-5,7-dihydroxy-6,8-bis[(2S,3R,4R,5S,6R)-3,4,5-trihydroxy-6-(hydroxymethyl)tetrahydro-2H-pyran-2-yl]-4H-chromen-4-one		611.161	1	5.78358
5.78_611.1613m/z	CSID35032845		M+H	C27H30O16	39.7	11.5	1.05711	88.4873	100 - 30.2 - 7.68 - 1.4 - 0.222	http://nonlinear.com/redirect/outbound?p=chemspider&param=35032845	2-(3,4-Dihydroxyphenyl)-5,7-dihydroxy-6,8-bis[(3R,4R,5S,6R)-3,4,5-trihydroxy-6-(hydroxymethyl)tetrahydro-2H-pyran-2-yl]-4H-chromen-4-one (non-preferred name)		611.161	1	5.78358
5.78_611.1613m/z	CSID74886643		M+H	C27H30O16	39.4	9.76	1.05711	88.4873	100 - 30.2 - 7.68 - 1.4 - 0.222	http://nonlinear.com/redirect/outbound?p=chemspider&param=74886643	2-(2,5-Dihydroxy-4-methoxyphenyl)-5,7-dihydroxy-6-[3,4,5-trihydroxy-6-(hydroxymethyl)tetrahydro-2H-pyran-2-yl]-8-(3,4,5-trihydroxytetrahydro-2H-pyran-2-yl)-4H-chromen-4-one (non-preferred name)		611.161	1	5.78358
5.78_611.1613m/z	CSID4589860		M+H	C27H30O16	37.4	0	1.05711	88.4873	100 - 30.2 - 7.68 - 1.4 - 0.222	http://nonlinear.com/redirect/outbound?p=chemspider&param=4589860	2-(3,4-Dihydroxyphenyl)-3,5-dihydroxy-4-oxo-4H-chromen-7-yl 2-O-(6-deoxy-Î±-L-mannopyranosyl)-Î²-D-glucopyranoside		611.161	1	5.78358
5.78_611.1613m/z	CSID143307		M+H-2H2O	C31H31F3N2Na2O5S	34.7	0	7.80502	82.0552	100 - 35.6 - 11.7 - 2.63 - 0.456	http://nonlinear.com/redirect/outbound?p=chemspider&param=143307	Tipranavir disodium		611.161	1	5.78358
5.78_611.1613m/z	CSID64884241		M+H-2H2O	C31H31F3N2Na2O5S	34.7	0	7.80502	82.0552	100 - 35.6 - 11.7 - 2.63 - 0.456	http://nonlinear.com/redirect/outbound?p=chemspider&param=64884241	Tipranavir disodium		611.161	1	5.78358
5.82_787.2428m/z	CSID19985333		M+K	C34H44N4O15	36.5	0.326	-0.915348	83.1255	100 - 39.3 - 10.6 - 2.15 - 0.361	http://nonlinear.com/redirect/outbound?p=chemspider&param=19985333	N-(4,5,7-Tricarboxyheptanoyl)-L-Î³-glutamyl-N-[2-(4-{[5-(aminomethyl)-3-furyl]methoxy}phenyl)ethyl]-L-glutamine		787.243	1	5.8174
5.82_787.2428m/z	CSID17216158		M+K	C28H48N2O21	36.2	0.309	6.24779	87.9851	100 - 32.4 - 9.39 - 1.91 - 0.345	http://nonlinear.com/redirect/outbound?p=chemspider&param=17216158	O-b-D-galactopyranosyl-(1->3)-O-[O-b-D-galactopyranosyl-(1->4)-2-(acetylamino)-2-deoxy-b-D-glucopyranosyl-(1->6)]-2-(acetylamino)-2-deoxy- D-Galactose		787.243	1	5.8174
5.82_787.2428m/z	CSID23353568		M+K	C28H48N2O21	36.2	0.309	6.24779	87.9851	100 - 32.4 - 9.39 - 1.91 - 0.345	http://nonlinear.com/redirect/outbound?p=chemspider&param=23353568	Î²-D-Galactopyranosyl-(1->3)-[Î²-D-galactopyranosyl-(1->4)-2-acetamido-2-deoxy-Î²-D-glucopyranosyl-(1->6)]-2-acetamido-2-deoxy-D-galactose		787.243	1	5.8174
5.82_787.2428m/z	CSID13628138		M+H	C39H38N4O14	34.9	0	-3.73715	79.0265	100 - 44.6 - 12.6 - 2.66 - 0.461	http://nonlinear.com/redirect/outbound?p=chemspider&param=13628138	Heptacarboxylporphyrin I		787.243	1	5.8174
5.82_787.2428m/z	CSID17215996		M+H	C39H38N4O14	34.9	0	-3.73715	79.0265	100 - 44.6 - 12.6 - 2.66 - 0.461	http://nonlinear.com/redirect/outbound?p=chemspider&param=17215996	3,3â€²,3â€³,3â€´-[3,8,13-Tris(carboxymethyl)-17-methyl-2,7,12,18-porphyrintetrayl]tetrapropanoic acid		787.243	1	5.8174
5.82_787.2428m/z	CSID17216012		M+H	C39H38N4O14	34.9	0	-3.73715	79.0265	100 - 44.6 - 12.6 - 2.66 - 0.461	http://nonlinear.com/redirect/outbound?p=chemspider&param=17216012	Pseudouroporphyrin		787.243	1	5.8174
5.82_787.2428m/z	CSID128912918		M+K	C35H48N4O10S2	34.5	0	-2.07668	74.982	100 - 41.9 - 19.6 - 5.7 - 1.48 - 0.312	http://nonlinear.com/redirect/outbound?p=chemspider&param=128912918	4-(Dipropylsulfamoyl)benzoic acid - [(2,2-dimethylpropanoyl)oxy]methyl 6-{[amino(phenyl)acetyl]amino}-3,3-dimethyl-7-oxo-4-thia-1-azabicyclo[3.2.0]heptane-2-carboxylate (1:1)		787.243	1	5.8174
5.82_787.2428m/z	CSID58806		M+K	C35H48N4O10S2	34.5	0	-2.07668	74.982	100 - 41.9 - 19.6 - 5.7 - 1.48 - 0.312	http://nonlinear.com/redirect/outbound?p=chemspider&param=58806	pivampicillin probenate		787.243	1	5.8174
5.82_918.7703m/z	CSID4954931		M+H-2H2O	C56H108NO8P	29.9	0	3.04183	52.8426	100 - 62.5 - 20.8 - 4.89 - 0.9 - 0.138	http://nonlinear.com/redirect/outbound?p=chemspider&param=4954931	(2R)-2,3-Bis[(15Z)-15-tetracosenoyloxy]propyl 2-(trimethylammonio)ethyl phosphate		918.77	1	5.8174
5.85_339.0991m/z	CSID35013291		M+K	C18H20O4	38.6	0.575	-0.714659	93.2275	100 - 19.9 - 2.69 - 0.273	http://nonlinear.com/redirect/outbound?p=chemspider&param=35013291	(2Z,8E,10E)-2,8,10-Tetradecatriene-4,6-diyne-12,14-diyl diacetate		339.099	1	5.85122
5.85_339.0991m/z	CSID10128220		M+K	C18H20O4	38.6	0.512	-0.714659	93.2275	100 - 19.9 - 2.69 - 0.273	http://nonlinear.com/redirect/outbound?p=chemspider&param=10128220	TOXYL ANGELATE		339.099	1	5.85122
5.85_339.0991m/z	CSID32771580		M+K	C18H20O4	38.6	0.512	-0.714659	93.2275	100 - 19.9 - 2.69 - 0.273	http://nonlinear.com/redirect/outbound?p=chemspider&param=32771580	5-Acetyl-2-isopropenyl-2,3-dihydro-1-benzofuran-3-yl (2Z)-2-methyl-2-butenoate		339.099	1	5.85122
5.85_339.0991m/z	CSID35014546		M+K	C18H20O4	38.6	0.512	-0.714659	93.2275	100 - 19.9 - 2.69 - 0.273	http://nonlinear.com/redirect/outbound?p=chemspider&param=35014546	2,4-Bis(4-methoxyphenyl)-5-methyl-1,3-dioxolane		339.099	1	5.85122
5.85_339.0991m/z	CSID10229959		M+K	C18H20O4	38.5	0	-0.714659	93.2275	100 - 19.9 - 2.69 - 0.273	http://nonlinear.com/redirect/outbound?p=chemspider&param=10229959	1-(2-Hydroxy-4,6-dimethoxy-3-methylphenyl)-3-phenylpropan-1-one		339.099	1	5.85122
5.85_339.0991m/z	CSID115957		M+K	C18H20O4	38.5	0	-0.714659	93.2275	100 - 19.9 - 2.69 - 0.273	http://nonlinear.com/redirect/outbound?p=chemspider&param=115957	1-(2,4-dihydroxy-6-methoxy-3,5-dimethylphenyl)-3-phenylpropan-1-one		339.099	1	5.85122
5.85_339.0991m/z	CSID30790778		M+K	C18H20O4	38.5	0	-0.714659	93.2275	100 - 19.9 - 2.69 - 0.273	http://nonlinear.com/redirect/outbound?p=chemspider&param=30790778	4-[(2R,3S,4R,5R)-5-(4-Hydroxyphenyl)-3,4-dimethyltetrahydro-2-furanyl]-1,2-benzenediol		339.099	1	5.85122
5.85_339.0991m/z	CSID74851945		M+K	C18H20O4	38.5	0	-0.714659	93.2275	100 - 19.9 - 2.69 - 0.273	http://nonlinear.com/redirect/outbound?p=chemspider&param=74851945	4-[(2E)-1-Hydroxy-3-phenyl-2-propen-1-yl]-5-methoxy-2,6-dimethyl-1,3-benzenediol		339.099	1	5.85122
5.85_339.0991m/z	CSID8261706		M+K	C18H20O4	38.5	0	-0.714659	93.2275	100 - 19.9 - 2.69 - 0.273	http://nonlinear.com/redirect/outbound?p=chemspider&param=8261706	Myrigalone B		339.099	1	5.85122
5.85_339.0991m/z	CSID8955887		M+K	C18H20O4	38.5	0	-0.714659	93.2275	100 - 19.9 - 2.69 - 0.273	http://nonlinear.com/redirect/outbound?p=chemspider&param=8955887	Î±,Î±â€²-Diethyl-3,4,3â€²,4â€²-stilbenetetraol		339.099	1	5.85122
5.85_339.0991m/z	CSID9897045		M+K	C18H20O4	38.5	0	-0.714659	93.2275	100 - 19.9 - 2.69 - 0.273	http://nonlinear.com/redirect/outbound?p=chemspider&param=9897045	2,2,4-Trimethyl-6-(3-phenylpropanoyl)-1,3,5-cyclohexanetrione		339.099	1	5.85122
5.85_339.0991m/z	CSID129307410		M+H-2H2O	C18H18N2O7	37.4	0	4.15525	91.9153	100 - 20.7 - 3.47 - 0.423	http://nonlinear.com/redirect/outbound?p=chemspider&param=129307410	(4E)-4-[(2Z)-2-{[1-Carboxy-2-(4-hydroxyphenyl)ethyl]imino}ethylidene]-1,2,3,4-tetrahydro-2,6-pyridinedicarboxylic acid		339.099	1	5.85122
5.85_339.0991m/z	CSID30791221		M+H-2H2O	C18H18N2O7	37.4	0	4.15525	91.9153	100 - 20.7 - 3.47 - 0.423	http://nonlinear.com/redirect/outbound?p=chemspider&param=30791221	portulacaxanthin II		339.099	1	5.85122
5.85_339.0991m/z	CSID35032429		M+H-2H2O	C18H18N2O7	37.4	0	4.15525	91.9153	100 - 20.7 - 3.47 - 0.423	http://nonlinear.com/redirect/outbound?p=chemspider&param=35032429	(4E)-4-[(2E)-2-{[1-Carboxy-2-(4-hydroxyphenyl)ethyl]imino}ethylidene]-1,2,3,4-tetrahydro-2,6-pyridinedicarboxylic acid		339.099	1	5.85122
5.85_339.0991m/z	CSID84143		M+Na	C11H25ClO6Si	33.2	0	-3.19855	69.8681	100 - 17.5 - 37.9 - 6.28 - 1.98 - 0.229	http://nonlinear.com/redirect/outbound?p=chemspider&param=84143	etacelasil		339.099	1	5.85122
5.92_335.1018m/z	CSID10441901		M+Na	C14H20N2O4S	35.9	6.4	-5.91945	80.1038	100 - 17.1 - 6.71 - 0.943 - 0.13	http://nonlinear.com/redirect/outbound?p=chemspider&param=10441901	met-tyr		335.102	1	5.91883
5.92_335.1018m/z	CSID16568404		M+Na	C14H20N2O4S	35.4	3.81	-5.91945	80.1038	100 - 17.1 - 6.71 - 0.943 - 0.13	http://nonlinear.com/redirect/outbound?p=chemspider&param=16568404	tyr-met		335.102	1	5.91883
5.92_335.1018m/z	CSID146391		M+Na	C12H18N5O3S+	36.8	3.22	0.139224	81.1691	100 - 15.9 - 6.33 - 0.837 - 0.108	http://nonlinear.com/redirect/outbound?p=chemspider&param=146391	{[(2S,3S,4R,5R)-5-(6-Amino-9H-purin-9-yl)-3,4-dihydroxytetrahydro-2-furanyl]methyl}(dimethyl)sulfonium		335.102	1	5.91883
5.92_335.1018m/z	CSID9409096		M+H-2H2O	C17H15FN6O3	34.7	2.97	-9.08607	80.7661	100 - 20.9 - 2.69 - 0.259	http://nonlinear.com/redirect/outbound?p=chemspider&param=9409096	Tedizolid		335.102	1	5.91883
5.92_335.1018m/z	CSID9828318		M+H-2H2O	C17H15FN6O3	34.7	2.97	-9.08607	80.7661	100 - 20.9 - 2.69 - 0.259	http://nonlinear.com/redirect/outbound?p=chemspider&param=9828318	Tedizolid		335.102	1	5.91883
5.92_335.1018m/z	CSID30776839		M+K	C19H20O3	34.8	2.97	-8.95163	80.749	100 - 20.9 - 2.69 - 0.258	http://nonlinear.com/redirect/outbound?p=chemspider&param=30776839	5-[(Z)-2-(4-Hydroxyphenyl)vinyl]-2-[(1E)-3-methyl-1-buten-1-yl]-1,3-benzenediol		335.102	1	5.91883
5.92_335.1018m/z	CSID30777291		M+K	C19H20O3	34.8	2.97	-8.95163	80.749	100 - 20.9 - 2.69 - 0.258	http://nonlinear.com/redirect/outbound?p=chemspider&param=30777291	5-[(Z)-2-(4-Hydroxyphenyl)vinyl]-2-(3-methyl-2-buten-1-yl)-1,3-benzenediol		335.102	1	5.91883
5.92_335.1018m/z	CSID4445040		M+K	C19H20O3	34.8	2.97	-8.95163	80.749	100 - 20.9 - 2.69 - 0.258	http://nonlinear.com/redirect/outbound?p=chemspider&param=4445040	4-Prenylresveratrol		335.102	1	5.91883
5.92_335.1018m/z	CSID35013679		M+K	C19H20O3	34.8	2.96	-8.95163	80.749	100 - 20.9 - 2.69 - 0.258	http://nonlinear.com/redirect/outbound?p=chemspider&param=35013679	2-Methoxy-4-{3-methyl-5-[(1E)-1-propen-1-yl]-2,3-dihydro-1-benzofuran-2-yl}phenol		335.102	1	5.91883
5.92_335.1018m/z	CSID4942720		M+Na	C14H20N2O4S	35.3	2.96	-5.91945	80.1038	100 - 17.1 - 6.71 - 0.943 - 0.13	http://nonlinear.com/redirect/outbound?p=chemspider&param=4942720	Penicillin F		335.102	1	5.91883
5.92_335.1018m/z	CSID28907		M+H	C17H13F3N2O2	35.8	2.38	4.67745	82.1657	100 - 19.3 - 2.18 - 0.181	http://nonlinear.com/redirect/outbound?p=chemspider&param=28907	triflubazam		335.102	1	5.91883
5.92_335.1018m/z	CSID552712		M+Na	C17H16N2O4	35.2	0	4.88113	81.7457	100 - 19.5 - 2.61 - 0.263	http://nonlinear.com/redirect/outbound?p=chemspider&param=552712	dictyoquinazol A		335.102	1	5.91883
5.92_335.1018m/z	CSID22912888		M+K	C19H20O3	34.2	0	-8.95163	80.749	100 - 20.9 - 2.69 - 0.258	http://nonlinear.com/redirect/outbound?p=chemspider&param=22912888	1,7-Bis(4-hydroxyphenyl)-4-hepten-3-one		335.102	1	5.91883
5.92_335.1018m/z	CSID35014738		M+K	C19H20O3	34.2	0	-8.95163	80.749	100 - 20.9 - 2.69 - 0.258	http://nonlinear.com/redirect/outbound?p=chemspider&param=35014738	2-Isopropenyl-6-(2-methyl-3-buten-2-yl)-2,3-dihydro-7H-furo[3,2-g]chromen-7-one		335.102	1	5.91883
5.92_335.1018m/z	CSID434562		M+K	C19H20O3	34.2	0	-8.95163	80.749	100 - 20.9 - 2.69 - 0.258	http://nonlinear.com/redirect/outbound?p=chemspider&param=434562	Cryptotanshinone		335.102	1	5.91883
5.92_335.1018m/z	CSID8079919		M+K	C19H20O3	34.2	0	-8.95163	80.749	100 - 20.9 - 2.69 - 0.258	http://nonlinear.com/redirect/outbound?p=chemspider&param=8079919	1-(4-Hydroxyphenyl)-7-phenyl-3,5-heptanedione		335.102	1	5.91883
5.92_335.1018m/z	CSID145583		M+Na	C14H20N2O4S	34.7	0	-5.91945	80.1038	100 - 17.1 - 6.71 - 0.943 - 0.13	http://nonlinear.com/redirect/outbound?p=chemspider&param=145583	(5R,6R)-3-[(2-Acetamidoethyl)sulfanyl]-6-isopropyl-7-oxo-1-azabicyclo[3.2.0]hept-2-ene-2-carboxylic acid		335.102	1	5.91883
5.92_335.1018m/z	CSID5292898		M+Na	C14H20N2O4S	34.7	0	-5.91945	80.1038	100 - 17.1 - 6.71 - 0.943 - 0.13	http://nonlinear.com/redirect/outbound?p=chemspider&param=5292898	3-[(2-Acetamidoethyl)sulfanyl]-6-isopropyl-7-oxo-1-azabicyclo[3.2.0]hept-2-ene-2-carboxylic acid		335.102	1	5.91883
5.92_335.1018m/z	CSID9407250		M+Na	C14H20N2O4S	34.7	0	-5.91945	80.1038	100 - 17.1 - 6.71 - 0.943 - 0.13	http://nonlinear.com/redirect/outbound?p=chemspider&param=9407250	6-[(3E)-3-Hexenoylamino]-3,3-dimethyl-7-oxo-4-thia-1-azabicyclo[3.2.0]heptane-2-carboxylic acid		335.102	1	5.91883
5.92_335.1018m/z	CSID30778607		M+Na	C22H16O2	33.9	0	-8.00841	78.4123	100 - 24.1 - 3.18 - 0.301	http://nonlinear.com/redirect/outbound?p=chemspider&param=30778607	naphthalene-1-carbaldehyde		335.102	1	5.91883
5.92_335.1018m/z	CSID14126465		M+Na	C17H17ClN4	31.2	0	-5.26585	62.0941	100 - 20 - 33.9 - 6.52 - 0.614	http://nonlinear.com/redirect/outbound?p=chemspider&param=14126465	Norclozapine		335.102	1	5.91883
6.04_230.9873m/z	CSID9644413		M+K	C10H8O2S	37.4	0	-1.94671	89.0934	100 - 11.8 - 5.56 - 0.565	http://nonlinear.com/redirect/outbound?p=chemspider&param=9644413	(5E)-5-[(5-Methyl-2-thienyl)methylene]-2(5H)-furanone		230.987	1	6.04005
6.07_265.0592m/z	CSID35013099		M+H-2H2O	C10H12N4O7	35.9	1.66	8.04626	86.9024	100 - 12.7 - 2.18 - 0.209	http://nonlinear.com/redirect/outbound?p=chemspider&param=35013099	6,8-Dihydroxy-3-pentofuranosyl-3,9-dihydro-2H-purin-2-one		265.059	1	6.07385
6.07_265.0592m/z	CSID995		M+K	C10H14N2O4	37.2	1.2	2.85466	88.1496	100 - 11.9 - 1.47 - 0.118	http://nonlinear.com/redirect/outbound?p=chemspider&param=995	porphobilinogen		265.059	1	6.07385
6.07_265.0592m/z	CSID16406		M+K	C10H14N2O4	37	0	2.85466	88.1496	100 - 11.9 - 1.47 - 0.118	http://nonlinear.com/redirect/outbound?p=chemspider&param=16406	proxibarbal		265.059	1	6.07385
6.07_265.0592m/z	CSID31640		M+K	C10H14N2O4	37	0	2.85466	88.1496	100 - 11.9 - 1.47 - 0.118	http://nonlinear.com/redirect/outbound?p=chemspider&param=31640	Carbidopa		265.059	1	6.07385
6.07_265.0592m/z	CSID5264730		M+H	C10H8N4O5	35.5	0	9.14629	87.3599	100 - 12.6 - 1.76 - 0.154	http://nonlinear.com/redirect/outbound?p=chemspider&param=5264730	Furazidine		265.059	1	6.07385
6.07_265.0592m/z	CSID144595		M+H-2H2O	C10H12N4O7	35.6	0	8.04626	86.9024	100 - 12.7 - 2.18 - 0.209	http://nonlinear.com/redirect/outbound?p=chemspider&param=144595	3-(Î²-D-ribofuranosyl)uric acid		265.059	1	6.07385
6.07_265.0592m/z	CSID19985336		M+H	C15H8N2O3	35.4	0	-6.0894	83.7974	100 - 17.2 - 2 - 0.175	http://nonlinear.com/redirect/outbound?p=chemspider&param=19985336	11-Hydroxy-2H-benzo[c]pyrano[2,3-h]cinnolin-2-one		265.059	1	6.07385
6.07_265.0592m/z	CSID2694		M+Na	C12H15ClO3	32.2	0	-4.26394	66.021	100 - 13.3 - 33.4 - 4.35 - 0.463	http://nonlinear.com/redirect/outbound?p=chemspider&param=2694	clofibrate		265.059	1	6.07385
6.11_303.0763m/z	CSID270643		M+K	C13H16N2O4	48.1	52	8.06986	97.4254	100 - 15.1 - 1.89 - 0.171	http://nonlinear.com/redirect/outbound?p=chemspider&param=270643	Phenylacetylglutamine		303.076	1	6.10767
6.11_303.0763m/z	CSID83292		M+K	C13H16N2O4	48.1	52	8.06986	97.4254	100 - 15.1 - 1.89 - 0.171	http://nonlinear.com/redirect/outbound?p=chemspider&param=83292	Phenylac-gln-OH		303.076	1	6.10767
6.11_303.0763m/z	CSID30778633		M+K	C13H16N2O4	47.1	47.1	8.06986	97.4254	100 - 15.1 - 1.89 - 0.171	http://nonlinear.com/redirect/outbound?p=chemspider&param=30778633	N-[2-(4,6-Dihydroxy-5-methoxy-1H-indol-3-yl)ethyl]acetamide		303.076	1	6.10767
6.11_303.0763m/z	CSID553771		M+Na	C16H12N2O3	38.2	3.69	8.15374	96.2138	100 - 18.3 - 2.19 - 0.198	http://nonlinear.com/redirect/outbound?p=chemspider&param=553771	Methyl nigakinone		303.076	1	6.10767
6.11_303.0763m/z	CSID149637		M+K	C13H16N2O4	37.7	0	8.06986	97.4254	100 - 15.1 - 1.89 - 0.171	http://nonlinear.com/redirect/outbound?p=chemspider&param=149637	Acetyl-N-formyl-5-methoxykynurenamine		303.076	1	6.10767
6.11_303.0763m/z	CSID30790794		M+Na	C16H12N2O3	37.4	0	8.15374	96.2138	100 - 18.3 - 2.19 - 0.198	http://nonlinear.com/redirect/outbound?p=chemspider&param=30790794	4-[(E)-(2-Hydroxy-1-naphthyl)diazenyl]-1,2-benzenediol		303.076	1	6.10767
6.11_303.0763m/z	CSID30790795		M+Na	C16H12N2O3	37.4	0	8.15374	96.2138	100 - 18.3 - 2.19 - 0.198	http://nonlinear.com/redirect/outbound?p=chemspider&param=30790795	1-[(E)-(4-Hydroxyphenyl)diazenyl]-2,6-naphthalenediol		303.076	1	6.10767
6.11_303.0763m/z	CSID1267365		M+K	C18H16O2	37.4	0	-7.16226	95.0408	100 - 19.7 - 2.25 - 0.189	http://nonlinear.com/redirect/outbound?p=chemspider&param=1267365	(2E)-3-Phenyl-2-propen-1-yl (2Z)-3-phenylacrylate		303.076	1	6.10767
6.11_303.0763m/z	CSID8531772		M+Na	C13H16N2O3S	37.9	0	-3.88186	93.9374	100 - 15.9 - 6.32 - 0.834 - 0.107	http://nonlinear.com/redirect/outbound?p=chemspider&param=8531772	5-{4-[2-(Methylamino)ethoxy]benzyl}-1,3-thiazolidine-2,4-dione		303.076	1	6.10767
6.14_290.9521m/z	CSID29076		M+H-2H2O	C8H14Cl3O5P	26.8	0	4.55193	39.3907	100 - 9 - 97.3 - 8.73 - 32 - 2.86 - 3.7 - 0.325	http://nonlinear.com/redirect/outbound?p=chemspider&param=29076	Butonate		290.952	1	6.14148
6.14_290.9521m/z	CSID10469642		M+K	C10H11Cl3O	26.5	0	5.42784	38.9388	100 - 11 - 96.6 - 10.6 - 31.4 - 3.4 - 3.5 - 0.37	http://nonlinear.com/redirect/outbound?p=chemspider&param=10469642	cartilagineal		290.952	1	6.14148
6.18_215.0166m/z	CSID198		M+K	C4H8N4O4	38.5	0	-6.06523	99.2014	100 - 6.03 - 0.978	http://nonlinear.com/redirect/outbound?p=chemspider&param=198	Allantoic acid		215.017	1	6.1753
6.18_215.0166m/z	CSID109061		M+Na	C6H8O7	39.1	0	2.19547	98.0285	100 - 6.85 - 1.64 - 0.101	http://nonlinear.com/redirect/outbound?p=chemspider&param=109061	D-Saccharolactone		215.017	1	6.1753
6.18_215.0166m/z	CSID1161		M+Na	C6H8O7	39.1	0	2.19547	98.0285	100 - 6.85 - 1.64 - 0.101	http://nonlinear.com/redirect/outbound?p=chemspider&param=1161	3-Carboxy-2,3-dideoxypentaric acid		215.017	1	6.1753
6.18_215.0166m/z	CSID142		M+Na	C6H8O7	39.1	0	2.19547	98.0285	100 - 6.85 - 1.64 - 0.101	http://nonlinear.com/redirect/outbound?p=chemspider&param=142	3-Deoxyhex-2-ulosaric acid		215.017	1	6.1753
6.18_215.0166m/z	CSID17		M+Na	C6H8O7	39.1	0	2.19547	98.0285	100 - 6.85 - 1.64 - 0.101	http://nonlinear.com/redirect/outbound?p=chemspider&param=17	2,3-Diketogulonic Acid		215.017	1	6.1753
6.18_215.0166m/z	CSID305		M+Na	C6H8O7	39.1	0	2.19547	98.0285	100 - 6.85 - 1.64 - 0.101	http://nonlinear.com/redirect/outbound?p=chemspider&param=305	Citric acid		215.017	1	6.1753
6.18_215.0166m/z	CSID30777426		M+Na	C6H8O7	39.1	0	2.19547	98.0285	100 - 6.85 - 1.64 - 0.101	http://nonlinear.com/redirect/outbound?p=chemspider&param=30777426	L-erythro-Hexo-2,3-diulosonic acid		215.017	1	6.1753
6.18_215.0166m/z	CSID33697		M+Na	C6H8O7	39.1	0	2.19547	98.0285	100 - 6.85 - 1.64 - 0.101	http://nonlinear.com/redirect/outbound?p=chemspider&param=33697	(carboxymethoxy)succinic acid		215.017	1	6.1753
6.18_215.0166m/z	CSID35015997		M+Na	C6H8O7	39.1	0	2.19547	98.0285	100 - 6.85 - 1.64 - 0.101	http://nonlinear.com/redirect/outbound?p=chemspider&param=35015997	L-erythro-Hexo-2,3-diulosonic acid		215.017	1	6.1753
6.18_215.0166m/z	CSID388375		M+Na	C6H8O7	39.1	0	2.19547	98.0285	100 - 6.85 - 1.64 - 0.101	http://nonlinear.com/redirect/outbound?p=chemspider&param=388375	3-Carboxy-3,4-dideoxy-D-erythro-pentaric acid		215.017	1	6.1753
6.18_215.0166m/z	CSID388423		M+Na	C6H8O7	39.1	0	2.19547	98.0285	100 - 6.85 - 1.64 - 0.101	http://nonlinear.com/redirect/outbound?p=chemspider&param=388423	5-dehydro-4-deoxy-D-glucaric acid		215.017	1	6.1753
6.18_215.0166m/z	CSID389156		M+Na	C6H8O7	39.1	0	2.19547	98.0285	100 - 6.85 - 1.64 - 0.101	http://nonlinear.com/redirect/outbound?p=chemspider&param=389156	2-dehydro-3-deoxy-D-glucaric acid		215.017	1	6.1753
6.18_215.0166m/z	CSID389343		M+Na	C6H8O7	39.1	0	2.19547	98.0285	100 - 6.85 - 1.64 - 0.101	http://nonlinear.com/redirect/outbound?p=chemspider&param=389343	2,3-Diketogulonic Acid		215.017	1	6.1753
6.18_215.0166m/z	CSID394789		M+Na	C6H8O7	39.1	0	2.19547	98.0285	100 - 6.85 - 1.64 - 0.101	http://nonlinear.com/redirect/outbound?p=chemspider&param=394789	3-Carboxy-2,3-dideoxy-D-erythro-pentaric acid		215.017	1	6.1753
6.18_215.0166m/z	CSID4477081		M+Na	C6H8O7	39.1	0	2.19547	98.0285	100 - 6.85 - 1.64 - 0.101	http://nonlinear.com/redirect/outbound?p=chemspider&param=4477081	3-Carboxy-2,3-dideoxy-L-threo-pentaric acid		215.017	1	6.1753
6.18_215.0166m/z	CSID66		M+Na	C6H8O7	39.1	0	2.19547	98.0285	100 - 6.85 - 1.64 - 0.101	http://nonlinear.com/redirect/outbound?p=chemspider&param=66	Hexo-2,5-diulosonic acid		215.017	1	6.1753
6.18_215.0166m/z	CSID92407		M+Na	C6H8O7	39.1	0	2.19547	98.0285	100 - 6.85 - 1.64 - 0.101	http://nonlinear.com/redirect/outbound?p=chemspider&param=92407	2,5-diketo-D-gluconic acid		215.017	1	6.1753
6.18_215.0166m/z	CSID6374		M+H-2H2O	C12H10O4S	37.1	0	2.07259	87.8582	100 - 14 - 6.25 - 0.75 - 0.106	http://nonlinear.com/redirect/outbound?p=chemspider&param=6374	Bisphenol S		215.017	1	6.1753
6.18_215.0166m/z	CSID216224		M+H-2H2O	C14H12Cl2	29.5	0	-4.4306	52.5102	100 - 15.3 - 65 - 9.81 - 10.9 - 1.59 - 0.112	http://nonlinear.com/redirect/outbound?p=chemspider&param=216224	1-(o-Chlorophenyl)-1-(p-chlorophenyl)ethane		215.017	1	6.1753
6.18_215.0166m/z	CSID216873		M+H-2H2O	C14H12Cl2	29.5	0	-4.4306	52.5102	100 - 15.3 - 65 - 9.81 - 10.9 - 1.59 - 0.112	http://nonlinear.com/redirect/outbound?p=chemspider&param=216873	1,1-dichloro-2,2-diphenylethane		215.017	1	6.1753
6.21_422.9777m/z	CSID74851691		M+K	C15H12O10S	36.6	5.92	-1.45023	78.7522	100 - 17.5 - 8.02 - 1.19 - 0.225	http://nonlinear.com/redirect/outbound?p=chemspider&param=74851691	5,6,7-Trihydroxy-2-(3-hydroxyphenyl)-4-oxo-3,4-dihydro-2H-chromen-3-yl hydrogen sulfate		422.978	1	6.2091
6.21_422.9777m/z	CSID74851705		M+K	C15H12O10S	36.6	5.92	-1.45023	78.7522	100 - 17.5 - 8.02 - 1.19 - 0.225	http://nonlinear.com/redirect/outbound?p=chemspider&param=74851705	5,6,7-Trihydroxy-2-(4-hydroxyphenyl)-4-oxo-3,4-dihydro-2H-chromen-3-yl hydrogen sulfate		422.978	1	6.2091
6.21_422.9777m/z	CSID74851708		M+K	C15H12O10S	36.4	5.05	-1.45023	78.7522	100 - 17.5 - 8.02 - 1.19 - 0.225	http://nonlinear.com/redirect/outbound?p=chemspider&param=74851708	2-Hydroxy-5-(3,5,7-trihydroxy-4-oxo-3,4-dihydro-2H-chromen-2-yl)phenyl hydrogen sulfate		422.978	1	6.2091
6.21_422.9777m/z	CSID74851680		M+K	C15H12O10S	36.4	4.78	-1.45023	78.7522	100 - 17.5 - 8.02 - 1.19 - 0.225	http://nonlinear.com/redirect/outbound?p=chemspider&param=74851680	2-(3,5-Dihydroxyphenyl)-5,7-dihydroxy-4-oxo-3,4-dihydro-2H-chromen-3-yl hydrogen sulfate		422.978	1	6.2091
6.21_422.9777m/z	CSID74851690		M+K	C15H12O10S	36.4	4.78	-1.45023	78.7522	100 - 17.5 - 8.02 - 1.19 - 0.225	http://nonlinear.com/redirect/outbound?p=chemspider&param=74851690	3-(3,5,6,7-Tetrahydroxy-4-oxo-3,4-dihydro-2H-chromen-2-yl)phenyl hydrogen sulfate		422.978	1	6.2091
6.21_422.9777m/z	CSID74851704		M+K	C15H12O10S	36.4	4.78	-1.45023	78.7522	100 - 17.5 - 8.02 - 1.19 - 0.225	http://nonlinear.com/redirect/outbound?p=chemspider&param=74851704	4-(3,5,6,7-Tetrahydroxy-4-oxo-3,4-dihydro-2H-chromen-2-yl)phenyl hydrogen sulfate		422.978	1	6.2091
6.21_422.9777m/z	CSID74851709		M+K	C15H12O10S	36.4	4.78	-1.45023	78.7522	100 - 17.5 - 8.02 - 1.19 - 0.225	http://nonlinear.com/redirect/outbound?p=chemspider&param=74851709	2-(3,4-Dihydroxyphenyl)-5,7-dihydroxy-4-oxo-3,4-dihydro-2H-chromen-3-yl hydrogen sulfate		422.978	1	6.2091
6.21_422.9777m/z	CSID74853382		M+K	C15H12O10S	36.4	4.78	-1.45023	78.7522	100 - 17.5 - 8.02 - 1.19 - 0.225	http://nonlinear.com/redirect/outbound?p=chemspider&param=74853382	4-[(2,4,5,6-Tetrahydroxy-3-oxo-2,3-dihydro-1-benzofuran-2-yl)methyl]phenyl hydrogen sulfate		422.978	1	6.2091
6.21_422.9777m/z	CSID74853383		M+K	C15H12O10S	36.4	4.78	-1.45023	78.7522	100 - 17.5 - 8.02 - 1.19 - 0.225	http://nonlinear.com/redirect/outbound?p=chemspider&param=74853383	4-[Hydroxy(2,4,6-trihydroxy-3-oxo-2,3-dihydro-1-benzofuran-2-yl)methyl]phenyl hydrogen sulfate		422.978	1	6.2091
6.21_422.9777m/z	CSID74853384		M+K	C15H12O10S	36.4	4.78	-1.45023	78.7522	100 - 17.5 - 8.02 - 1.19 - 0.225	http://nonlinear.com/redirect/outbound?p=chemspider&param=74853384	(4-Hydroxyphenyl)(2,4,6-trihydroxy-3-oxo-2,3-dihydro-1-benzofuran-2-yl)methyl hydrogen sulfate		422.978	1	6.2091
6.21_422.9777m/z	CSID74853385		M+K	C15H12O10S	36.4	4.78	-1.45023	78.7522	100 - 17.5 - 8.02 - 1.19 - 0.225	http://nonlinear.com/redirect/outbound?p=chemspider&param=74853385	2-Hydroxy-5-[(2,4,6-trihydroxy-3-oxo-2,3-dihydro-1-benzofuran-2-yl)methyl]phenyl hydrogen sulfate		422.978	1	6.2091
6.21_422.9777m/z	CSID74851706		M+K	C15H12O10S	36.3	4.73	-1.45023	78.7522	100 - 17.5 - 8.02 - 1.19 - 0.225	http://nonlinear.com/redirect/outbound?p=chemspider&param=74851706	4-[2,3-Dioxo-3-(2,3,4,6-tetrahydroxyphenyl)propyl]phenyl hydrogen sulfate		422.978	1	6.2091
6.21_422.9777m/z	CSID74852598		M+K	C15H12O10S	36.3	4.73	-1.45023	78.7522	100 - 17.5 - 8.02 - 1.19 - 0.225	http://nonlinear.com/redirect/outbound?p=chemspider&param=74852598	3-[2,3-Dioxo-3-(2,3,4,6-tetrahydroxyphenyl)propyl]phenyl hydrogen sulfate		422.978	1	6.2091
6.21_422.9777m/z	CSID74851710		M+K	C15H12O10S	36.3	4.68	-1.45023	78.7522	100 - 17.5 - 8.02 - 1.19 - 0.225	http://nonlinear.com/redirect/outbound?p=chemspider&param=74851710	5-[2,3-Dioxo-3-(2,4,6-trihydroxyphenyl)propyl]-2-hydroxyphenyl hydrogen sulfate		422.978	1	6.2091
6.21_422.9777m/z	CSID74852786		M+K	C15H12O10S	35.5	0.561	-1.45023	78.7522	100 - 17.5 - 8.02 - 1.19 - 0.225	http://nonlinear.com/redirect/outbound?p=chemspider&param=74852786	4-[(1E)-3-Oxo-3-(pentahydroxyphenyl)-1-propen-1-yl]phenyl hydrogen sulfate		422.978	1	6.2091
6.21_422.9777m/z	CSID74852785		M+K	C15H12O10S	35.5	0.53	-1.45023	78.7522	100 - 17.5 - 8.02 - 1.19 - 0.225	http://nonlinear.com/redirect/outbound?p=chemspider&param=74852785	4-(5,6,7,8-Tetrahydroxy-4-oxo-3,4-dihydro-2H-chromen-2-yl)phenyl hydrogen sulfate		422.978	1	6.2091
6.28_206.0605m/z	CSID4493		M+Na	C9H10FNO2	36	0	9.13533	89.946	100 - 10.3 - 0.887	http://nonlinear.com/redirect/outbound?p=chemspider&param=4493	4-Fluorophenylalanine		206.06	1	6.27673
6.28_206.0605m/z	CSID61321168		M+Na	C9H13NOS	36.4	0	-3.03487	85.5616	100 - 11.1 - 5.28 - 0.504	http://nonlinear.com/redirect/outbound?p=chemspider&param=61321168	1-(4,7-Dihydro-5H-thieno[2,3-c]pyran-7-yl)-N-methylmethanamine		206.06	1	6.27673
6.28_206.0605m/z	CSID218006		M+H-2H2O	C14H11NO3	36.6	0	1.70081	84.9823	100 - 15.7 - 1.77 - 0.15	http://nonlinear.com/redirect/outbound?p=chemspider&param=218006	trans-p-nitrostilbene oxide		206.06	1	6.27673
6.28_206.0605m/z	CSID3178		M+H-2H2O	C14H11NO3	36.6	0	1.70081	84.9823	100 - 15.7 - 1.77 - 0.15	http://nonlinear.com/redirect/outbound?p=chemspider&param=3178	7-Ethoxyresorufin		206.06	1	6.27673
6.28_206.0605m/z	CSID4445293		M+H-2H2O	C14H11NO3	36.6	0	1.70081	84.9823	100 - 15.7 - 1.77 - 0.15	http://nonlinear.com/redirect/outbound?p=chemspider&param=4445293	1,3-dihydroxy-N-methylacridone		206.06	1	6.27673
6.28_206.0605m/z	CSID61757		M+H-2H2O	C14H11NO3	36.6	0	1.70081	84.9823	100 - 15.7 - 1.77 - 0.15	http://nonlinear.com/redirect/outbound?p=chemspider&param=61757	N-benzoylanthranilate		206.06	1	6.27673
6.28_206.0605m/z	CSID88475		M+H-2H2O	C14H11NO3	36.6	0	1.70081	84.9823	100 - 15.7 - 1.77 - 0.15	http://nonlinear.com/redirect/outbound?p=chemspider&param=88475	Bibenzyl, Î±,Î±â€²-epoxy-4-nitro-		206.06	1	6.27673
6.28_206.0605m/z	CSID9174345		M+H-2H2O	C14H11NO3	36.6	0	1.70081	84.9823	100 - 15.7 - 1.77 - 0.15	http://nonlinear.com/redirect/outbound?p=chemspider&param=9174345	Methyl 2-hydroxy-9H-carbazole-3-carboxylate		206.06	1	6.27673
6.28_206.0605m/z	CSID9439987		M+H-2H2O	C14H11NO3	36.6	0	1.70081	84.9823	100 - 15.7 - 1.77 - 0.15	http://nonlinear.com/redirect/outbound?p=chemspider&param=9439987	7-Methoxy-3-methyl-1H-carbazole-1,4(9H)-dione		206.06	1	6.27673
6.28_206.0605m/z	CSID4645		M+H-2H2O	C9H12ClN5O	32.3	0	5.24746	67.2939	100 - 11.7 - 32.8 - 3.8 - 0.27	http://nonlinear.com/redirect/outbound?p=chemspider&param=4645	Moxonidine		206.06	1	6.27673
6.31_485.1194m/z	CSID35014957		M+Na	C26H22O8	34.4	0.928	-2.68519	74.0169	100 - 28.7 - 5.6 - 0.821	http://nonlinear.com/redirect/outbound?p=chemspider&param=35014957	12-Hydroxy-17-isopropenyl-20-methoxy-8,8-dimethyl-3,9,23-trioxahexacyclo[13.7.1.0~1,18~.0~2,15~.0~4,13~.0~5,10~]tricosa-4,6,10,12,16,20-hexaene-14,19,22-trione		485.119	1	6.31077
6.31_485.1194m/z	CSID4445620		M+H-2H2O	C24H28N2O7S2	33.3	0	-0.946468	67.732	100 - 28.9 - 14.5 - 3.31 - 0.809 - 0.143	http://nonlinear.com/redirect/outbound?p=chemspider&param=4445620	Eprosartan mesylate		485.119	1	6.31077
6.31_485.1194m/z	CSID110217		M+K	C22H24ClFN4O3	29.6	0	9.39745	58.3577	100 - 25.6 - 35.7 - 8.6 - 1.24 - 0.132	http://nonlinear.com/redirect/outbound?p=chemspider&param=110217	Gefitinib		485.119	1	6.31077
6.31_485.1194m/z	CSID137926		M+Na	C21H24Cl2F2N2O3	28.3	0	2.97123	45.0338	100 - 23.8 - 67.3 - 15.6 - 12.4 - 2.66 - 0.359	http://nonlinear.com/redirect/outbound?p=chemspider&param=137926	Efletirizine dihydrochloride		485.119	1	6.31077
6.34_325.0869m/z	CSID74853499		M+H-2H2O	C19H20O5S	35.8	0	-6.5602	86.2415	100 - 21.8 - 7.8 - 1.32 - 0.196	http://nonlinear.com/redirect/outbound?p=chemspider&param=74853499	(1E)-5-Oxo-1,7-diphenyl-1-hepten-3-yl hydrogen sulfate		325.087	1	6.34457
6.34_325.0869m/z	CSID74853500		M+H-2H2O	C19H20O5S	35.8	0	-6.5602	86.2415	100 - 21.8 - 7.8 - 1.32 - 0.196	http://nonlinear.com/redirect/outbound?p=chemspider&param=74853500	(6E)-3-Oxo-1,7-diphenyl-6-hepten-1-yl hydrogen sulfate		325.087	1	6.34457
6.34_325.0869m/z	CSID74853501		M+H-2H2O	C19H20O5S	35.8	0	-6.5602	86.2415	100 - 21.8 - 7.8 - 1.32 - 0.196	http://nonlinear.com/redirect/outbound?p=chemspider&param=74853501	3-[(1E)-5-Oxo-7-phenyl-1-hepten-1-yl]phenyl hydrogen sulfate		325.087	1	6.34457
6.34_325.0869m/z	CSID74853502		M+H-2H2O	C19H20O5S	35.8	0	-6.5602	86.2415	100 - 21.8 - 7.8 - 1.32 - 0.196	http://nonlinear.com/redirect/outbound?p=chemspider&param=74853502	3-[(6E)-3-Oxo-7-phenyl-6-hepten-1-yl]phenyl hydrogen sulfate		325.087	1	6.34457
6.34_325.0869m/z	CSID74853503		M+H-2H2O	C19H20O5S	35.8	0	-6.5602	86.2415	100 - 21.8 - 7.8 - 1.32 - 0.196	http://nonlinear.com/redirect/outbound?p=chemspider&param=74853503	4-[(1E)-5-Oxo-7-phenyl-1-hepten-1-yl]phenyl hydrogen sulfate		325.087	1	6.34457
6.34_325.0869m/z	CSID74853504		M+H-2H2O	C19H20O5S	35.8	0	-6.5602	86.2415	100 - 21.8 - 7.8 - 1.32 - 0.196	http://nonlinear.com/redirect/outbound?p=chemspider&param=74853504	4-[(6E)-3-Oxo-7-phenyl-6-hepten-1-yl]phenyl hydrogen sulfate		325.087	1	6.34457
6.34_325.0869m/z	CSID74853505		M+H-2H2O	C19H20O5S	35.8	0	-6.5602	86.2415	100 - 21.8 - 7.8 - 1.32 - 0.196	http://nonlinear.com/redirect/outbound?p=chemspider&param=74853505	(1E)-5-Oxo-1,7-diphenyl-1-hepten-4-yl hydrogen sulfate		325.087	1	6.34457
6.34_325.0869m/z	CSID74853506		M+H-2H2O	C19H20O5S	35.8	0	-6.5602	86.2415	100 - 21.8 - 7.8 - 1.32 - 0.196	http://nonlinear.com/redirect/outbound?p=chemspider&param=74853506	(6E)-3-Oxo-1,7-diphenyl-6-hepten-2-yl hydrogen sulfate		325.087	1	6.34457
6.34_325.0869m/z	CSID74853642		M+H-2H2O	C19H20O5S	35.8	0	-6.5602	86.2415	100 - 21.8 - 7.8 - 1.32 - 0.196	http://nonlinear.com/redirect/outbound?p=chemspider&param=74853642	(3E)-5-Oxo-1,7-diphenyl-3-hepten-2-yl hydrogen sulfate		325.087	1	6.34457
6.34_325.0869m/z	CSID74853643		M+H-2H2O	C19H20O5S	35.8	0	-6.5602	86.2415	100 - 21.8 - 7.8 - 1.32 - 0.196	http://nonlinear.com/redirect/outbound?p=chemspider&param=74853643	(3E)-5-Oxo-1,7-diphenyl-3-hepten-1-yl hydrogen sulfate		325.087	1	6.34457
6.34_325.0869m/z	CSID74853644		M+H-2H2O	C19H20O5S	35.8	0	-6.5602	86.2415	100 - 21.8 - 7.8 - 1.32 - 0.196	http://nonlinear.com/redirect/outbound?p=chemspider&param=74853644	(4E)-3-Oxo-1,7-diphenyl-4-hepten-1-yl hydrogen sulfate		325.087	1	6.34457
6.34_325.0869m/z	CSID74853645		M+H-2H2O	C19H20O5S	35.8	0	-6.5602	86.2415	100 - 21.8 - 7.8 - 1.32 - 0.196	http://nonlinear.com/redirect/outbound?p=chemspider&param=74853645	3-[(3E)-5-Oxo-7-phenyl-3-hepten-1-yl]phenyl hydrogen sulfate		325.087	1	6.34457
6.34_325.0869m/z	CSID74853646		M+H-2H2O	C19H20O5S	35.8	0	-6.5602	86.2415	100 - 21.8 - 7.8 - 1.32 - 0.196	http://nonlinear.com/redirect/outbound?p=chemspider&param=74853646	3-[(4E)-3-Oxo-7-phenyl-4-hepten-1-yl]phenyl hydrogen sulfate		325.087	1	6.34457
6.34_325.0869m/z	CSID74853647		M+H-2H2O	C19H20O5S	35.8	0	-6.5602	86.2415	100 - 21.8 - 7.8 - 1.32 - 0.196	http://nonlinear.com/redirect/outbound?p=chemspider&param=74853647	4-[(3E)-5-Oxo-7-phenyl-3-hepten-1-yl]phenyl hydrogen sulfate		325.087	1	6.34457
6.34_325.0869m/z	CSID74853648		M+H-2H2O	C19H20O5S	35.8	0	-6.5602	86.2415	100 - 21.8 - 7.8 - 1.32 - 0.196	http://nonlinear.com/redirect/outbound?p=chemspider&param=74853648	4-[(4E)-3-Oxo-7-phenyl-4-hepten-1-yl]phenyl hydrogen sulfate		325.087	1	6.34457
6.34_325.0869m/z	CSID74853649		M+H-2H2O	C19H20O5S	35.8	0	-6.5602	86.2415	100 - 21.8 - 7.8 - 1.32 - 0.196	http://nonlinear.com/redirect/outbound?p=chemspider&param=74853649	(4E)-3-Oxo-1,7-diphenyl-4-hepten-2-yl hydrogen sulfate		325.087	1	6.34457
6.34_325.0869m/z	CSID5732		M+K	C16H22OSi2	33.9	0	9.97352	80.5683	100 - 27.8 - 10.4 - 1.85 - 0.305	http://nonlinear.com/redirect/outbound?p=chemspider&param=5732	1,3-Diphenyltetramethyldisiloxane		325.087	1	6.34457
6.34_325.0869m/z	CSID10128654		M+K	C17H18ClN2	34.1	0	0.334236	70.7027	100 - 19.3 - 33.7 - 6.28 - 0.569	http://nonlinear.com/redirect/outbound?p=chemspider&param=10128654	DAZEPINIL HYDROCHLORIDE		325.087	1	6.34457
6.34_325.0869m/z	CSID142474		M+H	C17H13ClN4O	32.7	0	5.75257	70.0667	100 - 20 - 34.1 - 6.56 - 0.683	http://nonlinear.com/redirect/outbound?p=chemspider&param=142474	Î±-HYDROXYALPRAZOLAM		325.087	1	6.34457
6.34_325.0869m/z	CSID158315		M+H	C17H13ClN4O	32.7	0	5.75257	70.0667	100 - 20 - 34.1 - 6.56 - 0.683	http://nonlinear.com/redirect/outbound?p=chemspider&param=158315	4-Hydroxyalprazolam		325.087	1	6.34457
6.47_302.1877m/z	CSID166148		M+H-2H2O	C22H27NO2	37.4	0	-7.82697	95.9578	100 - 24.5 - 3.29 - 0.316	http://nonlinear.com/redirect/outbound?p=chemspider&param=166148	Proxibutene		302.188	1	6.46578
6.47_302.1877m/z	CSID26436		M+H-2H2O	C22H27NO2	37.4	0	-7.82697	95.9578	100 - 24.5 - 3.29 - 0.316	http://nonlinear.com/redirect/outbound?p=chemspider&param=26436	Danazol		302.188	1	6.46578
6.47_302.1877m/z	CSID32091		M+H-2H2O	C22H27NO2	37.4	0	-7.82697	95.9578	100 - 24.5 - 3.29 - 0.316	http://nonlinear.com/redirect/outbound?p=chemspider&param=32091	Amineptine		302.188	1	6.46578
6.47_302.1877m/z	CSID74854236		M+H-2H2O	C22H27NO2	37.4	0	-7.82697	95.9578	100 - 24.5 - 3.29 - 0.316	http://nonlinear.com/redirect/outbound?p=chemspider&param=74854236	4-(Dimethylamino)-3-methyl-1,2-diphenyl-2-butanyl acrylate		302.188	1	6.46578
6.47_302.1877m/z	CSID91814		M+H-2H2O	C22H27NO2	37.4	0	-7.82697	95.9578	100 - 24.5 - 3.29 - 0.316	http://nonlinear.com/redirect/outbound?p=chemspider&param=91814	(âˆ’)-Lobeline		302.188	1	6.46578
6.47_302.1877m/z	CSID171191		M+Na	C20H25N	38.8	0	-0.837783	95.01	100 - 22.3 - 2.37 - 0.159	http://nonlinear.com/redirect/outbound?p=chemspider&param=171191	Fenpiprane		302.188	1	6.46578
6.50_321.1122m/z	CSID106542		M+H-2H2O	C20H20O6	42.8	35.2	0.259043	79.3195	100 - 22.1 - 3.56 - 0.427	http://nonlinear.com/redirect/outbound?p=chemspider&param=106542	kievitone		321.112	1	6.4996
6.50_321.1122m/z	CSID30777549		M+H-2H2O	C20H20O6	42.8	35.2	0.259043	79.3195	100 - 22.1 - 3.56 - 0.427	http://nonlinear.com/redirect/outbound?p=chemspider&param=30777549	1,8-Dihydroxy-3,5-dimethoxy-2-(3-methyl-2-buten-1-yl)-9H-xanthen-9-one		321.112	1	6.4996
6.50_321.1122m/z	CSID4439388		M+H-2H2O	C20H20O6	42.8	35.2	0.259043	79.3195	100 - 22.1 - 3.56 - 0.427	http://nonlinear.com/redirect/outbound?p=chemspider&param=4439388	leachianone G		321.112	1	6.4996
6.50_321.1122m/z	CSID74852502		M+H-2H2O	C20H20O6	42.8	35.2	0.259043	79.3195	100 - 22.1 - 3.56 - 0.427	http://nonlinear.com/redirect/outbound?p=chemspider&param=74852502	[3-(4-Hydroxyphenyl)-2-oxiranyl][2,4,6-trihydroxy-3-(3-methyl-2-buten-1-yl)phenyl]methanone		321.112	1	6.4996
6.50_321.1122m/z	CSID74852505		M+H-2H2O	C20H20O6	42.8	35.2	0.259043	79.3195	100 - 22.1 - 3.56 - 0.427	http://nonlinear.com/redirect/outbound?p=chemspider&param=74852505	(2E)-3-(3,4-Dihydroxyphenyl)-1-[2,4,6-trihydroxy-3-(3-methyl-2-buten-1-yl)phenyl]-2-propen-1-one		321.112	1	6.4996
6.50_321.1122m/z	CSID74852974		M+H-2H2O	C20H20O6	42.8	35.2	0.259043	79.3195	100 - 22.1 - 3.56 - 0.427	http://nonlinear.com/redirect/outbound?p=chemspider&param=74852974	(2E)-3-(2,4-Dihydroxyphenyl)-1-[2,4,6-trihydroxy-3-(3-methyl-2-buten-1-yl)phenyl]-2-propen-1-one		321.112	1	6.4996
6.50_321.1122m/z	CSID35013948		M+H-2H2O	C20H20O6	42.8	35	0.259043	79.3195	100 - 22.1 - 3.56 - 0.427	http://nonlinear.com/redirect/outbound?p=chemspider&param=35013948	3(2H)-Benzofuranone, 2-[4,6-dihydroxy-2-methoxy-3-(3-methyl-2-butenyl)phenyl]-6-hydroxy-		321.112	1	6.4996
6.50_321.1122m/z	CSID74852504		M+H-2H2O	C20H20O6	42.8	35	0.259043	79.3195	100 - 22.1 - 3.56 - 0.427	http://nonlinear.com/redirect/outbound?p=chemspider&param=74852504	(2E)-3-(4-Hydroxyphenyl)-1-[2,3,4,6-tetrahydroxy-5-(3-methyl-2-buten-1-yl)phenyl]-2-propen-1-one		321.112	1	6.4996
6.50_463.1261m/z	CSID65324346		M+Na	C18H24N4O7S	37.2	11	0.672623	75.5938	100 - 22.3 - 8.33 - 1.45 - 0.236	http://nonlinear.com/redirect/outbound?p=chemspider&param=65324346	N-(4-Ammonio-4-carboxylatobutanoyl)-S-[(1Z)-N-hydroxy-2-phenylethanimidoyl]cysteinylglycine		463.126	1	6.4996
6.50_463.1261m/z	CSID115042699		M+K	C22H28N2O3Si2	33.7	5.04	-2.16273	65.9768	100 - 35.1 - 13.1 - 2.83 - 0.519	http://nonlinear.com/redirect/outbound?p=chemspider&param=115042699	N-[5-Hydroxy-2,4-bis(trimethylsilyl)phenyl]-4-oxo-1,4-dihydro-3-quinolinecarboxamide		463.126	1	6.4996
6.50_463.1261m/z	CSID35014419		M+H	C22H22O11	35	4.94	5.6226	76.7123	100 - 24.5 - 5.12 - 0.766	http://nonlinear.com/redirect/outbound?p=chemspider&param=35014419	1,5-Anhydro-1-[2-(3,4-dihydroxyphenyl)-5-hydroxy-7-methoxy-4-oxo-4H-chromen-8-yl]hexitol		463.126	1	6.4996
6.50_463.1261m/z	CSID390986		M+H	C22H22O11	35	4.94	5.6226	76.7123	100 - 24.5 - 5.12 - 0.766	http://nonlinear.com/redirect/outbound?p=chemspider&param=390986	6-methoxyluteolin 7-Î±-L-rhamnoside		463.126	1	6.4996
6.50_463.1261m/z	CSID391020		M+H	C22H22O11	35	4.94	5.6226	76.7123	100 - 24.5 - 5.12 - 0.766	http://nonlinear.com/redirect/outbound?p=chemspider&param=391020	Swertiajaponin		463.126	1	6.4996
6.50_463.1261m/z	CSID4445121		M+H	C22H22O11	35	4.94	5.6226	76.7123	100 - 24.5 - 5.12 - 0.766	http://nonlinear.com/redirect/outbound?p=chemspider&param=4445121	tectoridin		463.126	1	6.4996
6.50_463.1261m/z	CSID4476712		M+H	C22H22O11	35	4.94	5.6226	76.7123	100 - 24.5 - 5.12 - 0.766	http://nonlinear.com/redirect/outbound?p=chemspider&param=4476712	tectoridin		463.126	1	6.4996
6.50_463.1261m/z	CSID30777253		M+H	C22H22O11	34.8	3.83	5.6226	76.7123	100 - 24.5 - 5.12 - 0.766	http://nonlinear.com/redirect/outbound?p=chemspider&param=30777253	Kaempferide 7-O-glucoside		463.126	1	6.4996
6.50_463.1261m/z	CSID35014436		M+H	C22H22O11	34.8	3.83	5.6226	76.7123	100 - 24.5 - 5.12 - 0.766	http://nonlinear.com/redirect/outbound?p=chemspider&param=35014436	1,5-Anhydro-1-[5,7-dihydroxy-2-(3-hydroxy-4-methoxyphenyl)-4-oxo-4H-chromen-6-yl]hexitol		463.126	1	6.4996
6.50_463.1261m/z	CSID390983		M+H	C22H22O11	34.8	3.83	5.6226	76.7123	100 - 24.5 - 5.12 - 0.766	http://nonlinear.com/redirect/outbound?p=chemspider&param=390983	Isoscoparin		463.126	1	6.4996
6.50_321.1122m/z	CSID74852500		M+H-2H2O	C20H20O6	36.2	2.06	0.259043	79.3195	100 - 22.1 - 3.56 - 0.427	http://nonlinear.com/redirect/outbound?p=chemspider&param=74852500	(2E)-3-(4-Hydroxyphenyl)-1-{2,4,6-trihydroxy-3-[(2E)-4-hydroxy-3-methyl-2-buten-1-yl]phenyl}-2-propen-1-one		321.112	1	6.4996
6.50_321.1122m/z	CSID74852501		M+H-2H2O	C20H20O6	36.2	2.06	0.259043	79.3195	100 - 22.1 - 3.56 - 0.427	http://nonlinear.com/redirect/outbound?p=chemspider&param=74852501	(2E)-3-(4-Hydroxyphenyl)-1-{2,4,6-trihydroxy-3-[(2E)-4-hydroxy-3-methyl-2-buten-1-yl]phenyl}-2-propen-1-one		321.112	1	6.4996
6.50_321.1122m/z	CSID74852503		M+H-2H2O	C20H20O6	36.2	2.06	0.259043	79.3195	100 - 22.1 - 3.56 - 0.427	http://nonlinear.com/redirect/outbound?p=chemspider&param=74852503	(2E)-1-{3-[(3,3-Dimethyl-2-oxiranyl)methyl]-2,4,6-trihydroxyphenyl}-3-(4-hydroxyphenyl)-2-propen-1-one		321.112	1	6.4996
6.50_321.1122m/z	CSID24842911		M+H-2H2O	C20H20O6	36.2	1.86	0.259043	79.3195	100 - 22.1 - 3.56 - 0.427	http://nonlinear.com/redirect/outbound?p=chemspider&param=24842911	3-(2,4-Dihydroxyphenyl)-7-hydroxy-8-[(2E)-4-hydroxy-3-methyl-2-buten-1-yl]-2,3-dihydro-4H-chromen-4-one		321.112	1	6.4996
6.50_321.1122m/z	CSID35013799		M+K	C15H22O5	35.3	1.72	8.3121	83.8717	100 - 16.7 - 2.33 - 0.234	http://nonlinear.com/redirect/outbound?p=chemspider&param=35013799	6,7,9-Trihydroxy-3,6,9-trimethyl-3a,4,5,6,7,8,9,9b-octahydroazuleno[4,5-b]furan-2(3H)-one		321.112	1	6.4996
6.50_321.1122m/z	CSID10160739		M+K	C15H22O5	35	0.36	8.3121	83.8717	100 - 16.7 - 2.33 - 0.234	http://nonlinear.com/redirect/outbound?p=chemspider&param=10160739	dihydrophaseic acid		321.112	1	6.4996
6.50_321.1122m/z	CSID24808182		M+K	C15H22O5	35	0.36	8.3121	83.8717	100 - 16.7 - 2.33 - 0.234	http://nonlinear.com/redirect/outbound?p=chemspider&param=24808182	(2Z,4E)-5-(3,8-Dihydroxy-1,5-dimethyl-6-oxabicyclo[3.2.1]oct-8-yl)-3-methyl-2,4-pentadienoic acid		321.112	1	6.4996
6.50_321.1122m/z	CSID35014625		M+K	C15H22O5	35	0.36	8.3121	83.8717	100 - 16.7 - 2.33 - 0.234	http://nonlinear.com/redirect/outbound?p=chemspider&param=35014625	(2E,4E)-5-(3,8-Dihydroxy-1,5-dimethyl-6-oxabicyclo[3.2.1]oct-8-yl)-3-methyl-2,4-pentadienoic acid		321.112	1	6.4996
6.50_321.1122m/z	CSID35014766		M+K	C15H22O5	35	0.36	8.3121	83.8717	100 - 16.7 - 2.33 - 0.234	http://nonlinear.com/redirect/outbound?p=chemspider&param=35014766	(2E,4E)-5-[1,4-Dihydroxy-6-(hydroxymethyl)-2,6-dimethyl-2-cyclohexen-1-yl]-3-methyl-2,4-pentadienoic acid		321.112	1	6.4996
6.50_321.1122m/z	CSID35015154		M+K	C15H22O5	35	0.352	8.3121	83.8717	100 - 16.7 - 2.33 - 0.234	http://nonlinear.com/redirect/outbound?p=chemspider&param=35015154	5-Methyl-1a-(3-methyl-2-buten-1-yl)-1a,3,5,6,7,7a-hexahydro-2H-oxireno[g]isochromene-2,6,7-triol		321.112	1	6.4996
6.50_321.1122m/z	CSID13628420		M+Na	C18H18O4	34.4	0.0214	8.37793	81.4448	100 - 19.8 - 2.68 - 0.272	http://nonlinear.com/redirect/outbound?p=chemspider&param=13628420	(4Z)-4-Methyl-6-(3-methyl-1,4-dioxo-1,4-dihydro-2-naphthalenyl)-4-hexenoic acid		321.112	1	6.4996
6.50_321.1122m/z	CSID20039731		M+K	C15H22O5	34.9	0.0209	8.3121	83.8717	100 - 16.7 - 2.33 - 0.234	http://nonlinear.com/redirect/outbound?p=chemspider&param=20039731	2-Cyclopenten-1-one, 3,4,5-trihydroxy-2-isovaleryl-5-(3-methyl-2-butenyl)-		321.112	1	6.4996
6.50_321.1122m/z	CSID13394133		M+Na	C16H18N4S	34.1	0.0208	-7.41758	78.6047	100 - 19.8 - 6.37 - 0.967 - 0.103	http://nonlinear.com/redirect/outbound?p=chemspider&param=13394133	Desmethylolanzapine		321.112	1	6.4996
6.50_321.1122m/z	CSID26503332		M+K	C15H22O5	34.9	0	8.3121	83.8717	100 - 16.7 - 2.33 - 0.234	http://nonlinear.com/redirect/outbound?p=chemspider&param=26503332	3,8-Dihydroxy-3-(hydroxymethyl)-9-methyl-6-methylenedecahydroazuleno[4,5-b]furan-2(3H)-one		321.112	1	6.4996
6.50_321.1122m/z	CSID2807424		M+K	C15H22O5	34.9	0	8.3121	83.8717	100 - 16.7 - 2.33 - 0.234	http://nonlinear.com/redirect/outbound?p=chemspider&param=2807424	12,13-Epoxytrichothec-9-ene-3,4,15-triol		321.112	1	6.4996
6.50_321.1122m/z	CSID38569		M+K	C15H22O5	34.9	0	8.3121	83.8717	100 - 16.7 - 2.33 - 0.234	http://nonlinear.com/redirect/outbound?p=chemspider&param=38569	Hymenoxone		321.112	1	6.4996
6.50_321.1122m/z	CSID55194		M+K	C15H22O5	34.9	0	8.3121	83.8717	100 - 16.7 - 2.33 - 0.234	http://nonlinear.com/redirect/outbound?p=chemspider&param=55194	Octyl gallate		321.112	1	6.4996
6.50_321.1122m/z	CSID62060		M+K	C15H22O5	34.9	0	8.3121	83.8717	100 - 16.7 - 2.33 - 0.234	http://nonlinear.com/redirect/outbound?p=chemspider&param=62060	Artemisinin		321.112	1	6.4996
6.50_321.1122m/z	CSID64879780		M+Na	C16H15FN4O	36.5	0	0.0591431	82.6295	100 - 19 - 1.91 - 0.135	http://nonlinear.com/redirect/outbound?p=chemspider&param=64879780	pamiparib		321.112	1	6.4996
6.50_321.1122m/z	CSID102727		M+Na	C18H18O4	34.4	0	8.37793	81.4448	100 - 19.8 - 2.68 - 0.272	http://nonlinear.com/redirect/outbound?p=chemspider&param=102727	Enterolactone		321.112	1	6.4996
6.50_321.1122m/z	CSID10305901		M+Na	C18H18O4	34.4	0	8.37793	81.4448	100 - 19.8 - 2.68 - 0.272	http://nonlinear.com/redirect/outbound?p=chemspider&param=10305901	7-Hydroxy-5-methoxy-6,8-dimethyl-2-phenyl-2,3-dihydro-4H-chromen-4-one		321.112	1	6.4996
6.50_321.1122m/z	CSID110448		M+Na	C18H18O4	34.4	0	8.37793	81.4448	100 - 19.8 - 2.68 - 0.272	http://nonlinear.com/redirect/outbound?p=chemspider&param=110448	Enterolactone		321.112	1	6.4996
6.50_321.1122m/z	CSID22370032		M+Na	C18H18O4	34.4	0	8.37793	81.4448	100 - 19.8 - 2.68 - 0.272	http://nonlinear.com/redirect/outbound?p=chemspider&param=22370032	5,7-Dimethoxy-6-methyl-2-phenyl-2,3-dihydro-4H-chromen-4-one		321.112	1	6.4996
6.50_321.1122m/z	CSID7370		M+Na	C18H18O4	34.4	0	8.37793	81.4448	100 - 19.8 - 2.68 - 0.272	http://nonlinear.com/redirect/outbound?p=chemspider&param=7370	Benzyl succinate		321.112	1	6.4996
6.50_321.1122m/z	CSID74852923		M+Na	C18H18O4	34.4	0	8.37793	81.4448	100 - 19.8 - 2.68 - 0.272	http://nonlinear.com/redirect/outbound?p=chemspider&param=74852923	4-[5-(3-Hydroxypropyl)-1-benzofuran-2-yl]-2-methoxyphenol		321.112	1	6.4996
6.50_321.1122m/z	CSID7972048		M+Na	C18H18O4	34.4	0	8.37793	81.4448	100 - 19.8 - 2.68 - 0.272	http://nonlinear.com/redirect/outbound?p=chemspider&param=7972048	4,4â€²-Tetrahydro-1H,3H-furo[3,4-c]furan-1,4-diyldiphenol		321.112	1	6.4996
6.50_321.1122m/z	CSID8600190		M+Na	C18H18O4	34.4	0	8.37793	81.4448	100 - 19.8 - 2.68 - 0.272	http://nonlinear.com/redirect/outbound?p=chemspider&param=8600190	2â€²,4â€²-dihydroxy-6â€²-methoxy-3â€²,5â€²-dimethylchalcone		321.112	1	6.4996
6.50_321.1122m/z	CSID59865		M+H	C20H16O4	35.9	0	0.287031	79.7335	100 - 22 - 3.12 - 0.332	http://nonlinear.com/redirect/outbound?p=chemspider&param=59865	Phthalin		321.112	1	6.4996
6.50_321.1122m/z	CSID74851859		M+H	C20H16O4	35.9	0	0.287031	79.7335	100 - 22 - 3.12 - 0.332	http://nonlinear.com/redirect/outbound?p=chemspider&param=74851859	5-Hydroxy-8,8-dimethyl-4-phenyl-2H,8H-pyrano[2,3-f]chromen-2-one		321.112	1	6.4996
6.50_321.1122m/z	CSID8556766		M+H	C20H16O4	35.9	0	0.287031	79.7335	100 - 22 - 3.12 - 0.332	http://nonlinear.com/redirect/outbound?p=chemspider&param=8556766	2,3-Dihydroxy-4-(4-methoxyphenyl)-2,3-dihydro-1H-phenalen-1-one		321.112	1	6.4996
6.50_321.1122m/z	CSID104954		M+H-2H2O	C20H20O6	35.8	0	0.259043	79.3195	100 - 22.1 - 3.56 - 0.427	http://nonlinear.com/redirect/outbound?p=chemspider&param=104954	(âˆ’)-Cubebin		321.112	1	6.4996
6.50_321.1122m/z	CSID115586		M+H-2H2O	C20H20O6	35.8	0	0.259043	79.3195	100 - 22.1 - 3.56 - 0.427	http://nonlinear.com/redirect/outbound?p=chemspider&param=115586	4-(4-(1,3-Benzodioxol-5-yl)tetrahydro-1H,3H-furo(3,4-c)furan-1-yl)-2-methoxyphenol		321.112	1	6.4996
6.50_321.1122m/z	CSID253695		M+H-2H2O	C20H20O6	35.8	0	0.259043	79.3195	100 - 22.1 - 3.56 - 0.427	http://nonlinear.com/redirect/outbound?p=chemspider&param=253695	Tetrahydro-3,4-dipiperonyl-2-furanol		321.112	1	6.4996
6.50_321.1122m/z	CSID26503663		M+H-2H2O	C20H20O6	35.8	0	0.259043	79.3195	100 - 22.1 - 3.56 - 0.427	http://nonlinear.com/redirect/outbound?p=chemspider&param=26503663	4-(1,3-Benzodioxol-5-ylmethyl)-3-(4-hydroxy-3-methoxybenzyl)dihydro-2(3H)-furanone		321.112	1	6.4996
6.50_321.1122m/z	CSID28533553		M+H-2H2O	C20H20O6	35.8	0	0.259043	79.3195	100 - 22.1 - 3.56 - 0.427	http://nonlinear.com/redirect/outbound?p=chemspider&param=28533553	norsolorinic acid anthrone		321.112	1	6.4996
6.50_321.1122m/z	CSID390613		M+H-2H2O	C20H20O6	35.8	0	0.259043	79.3195	100 - 22.1 - 3.56 - 0.427	http://nonlinear.com/redirect/outbound?p=chemspider&param=390613	PLAUNOL B		321.112	1	6.4996
6.50_321.1122m/z	CSID444596		M+H-2H2O	C20H20O6	35.8	0	0.259043	79.3195	100 - 22.1 - 3.56 - 0.427	http://nonlinear.com/redirect/outbound?p=chemspider&param=444596	2-(2,4-dihydroxyphenyl)-5,7-dihydroxy-6-(3-methylbut-2-enyl)chroman-4-one		321.112	1	6.4996
6.50_321.1122m/z	CSID4946034		M+H-2H2O	C20H20O6	35.8	0	0.259043	79.3195	100 - 22.1 - 3.56 - 0.427	http://nonlinear.com/redirect/outbound?p=chemspider&param=4946034	Coniferyl ferulate		321.112	1	6.4996
6.50_321.1122m/z	CSID74853296		M+H-2H2O	C20H20O6	35.8	0	0.259043	79.3195	100 - 22.1 - 3.56 - 0.427	http://nonlinear.com/redirect/outbound?p=chemspider&param=74853296	(1E)-7-(3,4-Dihydroxyphenyl)-1-(4-hydroxy-3-methoxyphenyl)-1-heptene-3,5-dione		321.112	1	6.4996
6.50_321.1122m/z	CSID74853297		M+H-2H2O	C20H20O6	35.8	0	0.259043	79.3195	100 - 22.1 - 3.56 - 0.427	http://nonlinear.com/redirect/outbound?p=chemspider&param=74853297	(1E)-1-(3,4-Dihydroxyphenyl)-7-(4-hydroxy-3-methoxyphenyl)-1-heptene-3,5-dione		321.112	1	6.4996
6.50_321.1122m/z	CSID8412545		M+H-2H2O	C20H20O6	35.8	0	0.259043	79.3195	100 - 22.1 - 3.56 - 0.427	http://nonlinear.com/redirect/outbound?p=chemspider&param=8412545	4,4â€²-[(2E)-2-Butene-1,4-diylidene]bis(2,6-dimethoxy-2,5-cyclohexadien-1-one)		321.112	1	6.4996
6.50_321.1122m/z	CSID8536342		M+H-2H2O	C20H20O6	35.8	0	0.259043	79.3195	100 - 22.1 - 3.56 - 0.427	http://nonlinear.com/redirect/outbound?p=chemspider&param=8536342	1-[2,4-Dihydroxy-3-(3-methyl-2-buten-1-yl)phenyl]-2-(2-hydroxy-4-methoxyphenyl)-1,2-ethanedione		321.112	1	6.4996
6.50_321.1122m/z	CSID9985084		M+H-2H2O	C20H20O6	35.8	0	0.259043	79.3195	100 - 22.1 - 3.56 - 0.427	http://nonlinear.com/redirect/outbound?p=chemspider&param=9985084	2-(2,4-dihydroxyphenyl)-5,7-dihydroxy-8-(3-methylbut-2-en-1-yl)-2,3-dihydro-4H-chromen-4-one		321.112	1	6.4996
6.50_463.1261m/z	CSID19859		M+H-2H2O	C22H29Na2O8P	35.2	0	0.796295	77.1923	100 - 24.4 - 4.5 - 0.614	http://nonlinear.com/redirect/outbound?p=chemspider&param=19859	methylprednisolone sodium phosphate		463.126	1	6.4996
6.50_463.1261m/z	CSID2794080		M+H	C22H22O11	34.1	0	5.6226	76.7123	100 - 24.5 - 5.12 - 0.766	http://nonlinear.com/redirect/outbound?p=chemspider&param=2794080	1,5-Anhydro-1-[2-(3,4-dihydroxyphenyl)-5-hydroxy-7-methoxy-4-oxo-4H-chromen-6-yl]hexitol		463.126	1	6.4996
6.50_321.1122m/z	CSID10771177		M+K	C15H22ClN2O	32.1	0	-2.91252	63.7164	100 - 17.2 - 33.6 - 5.62 - 0.518	http://nonlinear.com/redirect/outbound?p=chemspider&param=10771177	levomilnacipran hydrochloride		321.112	1	6.4996
6.50_321.1122m/z	CSID50100		M+K	C15H22ClN2O	32.1	0	-2.91252	63.7164	100 - 17.2 - 33.6 - 5.62 - 0.518	http://nonlinear.com/redirect/outbound?p=chemspider&param=50100	Milnacipran hydrochloride		321.112	1	6.4996
6.50_321.1122m/z	CSID5293004		M+K	C15H22ClN2O	32.1	0	-2.91252	63.7164	100 - 17.2 - 33.6 - 5.62 - 0.518	http://nonlinear.com/redirect/outbound?p=chemspider&param=5293004	levomilnacipran hydrochloride		321.112	1	6.4996
6.50_321.1122m/z	CSID59460		M+K	C15H22ClN2O	32.1	0	-2.91252	63.7164	100 - 17.2 - 33.6 - 5.62 - 0.518	http://nonlinear.com/redirect/outbound?p=chemspider&param=59460	Mepivacaine hydrochloride		321.112	1	6.4996
6.50_463.1261m/z	CSID17237975		M+K	C22H29ClO6	30.5	0	-5.51048	58.753	100 - 24.4 - 36 - 8.29 - 1.35 - 0.168	http://nonlinear.com/redirect/outbound?p=chemspider&param=17237975	Cloprostenol		463.126	1	6.4996
6.50_463.1261m/z	CSID21927674		M+K	C22H29ClO6	30.5	0	-5.51048	58.753	100 - 24.4 - 36 - 8.29 - 1.35 - 0.168	http://nonlinear.com/redirect/outbound?p=chemspider&param=21927674	(5Z)-7-{2-[(1E)-4-(3-Chlorophenoxy)-3-hydroxy-1-buten-1-yl]-3,5-dihydroxycyclopentyl}-5-heptenoic acid		463.126	1	6.4996
6.53_353.0899m/z	CSID35032860		M+H	C16H16O9	34.8	2.02	9.09475	82.2468	100 - 17.8 - 3.35 - 0.408	http://nonlinear.com/redirect/outbound?p=chemspider&param=35032860	3-{[(2Z)-3-(3,4-Dioxo-1,5-cyclohexadien-1-yl)-2-propenoyl]oxy}-1,4,5-trihydroxycyclohexanecarboxylic acid		353.09	1	6.53342
6.53_353.0899m/z	CSID74886654		M+H-2H2O	C16H20O11	34.7	0.877	8.25159	81.8209	100 - 18 - 3.78 - 0.485	http://nonlinear.com/redirect/outbound?p=chemspider&param=74886654	1-O-[3-(2,4-Dihydroxy-3-methoxyphenyl)propanoyl]hexopyranuronic acid		353.09	1	6.53342
6.53_353.0899m/z	CSID26502476		M+H	C9H16N6O7S	35.1	0.684	7.14631	82.7392	100 - 13.2 - 6.77 - 0.779 - 0.139	http://nonlinear.com/redirect/outbound?p=chemspider&param=26502476	2,6-Diamino-10,10-dihydroxy-4-(hydroxymethyl)-3a,4,9,10-tetrahydro-1H,8H-pyrrolo[1,2-c]purin-9-yl hydrogen sulfate		353.09	1	6.53342
6.53_353.0899m/z	CSID5533		M+H-2H2O	C17H17ClN6O3	31.5	0.22	-3.35619	61.2141	100 - 20.9 - 34.7 - 6.94 - 0.881	http://nonlinear.com/redirect/outbound?p=chemspider&param=5533	zopiclone		353.09	1	6.53342
6.53_353.0899m/z	CSID839530		M+H-2H2O	C17H17ClN6O3	31.5	0.22	-3.35619	61.2141	100 - 20.9 - 34.7 - 6.94 - 0.881	http://nonlinear.com/redirect/outbound?p=chemspider&param=839530	Eszopiclone		353.09	1	6.53342
6.53_353.0899m/z	CSID76746090		M+K	C13H14N8O2	34.8	0	8.85137	83.9103	100 - 17.2 - 1.81 - 0.142	http://nonlinear.com/redirect/outbound?p=chemspider&param=76746090	1-[6-(4-Morpholinyl)-4-pyrimidinyl]-4-(1H-1,2,3-triazol-1-yl)-1H-pyrazol-5-ol		353.09	1	6.53342
6.53_353.0899m/z	CSID82667		M+H	C16H16O9	34.4	0	9.09475	82.2468	100 - 17.8 - 3.35 - 0.408	http://nonlinear.com/redirect/outbound?p=chemspider&param=82667	MUGlcU		353.09	1	6.53342
6.53_353.0899m/z	CSID74886653		M+H-2H2O	C16H20O11	34.5	0	8.25159	81.8209	100 - 18 - 3.78 - 0.485	http://nonlinear.com/redirect/outbound?p=chemspider&param=74886653	4-(2-Carboxyethyl)-3-hydroxy-2-methoxyphenyl hexopyranosiduronic acid		353.09	1	6.53342
6.53_353.0899m/z	CSID35013189		M+H	C16H17ClN2O5	32.5	0	0.0996189	62.4842	100 - 18.4 - 34.6 - 6.16 - 0.864	http://nonlinear.com/redirect/outbound?p=chemspider&param=35013189	(Z)-4-Chloro-N-(3-ethoxy-1-hydroxy-3-oxopropylidene)tryptophan		353.09	1	6.53342
6.53_353.0899m/z	CSID4940795		M+K	C17H19ClN4	30.3	0	-9.77804	62.0799	100 - 20.1 - 33.9 - 6.53 - 0.616	http://nonlinear.com/redirect/outbound?p=chemspider&param=4940795	lorcinadol		353.09	1	6.53342
6.63_391.1122m/z	CSID35013029		M+Na	C16H20N2O8	42.8	21.8	2.79165	95.5498	100 - 18.6 - 3.27 - 0.394	http://nonlinear.com/redirect/outbound?p=chemspider&param=35013029	(3R,5R)-1-Methyl-2-oxo-5-(3-pyridinyl)-3-pyrrolidinyl Î²-D-glucopyranosiduronic acid		391.112	1	6.63485
6.63_391.1122m/z	CSID4445226		M+Na	C21H20O6	40.5	17.1	-8.13399	94.502	100 - 23.2 - 3.79 - 0.465	http://nonlinear.com/redirect/outbound?p=chemspider&param=4445226	8-(1,1-Dimethylallyl)kaempferide		391.112	1	6.63485
6.63_391.1122m/z	CSID10211355		M+Na	C21H20O6	37.2	0.529	-8.13399	94.502	100 - 23.2 - 3.79 - 0.465	http://nonlinear.com/redirect/outbound?p=chemspider&param=10211355	5,7-dihydroxy-3-(2-hydroxy-4-methoxyphenyl)-6-(3-methylbut-2-en-1-yl)-4H-chromen-4-one		391.112	1	6.63485
6.63_391.1122m/z	CSID4477409		M+Na	C21H20O6	37.2	0.529	-8.13399	94.502	100 - 23.2 - 3.79 - 0.465	http://nonlinear.com/redirect/outbound?p=chemspider&param=4477409	icaritin		391.112	1	6.63485
6.63_391.1122m/z	CSID24844335		M+Na	C21H20O6	37.2	0.391	-8.13399	94.502	100 - 23.2 - 3.79 - 0.465	http://nonlinear.com/redirect/outbound?p=chemspider&param=24844335	3,10-Dihydroxy-12-methoxy-6,6-dimethyl-7,8-dihydro-6H,9H-chromeno[3,2-e][1]benzoxocin-9-one		391.112	1	6.63485
6.63_391.1122m/z	CSID118321		M+K	C17H24N2O4S	36.6	0.33	9.59338	93.2439	100 - 20.3 - 7.31 - 1.17 - 0.164	http://nonlinear.com/redirect/outbound?p=chemspider&param=118321	Mercaptoacetyl-Phe-Leu		391.112	1	6.63485
6.63_308.1257m/z	CSID35013520		M+Na	C17H19NO3	36.5	0.222	-0.00340251	82.2116	100 - 19.1 - 2.34 - 0.215	http://nonlinear.com/redirect/outbound?p=chemspider&param=35013520	2,3-Dihydroxy-3-phenyl-N-(2-phenylethyl)propanamide		308.126	1	6.63485
6.63_391.1122m/z	CSID4445080		M+Na	C21H20O6	37.1	0.0582	-8.13399	94.502	100 - 23.2 - 3.79 - 0.465	http://nonlinear.com/redirect/outbound?p=chemspider&param=4445080	Curcumin		391.112	1	6.63485
6.63_391.1122m/z	CSID839564		M+Na	C21H20O6	37.1	0.0582	-8.13399	94.502	100 - 23.2 - 3.79 - 0.465	http://nonlinear.com/redirect/outbound?p=chemspider&param=839564	Curcumin		391.112	1	6.63485
6.63_391.1122m/z	CSID24846665		M+Na	C21H20O6	37.1	0.058	-8.13399	94.502	100 - 23.2 - 3.79 - 0.465	http://nonlinear.com/redirect/outbound?p=chemspider&param=24846665	3-(2,4-Dihydroxyphenyl)-5-methoxy-8,8-dimethyl-7,8-dihydro-2H,6H-pyrano[3,2-g]chromen-2-one		391.112	1	6.63485
6.63_391.1122m/z	CSID283595		M+Na	C21H20O6	37.1	0.058	-8.13399	94.502	100 - 23.2 - 3.79 - 0.465	http://nonlinear.com/redirect/outbound?p=chemspider&param=283595	5â€²-Demethoxydeoxypodophyllotoxin		391.112	1	6.63485
6.63_391.1122m/z	CSID134853		M+Na	C21H20O6	37.1	0.0579	-8.13399	94.502	100 - 23.2 - 3.79 - 0.465	http://nonlinear.com/redirect/outbound?p=chemspider&param=134853	Mollicellin H		391.112	1	6.63485
6.63_391.1122m/z	CSID32818602		M+Na	C21H20O6	37.1	0.0579	-8.13399	94.502	100 - 23.2 - 3.79 - 0.465	http://nonlinear.com/redirect/outbound?p=chemspider&param=32818602	Cyclocurcumin		391.112	1	6.63485
6.63_391.1122m/z	CSID390023		M+Na	C21H20O6	37.1	0.0579	-8.13399	94.502	100 - 23.2 - 3.79 - 0.465	http://nonlinear.com/redirect/outbound?p=chemspider&param=390023	7-O-Methylluteone		391.112	1	6.63485
6.63_391.1122m/z	CSID4476511		M+Na	C21H20O6	37.1	0.0579	-8.13399	94.502	100 - 23.2 - 3.79 - 0.465	http://nonlinear.com/redirect/outbound?p=chemspider&param=4476511	glycycoumarin		391.112	1	6.63485
6.63_391.1122m/z	CSID35013112		M+K	C18H24O7	37.4	0	-8.93572	96.6575	100 - 20 - 3.34 - 0.401	http://nonlinear.com/redirect/outbound?p=chemspider&param=35013112	3-Hydroxy-1-(8-hydroxy-6-methoxy-3-methyl-1-oxo-3,4-dihydro-1H-isochromen-7-yl)-3-methyl-2-butanyl acetate		391.112	1	6.63485
6.63_391.1122m/z	CSID129307414		M+H	C18H18N2O8	38.5	0	-3.53259	96.4487	100 - 20.7 - 3.68 - 0.467	http://nonlinear.com/redirect/outbound?p=chemspider&param=129307414	(4E)-4-[(2Z)-2-{[1-Carboxy-2-(3,4-dihydroxyphenyl)ethyl]imino}ethylidene]-1,2,3,4-tetrahydro-2,6-pyridinedicarboxylic acid		391.112	1	6.63485
6.63_391.1122m/z	CSID30776604		M+H	C18H18N2O8	38.5	0	-3.53259	96.4487	100 - 20.7 - 3.68 - 0.467	http://nonlinear.com/redirect/outbound?p=chemspider&param=30776604	dopaxanthin		391.112	1	6.63485
6.63_391.1122m/z	CSID24843041		M+Na	C21H20O6	37.1	0	-8.13399	94.502	100 - 23.2 - 3.79 - 0.465	http://nonlinear.com/redirect/outbound?p=chemspider&param=24843041	2-(2-Hydroxy-2-propanyl)-9-methoxy-6H-[1]benzofuro[3,2-c]furo[3,2-g]chromen-6a(11aH)-ol		391.112	1	6.63485
6.63_391.1122m/z	CSID24843901		M+Na	C21H20O6	37.1	0	-8.13399	94.502	100 - 23.2 - 3.79 - 0.465	http://nonlinear.com/redirect/outbound?p=chemspider&param=24843901	2-(2,4-Dihydroxyphenyl)-5-hydroxy-7-methoxy-3-(3-methyl-2-buten-1-yl)-4H-chromen-4-one		391.112	1	6.63485
6.63_391.1122m/z	CSID28289301		M+Na	C21H20O6	37.1	0	-8.13399	94.502	100 - 23.2 - 3.79 - 0.465	http://nonlinear.com/redirect/outbound?p=chemspider&param=28289301	1-Methoxy-2-(3-methyl-2-buten-1-yl)-6H-[1]benzofuro[3,2-c]chromene-3,8,9-triol		391.112	1	6.63485
6.63_391.1122m/z	CSID346144		M+Na	C21H20O6	37.1	0	-8.13399	94.502	100 - 23.2 - 3.79 - 0.465	http://nonlinear.com/redirect/outbound?p=chemspider&param=346144	2-(2,4-Dihydroxyphenyl)-5-hydroxy-7-methoxy-8-(3-methyl-2-buten-1-yl)-4H-chromen-4-one		391.112	1	6.63485
6.63_391.1122m/z	CSID4476334		M+Na	C21H20O6	37.1	0	-8.13399	94.502	100 - 23.2 - 3.79 - 0.465	http://nonlinear.com/redirect/outbound?p=chemspider&param=4476334	gancaonin B		391.112	1	6.63485
6.63_391.1122m/z	CSID74853702		M+Na	C21H20O6	37.1	0	-8.13399	94.502	100 - 23.2 - 3.79 - 0.465	http://nonlinear.com/redirect/outbound?p=chemspider&param=74853702	2-[(2E)-4-Hydroxy-3-methyl-2-buten-1-yl]-1-methoxy-6H-[1]benzofuro[3,2-c]chromene-3,9-diol		391.112	1	6.63485
6.63_391.1122m/z	CSID74853703		M+Na	C21H20O6	37.1	0	-8.13399	94.502	100 - 23.2 - 3.79 - 0.465	http://nonlinear.com/redirect/outbound?p=chemspider&param=74853703	2-[(3,3-Dimethyl-2-oxiranyl)methyl]-1-methoxy-6H-[1]benzofuro[3,2-c]chromene-3,9-diol		391.112	1	6.63485
6.63_391.1122m/z	CSID74853704		M+Na	C21H20O6	37.1	0	-8.13399	94.502	100 - 23.2 - 3.79 - 0.465	http://nonlinear.com/redirect/outbound?p=chemspider&param=74853704	1-Methoxy-2-(3-methyl-2-buten-1-yl)-6H-[1]benzofuro[3,2-c]chromene-3,9,10-triol		391.112	1	6.63485
6.63_391.1122m/z	CSID74853705		M+Na	C21H20O6	37.1	0	-8.13399	94.502	100 - 23.2 - 3.79 - 0.465	http://nonlinear.com/redirect/outbound?p=chemspider&param=74853705	1-Methoxy-2-(3-methyl-2-buten-1-yl)-6H-[1]benzofuro[3,2-c]chromene-3,7,9-triol		391.112	1	6.63485
6.63_391.1122m/z	CSID8537107		M+Na	C21H20O6	37.1	0	-8.13399	94.502	100 - 23.2 - 3.79 - 0.465	http://nonlinear.com/redirect/outbound?p=chemspider&param=8537107	3-[4,6-Dihydroxy-2-methoxy-3-(3-methyl-2-buten-1-yl)phenyl]-7-hydroxy-4H-chromen-4-one		391.112	1	6.63485
6.63_391.1122m/z	CSID8770552		M+Na	C21H20O6	37.1	0	-8.13399	94.502	100 - 23.2 - 3.79 - 0.465	http://nonlinear.com/redirect/outbound?p=chemspider&param=8770552	7,7â€²-Dihydroxy-5â€²-methoxy-2â€²,2â€²-dimethyl-3â€²,4â€²-dihydro-2â€²H,4H-3,6â€²-bichromen-4-one		391.112	1	6.63485
6.63_391.1122m/z	CSID9135		M+H-2H2O	C19H18N6O6	37.5	0	-6.37064	94.4896	100 - 23.2 - 3.8 - 0.467	http://nonlinear.com/redirect/outbound?p=chemspider&param=9135	Nicarbazin		391.112	1	6.63485
6.63_391.1122m/z	CSID4349026		M+K	C17H24N2O4S	36.5	0	9.59338	93.2439	100 - 20.3 - 7.31 - 1.17 - 0.164	http://nonlinear.com/redirect/outbound?p=chemspider&param=4349026	N-(Sulfanylacetyl)phenylalanylleucine		391.112	1	6.63485
6.63_308.1257m/z	CSID74854201		M+H	C14H17N3O5	35.6	0	5.25949	83.9046	100 - 16.6 - 2.33 - 0.234	http://nonlinear.com/redirect/outbound?p=chemspider&param=74854201	2-Cyano-3-(3,4-dihydroxy-5-nitrophenyl)-N,N-diethylpropanamide		308.126	1	6.63485
6.63_308.1257m/z	CSID139379		M+K	C15H19N5	35.4	0	-5.54075	83.4401	100 - 18.3 - 1.58	http://nonlinear.com/redirect/outbound?p=chemspider&param=139379	Naminidil		308.126	1	6.63485
6.63_308.1257m/z	CSID169533		M+K	C15H19N5	35.4	0	-5.54075	83.4401	100 - 18.3 - 1.58	http://nonlinear.com/redirect/outbound?p=chemspider&param=169533	Naminidil		308.126	1	6.63485
6.63_308.1257m/z	CSID4900		M+K	C15H19N5	35.4	0	-5.54075	83.4401	100 - 18.3 - 1.58	http://nonlinear.com/redirect/outbound?p=chemspider&param=4900	Rizatriptan		308.126	1	6.63485
6.63_308.1257m/z	CSID141028		M+Na	C17H19NO3	36.4	0	-0.00340251	82.2116	100 - 19.1 - 2.34 - 0.215	http://nonlinear.com/redirect/outbound?p=chemspider&param=141028	(S)-coclaurine		308.126	1	6.63485
6.63_308.1257m/z	CSID248088		M+Na	C17H19NO3	36.4	0	-0.00340251	82.2116	100 - 19.1 - 2.34 - 0.215	http://nonlinear.com/redirect/outbound?p=chemspider&param=248088	(Â±)-COCLAURINE		308.126	1	6.63485
6.63_308.1257m/z	CSID2713444		M+Na	C17H19NO3	36.4	0	-0.00340251	82.2116	100 - 19.1 - 2.34 - 0.215	http://nonlinear.com/redirect/outbound?p=chemspider&param=2713444	15-Methoxy-1,2,6,7-tetradehydroerythrinan-3,16-diol		308.126	1	6.63485
6.63_308.1257m/z	CSID30778621		M+Na	C17H19NO3	36.4	0	-0.00340251	82.2116	100 - 19.1 - 2.34 - 0.215	http://nonlinear.com/redirect/outbound?p=chemspider&param=30778621	(5Î²,9Î±,13Î±,14Î±)-3-Methoxy-4,5-epoxymorphinan-6-one		308.126	1	6.63485
6.63_308.1257m/z	CSID30791139		M+Na	C17H19NO3	36.4	0	-0.00340251	82.2116	100 - 19.1 - 2.34 - 0.215	http://nonlinear.com/redirect/outbound?p=chemspider&param=30791139	Apohyoscine		308.126	1	6.63485
6.63_308.1257m/z	CSID35013166		M+Na	C17H19NO3	36.4	0	-0.00340251	82.2116	100 - 19.1 - 2.34 - 0.215	http://nonlinear.com/redirect/outbound?p=chemspider&param=35013166	3-Methoxy-1,2,6,7-tetradehydroerythrinan-15,16-diol		308.126	1	6.63485
6.63_308.1257m/z	CSID3522		M+Na	C17H19NO3	36.4	0	-0.00340251	82.2116	100 - 19.1 - 2.34 - 0.215	http://nonlinear.com/redirect/outbound?p=chemspider&param=3522	3-Hydroxy-17-methyl-4,5-epoxymorphinan-6-one		308.126	1	6.63485
6.63_308.1257m/z	CSID389814		M+Na	C17H19NO3	36.4	0	-0.00340251	82.2116	100 - 19.1 - 2.34 - 0.215	http://nonlinear.com/redirect/outbound?p=chemspider&param=389814	(R)-Coclaurine		308.126	1	6.63485
6.63_308.1257m/z	CSID390717		M+Na	C17H19NO3	36.4	0	-0.00340251	82.2116	100 - 19.1 - 2.34 - 0.215	http://nonlinear.com/redirect/outbound?p=chemspider&param=390717	Erysonine		308.126	1	6.63485
6.63_308.1257m/z	CSID4447624		M+Na	C17H19NO3	36.4	0	-0.00340251	82.2116	100 - 19.1 - 2.34 - 0.215	http://nonlinear.com/redirect/outbound?p=chemspider&param=4447624	hydromorphone		308.126	1	6.63485
6.63_308.1257m/z	CSID4450907		M+Na	C17H19NO3	36.4	0	-0.00340251	82.2116	100 - 19.1 - 2.34 - 0.215	http://nonlinear.com/redirect/outbound?p=chemspider&param=4450907	D-(âˆ’)-Morphine		308.126	1	6.63485
6.63_308.1257m/z	CSID537119		M+Na	C17H19NO3	36.4	0	-0.00340251	82.2116	100 - 19.1 - 2.34 - 0.215	http://nonlinear.com/redirect/outbound?p=chemspider&param=537119	cherylline		308.126	1	6.63485
6.63_308.1257m/z	CSID543038		M+Na	C17H19NO3	36.4	0	-0.00340251	82.2116	100 - 19.1 - 2.34 - 0.215	http://nonlinear.com/redirect/outbound?p=chemspider&param=543038	Narwedine		308.126	1	6.63485
6.63_308.1257m/z	CSID553590		M+Na	C17H19NO3	36.4	0	-0.00340251	82.2116	100 - 19.1 - 2.34 - 0.215	http://nonlinear.com/redirect/outbound?p=chemspider&param=553590	Piperine		308.126	1	6.63485
6.63_308.1257m/z	CSID8101508		M+Na	C17H19NO3	36.4	0	-0.00340251	82.2116	100 - 19.1 - 2.34 - 0.215	http://nonlinear.com/redirect/outbound?p=chemspider&param=8101508	norcodeine		308.126	1	6.63485
6.63_308.1257m/z	CSID81315		M+Na	C17H19NO3	36.4	0	-0.00340251	82.2116	100 - 19.1 - 2.34 - 0.215	http://nonlinear.com/redirect/outbound?p=chemspider&param=81315	(S)-(âˆ’)-Cherylline		308.126	1	6.63485
6.63_308.1257m/z	CSID8532040		M+Na	C17H19NO3	36.4	0	-0.00340251	82.2116	100 - 19.1 - 2.34 - 0.215	http://nonlinear.com/redirect/outbound?p=chemspider&param=8532040	Narwedine		308.126	1	6.63485
6.63_308.1257m/z	CSID35013180		M+H	C19H17NO3	34.3	0	-7.8364	80.4834	100 - 21.2 - 2.76 - 0.267	http://nonlinear.com/redirect/outbound?p=chemspider&param=35013180	1-(5,6,7a,8-Tetrahydro-7H-[1,3]benzodioxolo[6,5,4-de]benzo[g]quinolin-7-yl)ethanone		308.126	1	6.63485
6.63_308.1257m/z	CSID3835		M+H	C19H17NO3	34.3	0	-7.8364	80.4834	100 - 21.2 - 2.76 - 0.267	http://nonlinear.com/redirect/outbound?p=chemspider&param=3835	LY-294,002		308.126	1	6.63485
6.63_308.1257m/z	CSID391198		M+H	C19H17NO3	34.3	0	-7.8364	80.4834	100 - 21.2 - 2.76 - 0.267	http://nonlinear.com/redirect/outbound?p=chemspider&param=391198	Cusparine		308.126	1	6.63485
6.63_308.1257m/z	CSID4445145		M+H	C19H17NO3	34.3	0	-7.8364	80.4834	100 - 21.2 - 2.76 - 0.267	http://nonlinear.com/redirect/outbound?p=chemspider&param=4445145	Rutacridone		308.126	1	6.63485
6.63_308.1257m/z	CSID30777365		M+H-2H2O	C19H21NO5	34.4	0	-7.01561	80.0644	100 - 21.3 - 3.19 - 0.358	http://nonlinear.com/redirect/outbound?p=chemspider&param=30777365	N-trans-Feruloyl 4-O-methyldopamine		308.126	1	6.63485
6.63_173.0759m/z	CSID39692		M+H-2H2O	C15H12O	34.1	0	4.36885	75.448	100 - 16.4 - 1.46	http://nonlinear.com/redirect/outbound?p=chemspider&param=39692	METHOXYPHENANTHRENE		173.076	1	6.63485
6.63_173.0759m/z	CSID4513675		M+H-2H2O	C15H12O	34.1	0	4.36885	75.448	100 - 16.4 - 1.46	http://nonlinear.com/redirect/outbound?p=chemspider&param=4513675	(Z)-chalcone		173.076	1	6.63485
6.63_173.0759m/z	CSID553346		M+H-2H2O	C15H12O	34.1	0	4.36885	75.448	100 - 16.4 - 1.46	http://nonlinear.com/redirect/outbound?p=chemspider&param=553346	(E)-Chalcone		173.076	1	6.63485
6.63_173.0759m/z	CSID6921		M+H-2H2O	C15H12O	34.1	0	4.36885	75.448	100 - 16.4 - 1.46	http://nonlinear.com/redirect/outbound?p=chemspider&param=6921	chalcone		173.076	1	6.63485
6.63_173.0759m/z	CSID32701927		M+H-2H2O	C9H12BNO4	27.1	0	0.740587	36.3807	24.2 - 100 - 10.4 - 1.3	http://nonlinear.com/redirect/outbound?p=chemspider&param=32701927	BORONOPHENYLALANINE B-10		173.076	1	6.63485
6.70_242.1065m/z	CSID8011043		M+H-2H2O	C9H19N5O3S	34.5	0	-1.88437	74.8562	100 - 12.7 - 5.88 - 0.642	http://nonlinear.com/redirect/outbound?p=chemspider&param=8011043	cys-arg		242.106	1	6.70247
6.70_242.1065m/z	CSID8119125		M+H-2H2O	C9H19N5O3S	34.5	0	-1.88437	74.8562	100 - 12.7 - 5.88 - 0.642	http://nonlinear.com/redirect/outbound?p=chemspider&param=8119125	arg-cys		242.106	1	6.70247
6.70_242.1065m/z	CSID12666		M+K	C11H21ClN	33.9	0	-3.69304	73.9637	100 - 12.5 - 32.7 - 4.02 - 0.23	http://nonlinear.com/redirect/outbound?p=chemspider&param=12666	N,2,3,3-tetramethyl-2-norcamphanamine hydrochloride		242.106	1	6.70247
6.70_242.1065m/z	CSID28530653		M+K	C11H21ClN	33.9	0	-3.69304	73.9637	100 - 12.5 - 32.7 - 4.02 - 0.23	http://nonlinear.com/redirect/outbound?p=chemspider&param=28530653	DEXMECAMYLAMINE HYDROCHLORIDE		242.106	1	6.70247
6.74_414.1445m/z	CSID129307291		M+K	C19H25N3O5	50.2	77.2	5.04195	79.4479	100 - 22.1 - 3.36 - 0.383	http://nonlinear.com/redirect/outbound?p=chemspider&param=129307291	N-[2-(4-{[5-(Aminomethyl)-3-furyl]methoxy}phenyl)ethyl]glutamine		414.144	1	6.73628
6.74_448.1018n	CSID10306173		M+H-2H2O, M+H	C21H20O11	52.4	72.3	2.81313	93.008	100 - 23.4 - 4.87 - 0.712	http://nonlinear.com/redirect/outbound?p=chemspider&param=10306173	Trifolin	448.102	449.109	1	6.73628
6.74_448.1018n	CSID4444112		M+H-2H2O, M+H	C21H20O11	52.4	72.3	2.81313	93.008	100 - 23.4 - 4.87 - 0.712	http://nonlinear.com/redirect/outbound?p=chemspider&param=4444112	Quercitrin	448.102	449.109	1	6.73628
6.74_448.1018n	CSID4445311		M+H-2H2O, M+H	C21H20O11	52.4	72.3	2.81313	93.008	100 - 23.4 - 4.87 - 0.712	http://nonlinear.com/redirect/outbound?p=chemspider&param=4445311	Astragalin	448.102	449.109	1	6.73628
6.74_448.1018n	CSID30791217		M+H-2H2O, M+H	C21H20O11	52.3	71.9	2.81313	93.008	100 - 23.4 - 4.87 - 0.712	http://nonlinear.com/redirect/outbound?p=chemspider&param=30791217	Carthamone	448.102	449.109	1	6.73628
6.74_448.1018n	CSID35015228		M+H-2H2O, M+H	C21H20O11	52.3	71.9	2.81313	93.008	100 - 23.4 - 4.87 - 0.712	http://nonlinear.com/redirect/outbound?p=chemspider&param=35015228	4-(5,7-Dihydroxy-4-oxo-3,4-dihydro-2H-chromen-2-yl)phenyl Î²-D-glucopyranosiduronic acid	448.102	449.109	1	6.73628
6.74_448.1018n	CSID35032838		M+H-2H2O, M+H	C21H20O11	52.3	71.9	2.81313	93.008	100 - 23.4 - 4.87 - 0.712	http://nonlinear.com/redirect/outbound?p=chemspider&param=35032838	4-(5,7-Dihydroxy-4-oxo-3,4-dihydro-2H-chromen-2-yl)phenyl Î²-D-erythro-hexopyranosiduronic acid	448.102	449.109	1	6.73628
6.74_448.1018n	CSID10188631		M+H-2H2O, M+H	C21H20O11	52.3	71.8	2.81313	93.008	100 - 23.4 - 4.87 - 0.712	http://nonlinear.com/redirect/outbound?p=chemspider&param=10188631	Plantaginin	448.102	449.109	1	6.73628
6.74_448.1018n	CSID102753		M+H-2H2O, M+H	C21H20O11	52	70.2	2.81313	93.008	100 - 23.4 - 4.87 - 0.712	http://nonlinear.com/redirect/outbound?p=chemspider&param=102753	Isoorientin	448.102	449.109	1	6.73628
6.74_448.1018n	CSID20120120		M+H-2H2O, M+H	C21H20O11	52	70.2	2.81313	93.008	100 - 23.4 - 4.87 - 0.712	http://nonlinear.com/redirect/outbound?p=chemspider&param=20120120	Aureusin	448.102	449.109	1	6.73628
6.74_448.1018n	CSID4444241		M+H-2H2O, M+H	C21H20O11	52	70.2	2.81313	93.008	100 - 23.4 - 4.87 - 0.712	http://nonlinear.com/redirect/outbound?p=chemspider&param=4444241	Cynaroside	448.102	449.109	1	6.73628
6.74_448.1018n	CSID4444934		M+H-2H2O, M+H	C21H20O11	52	70.2	2.81313	93.008	100 - 23.4 - 4.87 - 0.712	http://nonlinear.com/redirect/outbound?p=chemspider&param=4444934	Fisetin 8-C-glucoside	448.102	449.109	1	6.73628
6.74_448.1018n	CSID4444994		M+H-2H2O, M+H	C21H20O11	52	70.2	2.81313	93.008	100 - 23.4 - 4.87 - 0.712	http://nonlinear.com/redirect/outbound?p=chemspider&param=4444994	Orientin	448.102	449.109	1	6.73628
6.74_179.0375m/z	CSID7805		M+H	C6H10O4S	38.2	10.2	1.20338	82.4549	100 - 7.56 - 5.59 - 0.372	http://nonlinear.com/redirect/outbound?p=chemspider&param=7805	THIODIPROPIONIC ACID		179.037	1	6.73628
6.74_179.0375m/z	CSID601842		M+H	C7H6N4S	37.3	8.84	-6.30654	84.6248	100 - 9.9 - 4.96 - 0.423	http://nonlinear.com/redirect/outbound?p=chemspider&param=601842	1-Phenyl-5-mercaptotetrazole		179.037	1	6.73628
6.74_238.1413n	CSID29348		M+Na, M+K	C11H18N4O2	34.5	5.06	-7.0818	75.2699	100 - 13.6 - 1.27	http://nonlinear.com/redirect/outbound?p=chemspider&param=29348	Pirimicarb	238.141	261.131	1	6.73628
6.74_304.1197m/z	CSID30776699		M+H-2H2O	C16H21NO7	35.4	0.511	5.1753	82.2911	100 - 18.2 - 3 - 0.345	http://nonlinear.com/redirect/outbound?p=chemspider&param=30776699	3-(2-Hydroxyethyl)-1H-indol-5-yl Î±-D-glucopyranoside		304.12	1	6.73628
6.74_455.1408m/z	CSID4534995		M+H	C23H28Cl2O5	27.8	0.217	4.83005	44.1658	100 - 25.4 - 68 - 16.7 - 12.9 - 2.92 - 0.452	http://nonlinear.com/redirect/outbound?p=chemspider&param=4534995	Dermocid		455.141	1	6.73628
6.74_414.1445m/z	CSID391554		M+Na	C24H24ClN2O+	30.5	0.203	-4.90075	57.813	100 - 27 - 35.7 - 8.98 - 1.21 - 0.112	http://nonlinear.com/redirect/outbound?p=chemspider&param=391554	9-[4-(Chloromethyl)phenyl]-6-(dimethylamino)-N,N-dimethyl-3H-xanthen-3-iminium		414.144	1	6.73628
6.74_305.1538m/z	CSID29341944		M+K	C16H26O3	37.2	0	9.23542	96.3708	100 - 17.7 - 2.09 - 0.186	http://nonlinear.com/redirect/outbound?p=chemspider&param=29341944	Tetranor 12-HETE		305.154	1	6.73628
6.74_305.1538m/z	CSID35013677		M+K	C16H26O3	37.2	0	9.23542	96.3708	100 - 17.7 - 2.09 - 0.186	http://nonlinear.com/redirect/outbound?p=chemspider&param=35013677	6-(4-Hydroxy-5-methoxy-4-methyl-2-cyclohexen-1-yl)-2-methyl-2-hepten-4-one		305.154	1	6.73628
6.74_305.1538m/z	CSID390830		M+K	C16H26O3	37.2	0	9.23542	96.3708	100 - 17.7 - 2.09 - 0.186	http://nonlinear.com/redirect/outbound?p=chemspider&param=390830	Juvabione		305.154	1	6.73628
6.74_305.1538m/z	CSID4444856		M+K	C16H26O3	37.2	0	9.23542	96.3708	100 - 17.7 - 2.09 - 0.186	http://nonlinear.com/redirect/outbound?p=chemspider&param=4444856	Juvenile hormone III		305.154	1	6.73628
6.74_305.1538m/z	CSID4519041		M+K	C16H26O3	37.2	0	9.23542	96.3708	100 - 17.7 - 2.09 - 0.186	http://nonlinear.com/redirect/outbound?p=chemspider&param=4519041	JH-III		305.154	1	6.73628
6.74_305.1538m/z	CSID4573569		M+K	C16H26O3	37.2	0	9.23542	96.3708	100 - 17.7 - 2.09 - 0.186	http://nonlinear.com/redirect/outbound?p=chemspider&param=4573569	(2E,6E)-9-[(2R,3S)-3-Ethyl-3-methyl-2-oxiranyl]-3,7-dimethyl-2,6-nonadienoic acid		305.154	1	6.73628
6.74_305.1538m/z	CSID74849741		M+K	C16H26O3	37.2	0	9.23542	96.3708	100 - 17.7 - 2.09 - 0.186	http://nonlinear.com/redirect/outbound?p=chemspider&param=74849741	3,4-Dimethyl-5-pentyl-2-furanpentanoic acid		305.154	1	6.73628
6.74_305.1538m/z	CSID74849744		M+K	C16H26O3	37.2	0	9.23542	96.3708	100 - 17.7 - 2.09 - 0.186	http://nonlinear.com/redirect/outbound?p=chemspider&param=74849744	6-(5-Hexyl-2-furyl)hexanoic acid		305.154	1	6.73628
6.74_305.1538m/z	CSID74849745		M+K	C16H26O3	37.2	0	9.23542	96.3708	100 - 17.7 - 2.09 - 0.186	http://nonlinear.com/redirect/outbound?p=chemspider&param=74849745	3,4-Dimethyl-5-propyl-2-furanheptanoic acid		305.154	1	6.73628
6.74_305.1538m/z	CSID74849748		M+K	C16H26O3	37.2	0	9.23542	96.3708	100 - 17.7 - 2.09 - 0.186	http://nonlinear.com/redirect/outbound?p=chemspider&param=74849748	7-(5-Pentyl-2-furyl)heptanoic acid		305.154	1	6.73628
6.74_305.1538m/z	CSID74849752		M+K	C16H26O3	37.2	0	9.23542	96.3708	100 - 17.7 - 2.09 - 0.186	http://nonlinear.com/redirect/outbound?p=chemspider&param=74849752	8-(5-Butyl-2-furyl)octanoic acid		305.154	1	6.73628
6.74_305.1538m/z	CSID78139		M+K	C16H26O3	37.2	0	9.23542	96.3708	100 - 17.7 - 2.09 - 0.186	http://nonlinear.com/redirect/outbound?p=chemspider&param=78139	Methyl 4-(6-methyl-4-oxo-2-heptanyl)-1-cyclohexene-1-carboxylate		305.154	1	6.73628
6.74_305.1538m/z	CSID140765		M+Na	C19H22O2	36.7	0	9.2527	93.5815	100 - 20.9 - 2.48 - 0.215	http://nonlinear.com/redirect/outbound?p=chemspider&param=140765	miltirone		305.154	1	6.73628
6.74_305.1538m/z	CSID193500		M+Na	C19H22O2	36.7	0	9.2527	93.5815	100 - 20.9 - 2.48 - 0.215	http://nonlinear.com/redirect/outbound?p=chemspider&param=193500	1-Methyl-6-dehydroestrone		305.154	1	6.73628
6.74_305.1538m/z	CSID2297337		M+Na	C19H22O2	36.7	0	9.2527	93.5815	100 - 20.9 - 2.48 - 0.215	http://nonlinear.com/redirect/outbound?p=chemspider&param=2297337	Mestilbol		305.154	1	6.73628
6.74_305.1538m/z	CSID391067		M+Na	C19H22O2	36.7	0	9.2527	93.5815	100 - 20.9 - 2.48 - 0.215	http://nonlinear.com/redirect/outbound?p=chemspider&param=391067	4-Prenyldihydropinosylvin		305.154	1	6.73628
6.74_305.1538m/z	CSID488610		M+Na	C19H22O2	36.7	0	9.2527	93.5815	100 - 20.9 - 2.48 - 0.215	http://nonlinear.com/redirect/outbound?p=chemspider&param=488610	5-Hydroxy-1,7-diphenyl-3-heptanone		305.154	1	6.73628
6.74_305.1538m/z	CSID57609425		M+Na	C19H22O2	36.7	0	9.2527	93.5815	100 - 20.9 - 2.48 - 0.215	http://nonlinear.com/redirect/outbound?p=chemspider&param=57609425	1-(4-Hydroxyphenyl)-7-phenyl-3-heptanone		305.154	1	6.73628
6.74_305.1538m/z	CSID65131		M+Na	C19H22O2	36.7	0	9.2527	93.5815	100 - 20.9 - 2.48 - 0.215	http://nonlinear.com/redirect/outbound?p=chemspider&param=65131	Vedaprofen		305.154	1	6.73628
6.74_305.1538m/z	CSID74853632		M+Na	C19H22O2	36.7	0	9.2527	93.5815	100 - 20.9 - 2.48 - 0.215	http://nonlinear.com/redirect/outbound?p=chemspider&param=74853632	6-Hydroxy-1,7-diphenyl-3-heptanone		305.154	1	6.73628
6.74_305.1538m/z	CSID74853633		M+Na	C19H22O2	36.7	0	9.2527	93.5815	100 - 20.9 - 2.48 - 0.215	http://nonlinear.com/redirect/outbound?p=chemspider&param=74853633	4-Hydroxy-1,7-diphenyl-3-heptanone		305.154	1	6.73628
6.74_305.1538m/z	CSID74853634		M+Na	C19H22O2	36.7	0	9.2527	93.5815	100 - 20.9 - 2.48 - 0.215	http://nonlinear.com/redirect/outbound?p=chemspider&param=74853634	2-Hydroxy-1,7-diphenyl-3-heptanone		305.154	1	6.73628
6.74_305.1538m/z	CSID74853635		M+Na	C19H22O2	36.7	0	9.2527	93.5815	100 - 20.9 - 2.48 - 0.215	http://nonlinear.com/redirect/outbound?p=chemspider&param=74853635	7-Hydroxy-1,7-diphenyl-3-heptanone		305.154	1	6.73628
6.74_305.1538m/z	CSID74853636		M+Na	C19H22O2	36.7	0	9.2527	93.5815	100 - 20.9 - 2.48 - 0.215	http://nonlinear.com/redirect/outbound?p=chemspider&param=74853636	1-Hydroxy-1,7-diphenyl-3-heptanone		305.154	1	6.73628
6.74_305.1538m/z	CSID74853637		M+Na	C19H22O2	36.7	0	9.2527	93.5815	100 - 20.9 - 2.48 - 0.215	http://nonlinear.com/redirect/outbound?p=chemspider&param=74853637	7-(3-Hydroxyphenyl)-1-phenyl-3-heptanone		305.154	1	6.73628
6.74_305.1538m/z	CSID74853638		M+Na	C19H22O2	36.7	0	9.2527	93.5815	100 - 20.9 - 2.48 - 0.215	http://nonlinear.com/redirect/outbound?p=chemspider&param=74853638	1-(3-Hydroxyphenyl)-7-phenyl-3-heptanone		305.154	1	6.73628
6.74_305.1538m/z	CSID74853639		M+Na	C19H22O2	36.7	0	9.2527	93.5815	100 - 20.9 - 2.48 - 0.215	http://nonlinear.com/redirect/outbound?p=chemspider&param=74853639	7-(4-Hydroxyphenyl)-1-phenyl-3-heptanone		305.154	1	6.73628
6.74_305.1538m/z	CSID74853640		M+Na	C19H22O2	36.7	0	9.2527	93.5815	100 - 20.9 - 2.48 - 0.215	http://nonlinear.com/redirect/outbound?p=chemspider&param=74853640	7-(2-Hydroxyphenyl)-1-phenyl-3-heptanone		305.154	1	6.73628
6.74_305.1538m/z	CSID74853641		M+Na	C19H22O2	36.7	0	9.2527	93.5815	100 - 20.9 - 2.48 - 0.215	http://nonlinear.com/redirect/outbound?p=chemspider&param=74853641	1-(2-Hydroxyphenyl)-7-phenyl-3-heptanone		305.154	1	6.73628
6.74_305.1538m/z	CSID8214993		M+Na	C19H22O2	36.7	0	9.2527	93.5815	100 - 20.9 - 2.48 - 0.215	http://nonlinear.com/redirect/outbound?p=chemspider&param=8214993	4-[(6E)-3-Hydroxy-7-phenyl-6-hepten-1-yl]phenol		305.154	1	6.73628
6.74_305.1538m/z	CSID57617704		M+H-2H2O	C17H20N6O2	36.8	0	8.497	93.5691	100 - 20.9 - 2.49 - 0.217	http://nonlinear.com/redirect/outbound?p=chemspider&param=57617704	Tomivosertib		305.154	1	6.73628
6.74_448.1018n	CSID24846588		M+H-2H2O, M+H	C21H20O11	37.9	0	2.81313	93.008	100 - 23.4 - 4.87 - 0.712	http://nonlinear.com/redirect/outbound?p=chemspider&param=24846588	5,6-Dihydroxy-4-oxo-2-phenyl-3,4-dihydro-2H-chromen-7-yl hexopyranosiduronic acid	448.102	449.109	1	6.73628
6.74_448.1018n	CSID29341798		M+H-2H2O, M+H	C21H20O11	37.9	0	2.81313	93.008	100 - 23.4 - 4.87 - 0.712	http://nonlinear.com/redirect/outbound?p=chemspider&param=29341798	Naringenin 7-O-Î²-D-glucuronide	448.102	449.109	1	6.73628
6.74_448.1018n	CSID35015229		M+H-2H2O, M+H	C21H20O11	37.9	0	2.81313	93.008	100 - 23.4 - 4.87 - 0.712	http://nonlinear.com/redirect/outbound?p=chemspider&param=35015229	7-Hydroxy-2-(4-hydroxyphenyl)-4-oxo-3,4-dihydro-2H-chromen-5-yl Î²-D-glucopyranosiduronic acid	448.102	449.109	1	6.73628
6.74_448.1018n	CSID4529887		M+H-2H2O, M+H	C21H20O11	37.9	0	2.81313	93.008	100 - 23.4 - 4.87 - 0.712	http://nonlinear.com/redirect/outbound?p=chemspider&param=4529887	1,5-Anhydro-1-[2-(3,4-dihydroxyphenyl)-5,7-dihydroxy-4-oxo-4H-chromen-8-yl]hexitol	448.102	449.109	1	6.73628
6.74_448.1018n	CSID74886793		M+H-2H2O, M+H	C21H20O11	37.9	0	2.81313	93.008	100 - 23.4 - 4.87 - 0.712	http://nonlinear.com/redirect/outbound?p=chemspider&param=74886793	2-Benzyl-2,6-dihydroxy-3-oxo-2,3-dihydro-1-benzofuran-4-yl hexopyranosiduronic acid	448.102	449.109	1	6.73628
6.74_448.1018n	CSID74886812		M+H-2H2O, M+H	C21H20O11	37.9	0	2.81313	93.008	100 - 23.4 - 4.87 - 0.712	http://nonlinear.com/redirect/outbound?p=chemspider&param=74886812	5,7-Dihydroxy-4-oxo-2-phenyl-3,4-dihydro-2H-chromen-6-yl hexopyranosiduronic acid	448.102	449.109	1	6.73628
6.74_305.1538m/z	CSID10273166		M+H-2H2O	C21H24O4	38.1	0	0.603759	91.1377	100 - 23.1 - 3.38 - 0.369	http://nonlinear.com/redirect/outbound?p=chemspider&param=10273166	3-Hydroxy-16,17-dimethoxytricyclo[12.3.1.12,6]nonadeca-1(18),2,4,6(19),14,16-hexaen-9-one		305.154	1	6.73628
6.74_305.1538m/z	CSID2199		M+H-2H2O	C21H24O4	38.1	0	0.603759	91.1377	100 - 23.1 - 3.38 - 0.369	http://nonlinear.com/redirect/outbound?p=chemspider&param=2199	bisphenol A diglycidyl ether		305.154	1	6.73628
6.74_305.1538m/z	CSID227348		M+H-2H2O	C21H24O4	38.1	0	0.603759	91.1377	100 - 23.1 - 3.38 - 0.369	http://nonlinear.com/redirect/outbound?p=chemspider&param=227348	(16Î²)-16,21-Epoxypregna-4,17-diene-3,11,21-trione		305.154	1	6.73628
6.74_305.1538m/z	CSID24843073		M+H-2H2O	C21H24O4	38.1	0	0.603759	91.1377	100 - 23.1 - 3.38 - 0.369	http://nonlinear.com/redirect/outbound?p=chemspider&param=24843073	3-[4-Hydroxy-2-methoxy-3-(3-methyl-2-buten-1-yl)phenyl]-7-chromanol		305.154	1	6.73628
6.74_305.1538m/z	CSID74851523		M+H-2H2O	C21H24O4	38.1	0	0.603759	91.1377	100 - 23.1 - 3.38 - 0.369	http://nonlinear.com/redirect/outbound?p=chemspider&param=74851523	3-[4-Hydroxy-2-methoxy-3-(3-methyl-2-buten-1-yl)phenyl]-1-(3-hydroxyphenyl)-1-propanone		305.154	1	6.73628
6.74_305.1538m/z	CSID74851559		M+H-2H2O	C21H24O4	38.1	0	0.603759	91.1377	100 - 23.1 - 3.38 - 0.369	http://nonlinear.com/redirect/outbound?p=chemspider&param=74851559	1-[2,4-Dihydroxy-6-methoxy-3-(3-methyl-2-buten-1-yl)phenyl]-3-phenyl-1-propanone		305.154	1	6.73628
6.74_305.1538m/z	CSID74851788		M+H-2H2O	C21H24O4	38.1	0	0.603759	91.1377	100 - 23.1 - 3.38 - 0.369	http://nonlinear.com/redirect/outbound?p=chemspider&param=74851788	4-[1-Hydroxy-3-(5-methoxy-2,2-dimethyl-2H-chromen-6-yl)propyl]phenol		305.154	1	6.73628
6.74_305.1538m/z	CSID7995064		M+H-2H2O	C21H24O4	38.1	0	0.603759	91.1377	100 - 23.1 - 3.38 - 0.369	http://nonlinear.com/redirect/outbound?p=chemspider&param=7995064	2-(2-Hydroxy-4-methoxyphenyl)-8-(3-methyl-2-buten-1-yl)-7-chromanol		305.154	1	6.73628
6.74_305.1538m/z	CSID8368994		M+H-2H2O	C21H24O4	38.1	0	0.603759	91.1377	100 - 23.1 - 3.38 - 0.369	http://nonlinear.com/redirect/outbound?p=chemspider&param=8368994	1,7-Bis(3-methoxyphenyl)-3,5-heptanedione		305.154	1	6.73628
6.74_305.1538m/z	CSID8934921		M+H-2H2O	C21H24O4	38.1	0	0.603759	91.1377	100 - 23.1 - 3.38 - 0.369	http://nonlinear.com/redirect/outbound?p=chemspider&param=8934921	4-[7-Methoxy-8-(3-methyl-2-buten-1-yl)-3,4-dihydro-2H-chromen-2-yl]-1,3-benzenediol		305.154	1	6.73628
6.74_179.0375m/z	CSID5133		M+H-2H2O	C7H10N4O2S	35.7	0	-5.2482	84.4132	100 - 10 - 5.39 - 0.47	http://nonlinear.com/redirect/outbound?p=chemspider&param=5133	Aterian		179.037	1	6.73628
6.74_229.1117m/z	CSID5190		M+H	C9H16N4OS	36.4	0	-0.235545	82.2414	100 - 12.2 - 5.41 - 0.565	http://nonlinear.com/redirect/outbound?p=chemspider&param=5190	tebuthiuron		229.112	1	6.73628
6.74_304.1197m/z	CSID2115		M+K	C17H19N3	35.3	0	-5.09851	82.2039	100 - 19.7 - 1.84 - 0.108	http://nonlinear.com/redirect/outbound?p=chemspider&param=2115	Antazoline		304.12	1	6.73628
6.74_304.1197m/z	CSID4060		M+K	C17H19N3	35.3	0	-5.09851	82.2039	100 - 19.7 - 1.84 - 0.108	http://nonlinear.com/redirect/outbound?p=chemspider&param=4060	Mirtazapine		304.12	1	6.73628
6.74_304.1197m/z	CSID4444722		M+K	C17H19N3	35.3	0	-5.09851	82.2039	100 - 19.7 - 1.84 - 0.108	http://nonlinear.com/redirect/outbound?p=chemspider&param=4444722	Brevicolline		304.12	1	6.73628
6.74_304.1197m/z	CSID4678037		M+K	C17H19N3	35.3	0	-5.09851	82.2039	100 - 19.7 - 1.84 - 0.108	http://nonlinear.com/redirect/outbound?p=chemspider&param=4678037	1-Methyl-4-(1-methyl-2-pyrrolidinyl)-9H-Î²-carboline		304.12	1	6.73628
6.74_304.1197m/z	CSID56136		M+K	C17H19N3	35.3	0	-5.09851	82.2039	100 - 19.7 - 1.84 - 0.108	http://nonlinear.com/redirect/outbound?p=chemspider&param=56136	ACRIDINE ORANGE		304.12	1	6.73628
6.74_414.1445m/z	CSID10762174		M+Na	C22H21N3O4	34.2	0	5.22567	77.1503	100 - 25.3 - 3.89 - 0.445	http://nonlinear.com/redirect/outbound?p=chemspider&param=10762174	Icotinib		414.144	1	6.73628
6.74_304.1197m/z	CSID2337034		M+H	C17H21NS2	34.2	0	2.92215	74.6379	100 - 20.6 - 11.1 - 1.91 - 0.42	http://nonlinear.com/redirect/outbound?p=chemspider&param=2337034	3-(4,9-Dihydrothieno[2,3-c][2]benzothiepin-4-yl)-N,N-dimethyl-1-propanamine		304.12	1	6.73628
6.74_414.1445m/z	CSID29737498		M+H	C21H23N3O4S	32.8	0	-9.03497	74.0048	100 - 25 - 8.34 - 1.53 - 0.225	http://nonlinear.com/redirect/outbound?p=chemspider&param=29737498	2-{(2E)-2-[(3,5-Dimethyl-1H-pyrrol-2-yl)methylene]-3-methoxy-2H-pyrrol-5-yl}-1H-indole methanesulfonate (1:1)		414.144	1	6.73628
6.74_455.1408m/z	CSID74852748		M+H	C21H26O9S	32.9	0	8.41055	73.8978	100 - 24.2 - 9.16 - 1.71 - 0.3	http://nonlinear.com/redirect/outbound?p=chemspider&param=74852748	10-Butyryl-5-hydroxy-8,8-dimethyl-2-oxo-4-propyl-7,8-dihydro-2H,6H-pyrano[3,2-g]chromen-7-yl hydrogen sulfate		455.141	1	6.73628
6.74_414.1445m/z	CSID8109043		M+H-2H2O	C21H27N3O6S	32.9	0	-8.3118	73.6158	100 - 25.1 - 8.79 - 1.64 - 0.262	http://nonlinear.com/redirect/outbound?p=chemspider&param=8109043	BL-P1780		414.144	1	6.73628
6.74_455.1408m/z	CSID9354434		M+H-2H2O	C25H27N2NaO5S	33.8	0	1.76445	70.9487	100 - 29.1 - 9.62 - 1.94 - 0.311	http://nonlinear.com/redirect/outbound?p=chemspider&param=9354434	Evatanepag sodium		455.141	1	6.73628
6.74_179.0375m/z	CSID14868		M+H-2H2O	C9H11ClN2O2	33.3	0	1.95566	68.6789	100 - 10.7 - 32.9 - 3.47 - 0.299	http://nonlinear.com/redirect/outbound?p=chemspider&param=14868	Monolinuron		179.037	1	6.73628
6.74_229.1117m/z	CSID97254		M+H	C11H16ClN2O	32	0	6.52017	67.2245	100 - 12.9 - 32.9 - 4.16 - 0.311	http://nonlinear.com/redirect/outbound?p=chemspider&param=97254	Tocainide hydrochloride		229.112	1	6.73628
6.74_414.1445m/z	CSID4590159		M+Na	C21H25ClNO4	31.8	0	0.54719	59.486	100 - 23.5 - 35.4 - 7.9 - 1.14 - 0.124	http://nonlinear.com/redirect/outbound?p=chemspider&param=4590159	Nalmexone hydrochloride		414.144	1	6.73628
6.74_455.1408m/z	CSID64879783		M+Na	C20H22ClFN6O2	29.9	0	9.1363	59.3849	100 - 24.2 - 35.2 - 8.02 - 1.05	http://nonlinear.com/redirect/outbound?p=chemspider&param=64879783	parsaclisib		455.141	1	6.73628
6.74_455.1408m/z	CSID9496		M+K	C24H29ClO4	30.3	0	5.41558	57.782	100 - 26.4 - 36.1 - 8.94 - 1.38 - 0.16	http://nonlinear.com/redirect/outbound?p=chemspider&param=9496	Cyproterone acetate		455.141	1	6.73628
6.74_455.1408m/z	CSID64880029		M+H-2H2O	C25H22ClN6O3	30	0	5.47963	56.1086	100 - 29.6 - 36.8 - 10 - 1.6 - 0.187	http://nonlinear.com/redirect/outbound?p=chemspider&param=64880029	Tirabrutinib hydrochloride		455.141	1	6.73628
6.74_414.1445m/z	CSID24605987		M+Na	C21H25Cl2N3	27.3	0	-7.54928	45.1899	100 - 24.1 - 66.7 - 15.6 - 12 - 2.59 - 0.291	http://nonlinear.com/redirect/outbound?p=chemspider&param=24605987	Latrepirdine dihydrochloride		414.144	1	6.73628
6.77_170.0584m/z	CSID26958790		M+H-2H2O	C11H11NO3	43.2	29.7	-8.12164	95.4415	100 - 12.5 - 1.33 - 0.102	http://nonlinear.com/redirect/outbound?p=chemspider&param=26958790	3-Indolehydracrylic acid		170.058	1	6.7701
6.77_170.0584m/z	CSID74910940		M+H-2H2O	C11H11NO3	42.9	28.3	-8.12164	95.4415	100 - 12.5 - 1.33 - 0.102	http://nonlinear.com/redirect/outbound?p=chemspider&param=74910940	(2E,4E)-5-(3-Amino-4-hydroxyphenyl)-2,4-pentadienoic acid		170.058	1	6.7701
6.77_170.0584m/z	CSID390958		M+H-2H2O	C11H11NO3	42.6	26.8	-8.12164	95.4415	100 - 12.5 - 1.33 - 0.102	http://nonlinear.com/redirect/outbound?p=chemspider&param=390958	Gentianamine		170.058	1	6.7701
6.77_170.0584m/z	CSID133020		M+Na	C9H9NO	43.6	25.6	5.03061	98.0407	100 - 10.2 - 0.677	http://nonlinear.com/redirect/outbound?p=chemspider&param=133020	3-Methyloxindole		170.058	1	6.7701
6.77_188.0714m/z	CSID37895285		M+H-2H2O	C11H13NO4	43.1	25.4	3.71971	94.6125	100 - 12.6 - 1.55 - 0.128	http://nonlinear.com/redirect/outbound?p=chemspider&param=37895285	N-[3-(2-Hydroxyphenyl)propanoyl]glycine		188.071	1	6.7701
6.77_188.0714m/z	CSID74849635		M+H-2H2O	C11H13NO4	43.1	25.4	3.71971	94.6125	100 - 12.6 - 1.55 - 0.128	http://nonlinear.com/redirect/outbound?p=chemspider&param=74849635	N-(3-Hydroxy-3-phenylpropanoyl)glycine		188.071	1	6.7701
6.77_188.0714m/z	CSID74849636		M+H-2H2O	C11H13NO4	43.1	25.4	3.71971	94.6125	100 - 12.6 - 1.55 - 0.128	http://nonlinear.com/redirect/outbound?p=chemspider&param=74849636	N-[3-(3-Hydroxyphenyl)propanoyl]glycine		188.071	1	6.7701
6.77_170.0584m/z	CSID9427119		M+Na	C9H9NO	43.5	25.1	5.03061	98.0407	100 - 10.2 - 0.677	http://nonlinear.com/redirect/outbound?p=chemspider&param=9427119	aucubinine B		170.058	1	6.7701
6.77_188.0714m/z	CSID61606		M+H-2H2O	C11H13NO4	42.6	22.9	3.71971	94.6125	100 - 12.6 - 1.55 - 0.128	http://nonlinear.com/redirect/outbound?p=chemspider&param=61606	N-Aceyl-L-tyrosine		188.071	1	6.7701
6.77_118.0665m/z	CSID13427		M+H-2H2O	C8H11NO2	39.3	20.5	8.72401	85.683	100 - 9.22 - 0.789	http://nonlinear.com/redirect/outbound?p=chemspider&param=13427	Isobutyl cyanoacrylate		118.066	1	6.7701
6.77_118.0665m/z	CSID21607		M+H-2H2O	C8H11NO2	39.3	20.5	8.72401	85.683	100 - 9.22 - 0.789	http://nonlinear.com/redirect/outbound?p=chemspider&param=21607	Butyl 2-cyanoacrylate		118.066	1	6.7701
6.77_170.0584m/z	CSID30777392		M+Na	C9H9NO	42.5	20.4	5.03061	98.0407	100 - 10.2 - 0.677	http://nonlinear.com/redirect/outbound?p=chemspider&param=30777392	(4Z)-4-(2-Furylmethylene)-3,4-dihydro-2H-pyrrole		170.058	1	6.7701
6.77_188.0714m/z	CSID10607876		M+H	C11H9NO2	41.8	19	4.43399	94.9525	100 - 12.4 - 1.12	http://nonlinear.com/redirect/outbound?p=chemspider&param=10607876	Indoleacrylic acid		188.071	1	6.7701
6.77_232.0961m/z	CSID55264		M+Na	C11H15NO3	32	19	8.1015	49.8889	100 - 12.5 - 1.34 - 0.102	http://nonlinear.com/redirect/outbound?p=chemspider&param=55264	Tyr-OEt		232.096	1	6.7701
6.77_232.0961m/z	CSID63545		M+Na	C11H15NO3	32	19	8.1015	49.8889	100 - 12.5 - 1.34 - 0.102	http://nonlinear.com/redirect/outbound?p=chemspider&param=63545	Ethyl L-tyrosinate		232.096	1	6.7701
6.77_170.0584m/z	CSID588901		M+H-2H2O	C11H11NO3	40.9	18.3	-8.12164	95.4415	100 - 12.5 - 1.33 - 0.102	http://nonlinear.com/redirect/outbound?p=chemspider&param=588901	(R)-indole-3-lactic acid		170.058	1	6.7701
6.77_170.0584m/z	CSID83867		M+H-2H2O	C11H11NO3	40.9	18.3	-8.12164	95.4415	100 - 12.5 - 1.33 - 0.102	http://nonlinear.com/redirect/outbound?p=chemspider&param=83867	dl-3-Indolelactic acid		170.058	1	6.7701
6.77_188.0714m/z	CSID4524636		M+H	C11H9NO2	41.6	18.3	4.43399	94.9525	100 - 12.4 - 1.12	http://nonlinear.com/redirect/outbound?p=chemspider&param=4524636	3-Indoleacrylic acid		188.071	1	6.7701
6.77_170.0584m/z	CSID23018429		M+H-2H2O	C11H11NO3	40.9	18.2	-8.12164	95.4415	100 - 12.5 - 1.33 - 0.102	http://nonlinear.com/redirect/outbound?p=chemspider&param=23018429	N-[(2Z)-3-Phenylprop-2-enoyl]glycine		170.058	1	6.7701
6.77_170.0584m/z	CSID618829		M+H-2H2O	C11H11NO3	40.9	18.2	-8.12164	95.4415	100 - 12.5 - 1.33 - 0.102	http://nonlinear.com/redirect/outbound?p=chemspider&param=618829	Cinnamoyl glycine		170.058	1	6.7701
6.77_170.0584m/z	CSID14312		M+Na	C9H9NO	42	17.7	5.03061	98.0407	100 - 10.2 - 0.677	http://nonlinear.com/redirect/outbound?p=chemspider&param=14312	1-Furfurylpyrrole		170.058	1	6.7701
6.77_170.0584m/z	CSID30777391		M+Na	C9H9NO	42	17.7	5.03061	98.0407	100 - 10.2 - 0.677	http://nonlinear.com/redirect/outbound?p=chemspider&param=30777391	3-(2-Furylmethyl)-1H-pyrrole		170.058	1	6.7701
6.77_170.0584m/z	CSID17924		M+H-2H2O	C11H11NO3	40.7	17.1	-8.12164	95.4415	100 - 12.5 - 1.33 - 0.102	http://nonlinear.com/redirect/outbound?p=chemspider&param=17924	Methoxyindoleacetic acid		170.058	1	6.7701
6.77_170.0584m/z	CSID69326		M+Na	C9H9NO	41.8	16.7	5.03061	98.0407	100 - 10.2 - 0.677	http://nonlinear.com/redirect/outbound?p=chemspider&param=69326	2-Indanone oxime		170.058	1	6.7701
6.77_188.0714m/z	CSID74849634		M+H-2H2O	C11H13NO4	41.3	16.5	3.71971	94.6125	100 - 12.6 - 1.55 - 0.128	http://nonlinear.com/redirect/outbound?p=chemspider&param=74849634	Hydroxy[(3-phenylpropanoyl)amino]acetic acid		188.071	1	6.7701
6.77_232.0961m/z	CSID88519		M+Na	C11H15NO3	31.2	15.4	8.1015	49.8889	100 - 12.5 - 1.34 - 0.102	http://nonlinear.com/redirect/outbound?p=chemspider&param=88519	p-Lactophenetide		232.096	1	6.7701
6.77_170.0584m/z	CSID391236		M+H-2H2O	C11H11NO3	40.2	14.4	-8.12164	95.4415	100 - 12.5 - 1.33 - 0.102	http://nonlinear.com/redirect/outbound?p=chemspider&param=391236	Swietenidin B		170.058	1	6.7701
6.77_170.0584m/z	CSID3581		M+Na	C9H9NO	41.3	14.2	5.03061	98.0407	100 - 10.2 - 0.677	http://nonlinear.com/redirect/outbound?p=chemspider&param=3581	Indole-3-carbidol		170.058	1	6.7701
6.77_188.0714m/z	CSID6021		M+H-2H2O	C11H13NO4	40.8	13.7	3.71971	94.6125	100 - 12.6 - 1.55 - 0.128	http://nonlinear.com/redirect/outbound?p=chemspider&param=6021	mephenoxalone		188.071	1	6.7701
6.77_118.0665m/z	CSID389242		M+H-2H2O	C8H11NO2	37.9	13.4	8.72401	85.683	100 - 9.22 - 0.789	http://nonlinear.com/redirect/outbound?p=chemspider&param=389242	(R)-octopamine		118.066	1	6.7701
6.77_118.0665m/z	CSID4379		M+H-2H2O	C8H11NO2	37.9	13.4	8.72401	85.683	100 - 9.22 - 0.789	http://nonlinear.com/redirect/outbound?p=chemspider&param=4379	norfenefrine		118.066	1	6.7701
6.77_118.0665m/z	CSID4420		M+H-2H2O	C8H11NO2	37.9	13.4	8.72401	85.683	100 - 9.22 - 0.789	http://nonlinear.com/redirect/outbound?p=chemspider&param=4420	octopamine		118.066	1	6.7701
6.77_118.0665m/z	CSID5869		M+H-2H2O	C8H11NO2	37.9	13.4	8.72401	85.683	100 - 9.22 - 0.789	http://nonlinear.com/redirect/outbound?p=chemspider&param=5869	Deoxypyridoxine		118.066	1	6.7701
6.77_118.0665m/z	CSID64127		M+H-2H2O	C8H11NO2	37.9	13.4	8.72401	85.683	100 - 9.22 - 0.789	http://nonlinear.com/redirect/outbound?p=chemspider&param=64127	vanillylamin		118.066	1	6.7701
6.77_118.0665m/z	CSID661		M+H-2H2O	C8H11NO2	37.9	13.4	8.72401	85.683	100 - 9.22 - 0.789	http://nonlinear.com/redirect/outbound?p=chemspider&param=661	dopamine		118.066	1	6.7701
6.77_145.0532n	CSID62357		M+H, M+Na	C9H7NO	41.1	12.9	2.85525	96.1713	100 - 10.2 - 0.674	http://nonlinear.com/redirect/outbound?p=chemspider&param=62357	4-quinolone	145.053	146.06	1	6.7701
6.77_145.0532n	CSID9838		M+H, M+Na	C9H7NO	40.7	10.7	2.85525	96.1713	100 - 10.2 - 0.674	http://nonlinear.com/redirect/outbound?p=chemspider&param=9838	3-Formylindole	145.053	146.06	1	6.7701
6.77_145.0532n	CSID133042		M+H, M+Na	C9H7NO	40.7	10.5	2.85525	96.1713	100 - 10.2 - 0.674	http://nonlinear.com/redirect/outbound?p=chemspider&param=133042	Methyleneoxindole	145.053	146.06	1	6.7701
6.77_273.0866m/z	CSID30777433		M+H-2H2O	C11H18NO9-	38	10.2	5.66542	86.4445	100 - 12.8 - 2.61 - 0.263	http://nonlinear.com/redirect/outbound?p=chemspider&param=30777433	(5Î¾,6R)-3,5-Dideoxy-5-[(Z)-(1-oxidanidylethylidene)amino]-6-[(1S,2S)-1,2,3-trihydroxypropyl]-Î±-D-glycero-hex-2-ulopyranosonic acid		273.087	1	6.7701
6.77_273.0866m/z	CSID30777434		M+H-2H2O	C11H18NO9-	38	10.2	5.66542	86.4445	100 - 12.8 - 2.61 - 0.263	http://nonlinear.com/redirect/outbound?p=chemspider&param=30777434	(5Î¾,6R)-3,5-Dideoxy-5-[(Z)-(1-oxidanidylethylidene)amino]-6-[(1S,2S)-1,2,3-trihydroxypropyl]-Î²-D-glycero-hex-2-ulopyranosonic acid		273.087	1	6.7701
6.77_273.0866m/z	CSID4807442		M+H-2H2O	C14H16N2O6	38.4	9.47	-1.25119	84.0192	100 - 16.3 - 2.48 - 0.259	http://nonlinear.com/redirect/outbound?p=chemspider&param=4807442	Indicaxanthin		273.087	1	6.7701
6.77_232.0961m/z	CSID129910728		M+Na	C11H15NO3	30	8.93	8.1015	49.8889	100 - 12.5 - 1.34 - 0.102	http://nonlinear.com/redirect/outbound?p=chemspider&param=129910728			232.096	1	6.7701
6.77_232.0961m/z	CSID5549		M+Na	C11H15NO3	29.8	8.23	8.1015	49.8889	100 - 12.5 - 1.34 - 0.102	http://nonlinear.com/redirect/outbound?p=chemspider&param=5549	oxyfenamate		232.096	1	6.7701
6.77_188.0714m/z	CSID21901		M+H-2H2O	C11H13NO4	39.2	5.83	3.71971	94.6125	100 - 12.6 - 1.55 - 0.128	http://nonlinear.com/redirect/outbound?p=chemspider&param=21901	DIOXACARB		188.071	1	6.7701
6.77_273.0866m/z	CSID16568353		M+Na	C9H18N2O4S	36.7	4.93	-5.40231	84.6105	100 - 11.6 - 5.96 - 0.604	http://nonlinear.com/redirect/outbound?p=chemspider&param=16568353	met-thr		273.087	1	6.7701
6.77_273.0866m/z	CSID16568393		M+Na	C9H18N2O4S	36.7	4.93	-5.40231	84.6105	100 - 11.6 - 5.96 - 0.604	http://nonlinear.com/redirect/outbound?p=chemspider&param=16568393	Thr-Met		273.087	1	6.7701
6.77_273.0866m/z	CSID390533		M+Na	C17H14O2	35.5	3.84	-8.00926	82.7568	100 - 18.6 - 2.05 - 0.166	http://nonlinear.com/redirect/outbound?p=chemspider&param=390533	Flindersiachromone		273.087	1	6.7701
6.77_232.0961m/z	CSID62716		M+Na	C11H15NO3	28.9	3.66	8.1015	49.8889	100 - 12.5 - 1.34 - 0.102	http://nonlinear.com/redirect/outbound?p=chemspider&param=62716	Anhalamine		232.096	1	6.7701
6.77_145.0532n	CSID1847		M+H, M+Na	C9H7NO	39.2	3.2	2.85525	96.1713	100 - 10.2 - 0.674	http://nonlinear.com/redirect/outbound?p=chemspider&param=1847	8-Hydroxyquinoline	145.053	146.06	1	6.7701
6.77_170.0584m/z	CSID35014134		M+K	C6H13NO2	39.1	2.85	4.48107	97.9063	100 - 7.08 - 0.626	http://nonlinear.com/redirect/outbound?p=chemspider&param=35014134	2-Methyl-3,4-piperidinediol		170.058	1	6.7701
6.77_170.0584m/z	CSID55110		M+K	C6H13NO2	39.1	2.83	4.48107	97.9063	100 - 7.08 - 0.626	http://nonlinear.com/redirect/outbound?p=chemspider&param=55110	2-Morpholinoethanol		170.058	1	6.7701
6.77_273.0866m/z	CSID74853198		M+K	C14H18O3	35.5	2.48	-9.20238	85.2238	100 - 15.5 - 1.73 - 0.145	http://nonlinear.com/redirect/outbound?p=chemspider&param=74853198	(2Z)-2-Benzylidene-3-hydroxyheptanoic acid		273.087	1	6.7701
6.77_273.0866m/z	CSID74853201		M+K	C14H18O3	35.5	2.48	-9.20238	85.2238	100 - 15.5 - 1.73 - 0.145	http://nonlinear.com/redirect/outbound?p=chemspider&param=74853201	(2Z)-2-Benzylidene-6-hydroxyheptanoic acid		273.087	1	6.7701
6.77_273.0866m/z	CSID74853203		M+K	C14H18O3	35.5	2.48	-9.20238	85.2238	100 - 15.5 - 1.73 - 0.145	http://nonlinear.com/redirect/outbound?p=chemspider&param=74853203	(2Z)-2-Benzylidene-7-hydroxyheptanoic acid		273.087	1	6.7701
6.77_273.0866m/z	CSID74853202		M+K	C14H18O3	35.5	2.47	-9.20238	85.2238	100 - 15.5 - 1.73 - 0.145	http://nonlinear.com/redirect/outbound?p=chemspider&param=74853202	2-Pentyl-3-phenyl-2-oxiranecarboxylic acid		273.087	1	6.7701
6.77_188.0714m/z	CSID2224		M+H-2H2O	C11H13NO4	38.5	2.19	3.71971	94.6125	100 - 12.6 - 1.55 - 0.128	http://nonlinear.com/redirect/outbound?p=chemspider&param=2224	bendiocarb		188.071	1	6.7701
6.77_145.0532n	CSID61224117		M+H, M+Na	C9H7NO	38.9	1.94	2.85525	96.1713	100 - 10.2 - 0.674	http://nonlinear.com/redirect/outbound?p=chemspider&param=61224117	4-[(E)-2-Isocyanovinyl]phenol	145.053	146.06	1	6.7701
6.77_170.0584m/z	CSID167837		M+K	C6H13NO2	38.9	1.86	4.48107	97.9063	100 - 7.08 - 0.626	http://nonlinear.com/redirect/outbound?p=chemspider&param=167837	Î²-Leucine		170.058	1	6.7701
6.77_170.0584m/z	CSID19964		M+K	C6H13NO2	38.9	1.86	4.48107	97.9063	100 - 7.08 - 0.626	http://nonlinear.com/redirect/outbound?p=chemspider&param=19964	L-(+)-norleucine		170.058	1	6.7701
6.77_170.0584m/z	CSID2042285		M+K	C6H13NO2	38.9	1.86	4.48107	97.9063	100 - 7.08 - 0.626	http://nonlinear.com/redirect/outbound?p=chemspider&param=2042285	(3R)-Î²-leucine		170.058	1	6.7701
6.77_170.0584m/z	CSID388617		M+K	C6H13NO2	38.9	1.86	4.48107	97.9063	100 - 7.08 - 0.626	http://nonlinear.com/redirect/outbound?p=chemspider&param=388617	H-Leu-OH		170.058	1	6.7701
6.77_170.0584m/z	CSID388796		M+K	C6H13NO2	38.9	1.86	4.48107	97.9063	100 - 7.08 - 0.626	http://nonlinear.com/redirect/outbound?p=chemspider&param=388796	Î²-Leucine		170.058	1	6.7701
6.77_170.0584m/z	CSID401917		M+K	C6H13NO2	38.9	1.86	4.48107	97.9063	100 - 7.08 - 0.626	http://nonlinear.com/redirect/outbound?p=chemspider&param=401917	D-(âˆ’)-norleucine		170.058	1	6.7701
6.77_170.0584m/z	CSID5880		M+K	C6H13NO2	38.9	1.86	4.48107	97.9063	100 - 7.08 - 0.626	http://nonlinear.com/redirect/outbound?p=chemspider&param=5880	L-(+)-Leucine		170.058	1	6.7701
6.77_170.0584m/z	CSID6067		M+K	C6H13NO2	38.9	1.86	4.48107	97.9063	100 - 7.08 - 0.626	http://nonlinear.com/redirect/outbound?p=chemspider&param=6067	L-(+)-Isoleucine		170.058	1	6.7701
6.77_170.0584m/z	CSID69017		M+K	C6H13NO2	38.9	1.86	4.48107	97.9063	100 - 7.08 - 0.626	http://nonlinear.com/redirect/outbound?p=chemspider&param=69017	D-Isoleucine		170.058	1	6.7701
6.77_170.0584m/z	CSID769		M+K	C6H13NO2	38.9	1.86	4.48107	97.9063	100 - 7.08 - 0.626	http://nonlinear.com/redirect/outbound?p=chemspider&param=769	DL-Isoleucine		170.058	1	6.7701
6.77_170.0584m/z	CSID834		M+K	C6H13NO2	38.9	1.86	4.48107	97.9063	100 - 7.08 - 0.626	http://nonlinear.com/redirect/outbound?p=chemspider&param=834	Leucine		170.058	1	6.7701
6.77_170.0584m/z	CSID89698		M+K	C6H13NO2	38.9	1.86	4.48107	97.9063	100 - 7.08 - 0.626	http://nonlinear.com/redirect/outbound?p=chemspider&param=89698	L-Alloisoleucine		170.058	1	6.7701
6.77_170.0584m/z	CSID9103		M+K	C6H13NO2	38.9	1.86	4.48107	97.9063	100 - 7.08 - 0.626	http://nonlinear.com/redirect/outbound?p=chemspider&param=9103	DL-Norleucine		170.058	1	6.7701
6.77_170.0584m/z	CSID390173		M+K	C6H13NO2	38.8	1.2	4.48107	97.9063	100 - 7.08 - 0.626	http://nonlinear.com/redirect/outbound?p=chemspider&param=390173	beta-alanine betaine		170.058	1	6.7701
6.77_273.0866m/z	CSID129307351		M+K	C14H18O3	35.3	1.2	-9.20238	85.2238	100 - 15.5 - 1.73 - 0.145	http://nonlinear.com/redirect/outbound?p=chemspider&param=129307351	(3E)-3-(Hydroxymethylene)-8,8-dimethyl-3,3a,4,5,6,7,8,8b-octahydro-2H-indeno[1,2-b]furan-2-one		273.087	1	6.7701
6.77_273.0866m/z	CSID30791512		M+K	C14H18O3	35.3	1.2	-9.20238	85.2238	100 - 15.5 - 1.73 - 0.145	http://nonlinear.com/redirect/outbound?p=chemspider&param=30791512	Strigolactone ABC-rings		273.087	1	6.7701
6.77_273.0866m/z	CSID74853204		M+K	C14H18O3	35.3	1.18	-9.20238	85.2238	100 - 15.5 - 1.73 - 0.145	http://nonlinear.com/redirect/outbound?p=chemspider&param=74853204	(2Z)-2-(2-Hydroxybenzylidene)heptanoic acid		273.087	1	6.7701
6.77_170.0584m/z	CSID392093		M+K	C6H13NO2	38.8	1.16	4.48107	97.9063	100 - 7.08 - 0.626	http://nonlinear.com/redirect/outbound?p=chemspider&param=392093	H-MeVal-OH		170.058	1	6.7701
6.77_170.0584m/z	CSID548		M+K	C6H13NO2	38.8	1.16	4.48107	97.9063	100 - 7.08 - 0.626	http://nonlinear.com/redirect/outbound?p=chemspider&param=548	Aminocaproic acid		170.058	1	6.7701
6.77_170.0584m/z	CSID66762		M+K	C6H13NO2	38.8	1.16	4.48107	97.9063	100 - 7.08 - 0.626	http://nonlinear.com/redirect/outbound?p=chemspider&param=66762	N,N-Diethylglycine		170.058	1	6.7701
6.77_232.0961m/z	CSID4775		M+Na	C11H15NO3	28.4	1.07	8.1015	49.8889	100 - 12.5 - 1.34 - 0.102	http://nonlinear.com/redirect/outbound?p=chemspider&param=4775	Propoxur		232.096	1	6.7701
6.77_273.0866m/z	CSID74853199		M+K	C14H18O3	35.2	0.984	-9.20238	85.2238	100 - 15.5 - 1.73 - 0.145	http://nonlinear.com/redirect/outbound?p=chemspider&param=74853199	(2Z)-2-(3-Hydroxybenzylidene)heptanoic acid		273.087	1	6.7701
6.77_273.0866m/z	CSID74853200		M+K	C14H18O3	35.2	0.984	-9.20238	85.2238	100 - 15.5 - 1.73 - 0.145	http://nonlinear.com/redirect/outbound?p=chemspider&param=74853200	(2Z)-2-(4-Hydroxybenzylidene)heptanoic acid		273.087	1	6.7701
6.77_273.0866m/z	CSID35876		M+H	C9H13ClN6O2	33.1	0.714	1.72794	66.8827	100 - 12.2 - 33.1 - 3.96 - 0.353	http://nonlinear.com/redirect/outbound?p=chemspider&param=35876	Nimustine		273.087	1	6.7701
6.77_355.1387m/z	CSID129307440		M+H	C18H18N4O4	37.2	0.464	-4.03177	90.2425	100 - 21.3 - 2.98 - 0.313	http://nonlinear.com/redirect/outbound?p=chemspider&param=129307440	N-{trans-3-[5-(1-Hydroxyethyl)-1,3,4-oxadiazol-2-yl]cyclobutyl}-3-phenyl-1,2-oxazole-5-carboxamide		355.139	1	6.7701
6.77_273.0866m/z	CSID35014080		M+K	C14H18O3	35.1	0.36	-9.20238	85.2238	100 - 15.5 - 1.73 - 0.145	http://nonlinear.com/redirect/outbound?p=chemspider&param=35014080	1-Hydroxy-6,6-dimethyl-3,5,5a,6,9a,9b-hexahydronaphtho[1,2-c]furan-9(1H)-one		273.087	1	6.7701
6.77_355.1387m/z	CSID74886487		M+H	C17H22O8	37.6	0.288	-0.256356	88.2018	100 - 18.9 - 3.34 - 0.406	http://nonlinear.com/redirect/outbound?p=chemspider&param=74886487	Methyl (8Z)-10-(hexopyranosyloxy)-8-decene-4,6-diynoate		355.139	1	6.7701
6.77_355.1387m/z	CSID79111		M+H-2H2O	C17H26O10	37.6	0.275	-0.231734	87.9555	100 - 19.1 - 3.77 - 0.488	http://nonlinear.com/redirect/outbound?p=chemspider&param=79111	Loganin		355.139	1	6.7701
6.77_353.1201m/z	CSID66163		M+H-2H2O	C17H24O10	34.5	0.268	-7.7209	81.1031	100 - 19 - 3.77 - 0.487	http://nonlinear.com/redirect/outbound?p=chemspider&param=66163	Cornin		353.12	1	6.7701
6.77_353.1201m/z	CSID141670		M+H-2H2O	C17H24O10	34.5	0.267	-7.7209	81.1031	100 - 19 - 3.77 - 0.487	http://nonlinear.com/redirect/outbound?p=chemspider&param=141670	secologanin		353.12	1	6.7701
6.77_353.1201m/z	CSID96987		M+H-2H2O	C17H24O10	34.5	0.267	-7.7209	81.1031	100 - 19 - 3.77 - 0.487	http://nonlinear.com/redirect/outbound?p=chemspider&param=96987	(+)-geniposide		353.12	1	6.7701
6.77_273.0866m/z	CSID129307276		M+H	C14H12N2O4	36.6	0.201	-1.4182	84.4608	100 - 16.2 - 2.04 - 0.19	http://nonlinear.com/redirect/outbound?p=chemspider&param=129307276	1,4,10,10a-Tetrahydro-1,6-phenazinedicarboxylic acid		273.087	1	6.7701
6.77_355.1387m/z	CSID16568400		M+Na	C16H20N4O4	37.1	0.177	2.94437	88.9665	100 - 19.1 - 2.56 - 0.256	http://nonlinear.com/redirect/outbound?p=chemspider&param=16568400	trp-gln		355.139	1	6.7701
6.77_355.1387m/z	CSID35032828		M+Na	C16H20N4O4	37.1	0.177	2.94437	88.9665	100 - 19.1 - 2.56 - 0.256	http://nonlinear.com/redirect/outbound?p=chemspider&param=35032828	N-[2-Amino-3-(1H-indol-3-yl)propanoyl]glutamine		355.139	1	6.7701
6.77_273.0866m/z	CSID4470940		M+K	C14H18O3	35.1	0.172	-9.20238	85.2238	100 - 15.5 - 1.73 - 0.145	http://nonlinear.com/redirect/outbound?p=chemspider&param=4470940	Stiripentol		273.087	1	6.7701
6.77_188.0714m/z	CSID21157		M+H	C6H10ClN5	32.3	0.169	9.01002	71.1581	100 - 8.43 - 32.3 - 2.7 - 0.101	http://nonlinear.com/redirect/outbound?p=chemspider&param=21157	Deethylatrazine		188.071	1	6.7701
6.77_123.1173m/z	CSID10269		M+H	C9H14	38.7	0	4.11062	98.4643	100 - 9.9 - 0.437	http://nonlinear.com/redirect/outbound?p=chemspider&param=10269	Santene		123.117	1	6.7701
6.77_123.1173m/z	CSID123394		M+H	C9H14	38.7	0	4.11062	98.4643	100 - 9.9 - 0.437	http://nonlinear.com/redirect/outbound?p=chemspider&param=123394	3-Allylcyclohexene		123.117	1	6.7701
6.77_123.1173m/z	CSID10428		M+H-2H2O	C9H18O2	38.8	0	3.17028	97.98	100 - 10 - 0.86	http://nonlinear.com/redirect/outbound?p=chemspider&param=10428	Pentyl butyrate		123.117	1	6.7701
6.77_123.1173m/z	CSID11030		M+H-2H2O	C9H18O2	38.8	0	3.17028	97.98	100 - 10 - 0.86	http://nonlinear.com/redirect/outbound?p=chemspider&param=11030	Isobutyl isovalerate		123.117	1	6.7701
6.77_123.1173m/z	CSID11220157		M+H-2H2O	C9H18O2	38.8	0	3.17028	97.98	100 - 10 - 0.86	http://nonlinear.com/redirect/outbound?p=chemspider&param=11220157	5-Methylhexyl acetate		123.117	1	6.7701
6.77_123.1173m/z	CSID11790		M+H-2H2O	C9H18O2	38.8	0	3.17028	97.98	100 - 10 - 0.86	http://nonlinear.com/redirect/outbound?p=chemspider&param=11790	Propyl hexanoate		123.117	1	6.7701
6.77_123.1173m/z	CSID14598		M+H-2H2O	C9H18O2	38.8	0	3.17028	97.98	100 - 10 - 0.86	http://nonlinear.com/redirect/outbound?p=chemspider&param=14598	4-Methyl-2-pentyl-1,3-dioxolane		123.117	1	6.7701
6.77_123.1173m/z	CSID15360857		M+H-2H2O	C9H18O2	38.8	0	3.17028	97.98	100 - 10 - 0.86	http://nonlinear.com/redirect/outbound?p=chemspider&param=15360857	3-Octanyl formate		123.117	1	6.7701
6.77_123.1173m/z	CSID15951		M+H-2H2O	C9H18O2	38.8	0	3.17028	97.98	100 - 10 - 0.86	http://nonlinear.com/redirect/outbound?p=chemspider&param=15951	Isopropyl caproate		123.117	1	6.7701
6.77_123.1173m/z	CSID17608		M+H-2H2O	C9H18O2	38.8	0	3.17028	97.98	100 - 10 - 0.86	http://nonlinear.com/redirect/outbound?p=chemspider&param=17608	2-Ethylheptanoic acid		123.117	1	6.7701
6.77_123.1173m/z	CSID204331		M+H-2H2O	C9H18O2	38.8	0	3.17028	97.98	100 - 10 - 0.86	http://nonlinear.com/redirect/outbound?p=chemspider&param=204331	Ethyl 5-methylhexanoate		123.117	1	6.7701
6.77_123.1173m/z	CSID39430		M+H-2H2O	C9H18O2	38.8	0	3.17028	97.98	100 - 10 - 0.86	http://nonlinear.com/redirect/outbound?p=chemspider&param=39430	2-Pentyl butanoate		123.117	1	6.7701
6.77_123.1173m/z	CSID4515083		M+H-2H2O	C9H18O2	38.8	0	3.17028	97.98	100 - 10 - 0.86	http://nonlinear.com/redirect/outbound?p=chemspider&param=4515083	3-Nonanon-1-ol		123.117	1	6.7701
6.77_123.1173m/z	CSID453397		M+H-2H2O	C9H18O2	38.8	0	3.17028	97.98	100 - 10 - 0.86	http://nonlinear.com/redirect/outbound?p=chemspider&param=453397	Isoamyl Isobutyrate		123.117	1	6.7701
6.77_123.1173m/z	CSID468212		M+H-2H2O	C9H18O2	38.8	0	3.17028	97.98	100 - 10 - 0.86	http://nonlinear.com/redirect/outbound?p=chemspider&param=468212	3-Heptanyl acetate		123.117	1	6.7701
6.77_123.1173m/z	CSID55084		M+H-2H2O	C9H18O2	38.8	0	3.17028	97.98	100 - 10 - 0.86	http://nonlinear.com/redirect/outbound?p=chemspider&param=55084	Butyl valerate		123.117	1	6.7701
6.77_123.1173m/z	CSID55692		M+H-2H2O	C9H18O2	38.8	0	3.17028	97.98	100 - 10 - 0.86	http://nonlinear.com/redirect/outbound?p=chemspider&param=55692	Butyl 2-methylbutyrate		123.117	1	6.7701
6.77_123.1173m/z	CSID55926		M+H-2H2O	C9H18O2	38.8	0	3.17028	97.98	100 - 10 - 0.86	http://nonlinear.com/redirect/outbound?p=chemspider&param=55926	4-Methyloctanoic acid		123.117	1	6.7701
6.77_123.1173m/z	CSID55979		M+H-2H2O	C9H18O2	38.8	0	3.17028	97.98	100 - 10 - 0.86	http://nonlinear.com/redirect/outbound?p=chemspider&param=55979	3-(Hydroxymethyl)octan-2-one		123.117	1	6.7701
6.77_123.1173m/z	CSID7507		M+H-2H2O	C9H18O2	38.8	0	3.17028	97.98	100 - 10 - 0.86	http://nonlinear.com/redirect/outbound?p=chemspider&param=7507	Isoamyl butyrate		123.117	1	6.7701
6.77_123.1173m/z	CSID7509		M+H-2H2O	C9H18O2	38.8	0	3.17028	97.98	100 - 10 - 0.86	http://nonlinear.com/redirect/outbound?p=chemspider&param=7509	Ethyl heptanoate		123.117	1	6.7701
6.77_123.1173m/z	CSID7693		M+H-2H2O	C9H18O2	38.8	0	3.17028	97.98	100 - 10 - 0.86	http://nonlinear.com/redirect/outbound?p=chemspider&param=7693	Butyl isovalerate		123.117	1	6.7701
6.77_123.1173m/z	CSID7800		M+H-2H2O	C9H18O2	38.8	0	3.17028	97.98	100 - 10 - 0.86	http://nonlinear.com/redirect/outbound?p=chemspider&param=7800	Methyl octylate		123.117	1	6.7701
6.77_123.1173m/z	CSID7866		M+H-2H2O	C9H18O2	38.8	0	3.17028	97.98	100 - 10 - 0.86	http://nonlinear.com/redirect/outbound?p=chemspider&param=7866	1-nonanoic acid		123.117	1	6.7701
6.77_123.1173m/z	CSID7867		M+H-2H2O	C9H18O2	38.8	0	3.17028	97.98	100 - 10 - 0.86	http://nonlinear.com/redirect/outbound?p=chemspider&param=7867	Heptylacetat		123.117	1	6.7701
6.77_123.1173m/z	CSID7884		M+H-2H2O	C9H18O2	38.8	0	3.17028	97.98	100 - 10 - 0.86	http://nonlinear.com/redirect/outbound?p=chemspider&param=7884	Octyl formate		123.117	1	6.7701
6.77_123.1173m/z	CSID79806		M+H-2H2O	C9H18O2	38.8	0	3.17028	97.98	100 - 10 - 0.86	http://nonlinear.com/redirect/outbound?p=chemspider&param=79806	Hexyl propionate		123.117	1	6.7701
6.77_170.0584m/z	CSID4439748		M+K	C6H13NO2	38.5	0	4.48107	97.9063	100 - 7.08 - 0.626	http://nonlinear.com/redirect/outbound?p=chemspider&param=4439748	3-Aminohexanoic acid		170.058	1	6.7701
6.77_145.0532n	CSID5816		M+H, M+Na	C9H7NO	38.6	0	2.85525	96.1713	100 - 10.2 - 0.674	http://nonlinear.com/redirect/outbound?p=chemspider&param=5816	quinolone	145.053	146.06	1	6.7701
6.77_145.0532n	CSID9864		M+H, M+Na	C9H7NO	38.6	0	2.85525	96.1713	100 - 10.2 - 0.674	http://nonlinear.com/redirect/outbound?p=chemspider&param=9864	Isoquinolone	145.053	146.06	1	6.7701
6.77_170.0584m/z	CSID133469		M+H	C4H12NO4P	38.2	0	4.16498	95.7284	100 - 4.98 - 0.922	http://nonlinear.com/redirect/outbound?p=chemspider&param=133469	P-DMEA		170.058	1	6.7701
6.77_170.0584m/z	CSID134109		M+H-2H2O	C11H11NO3	37.3	0	-8.12164	95.4415	100 - 12.5 - 1.33 - 0.102	http://nonlinear.com/redirect/outbound?p=chemspider&param=134109	cinnamoylglycine		170.058	1	6.7701
6.77_170.0584m/z	CSID721521		M+H-2H2O	C11H11NO3	37.3	0	-8.12164	95.4415	100 - 12.5 - 1.33 - 0.102	http://nonlinear.com/redirect/outbound?p=chemspider&param=721521	4,8-Dimethoxy-2(1H)-quinolinone		170.058	1	6.7701
6.77_170.0584m/z	CSID8640951		M+H-2H2O	C11H11NO3	37.3	0	-8.12164	95.4415	100 - 12.5 - 1.33 - 0.102	http://nonlinear.com/redirect/outbound?p=chemspider&param=8640951	Methyl 1-methoxy-1H-indole-3-carboxylate		170.058	1	6.7701
6.77_188.0714m/z	CSID502152		M+H-2H2O	C11H13NO4	38.1	0	3.71971	94.6125	100 - 12.6 - 1.55 - 0.128	http://nonlinear.com/redirect/outbound?p=chemspider&param=502152	N-[3-(4-Hydroxyphenyl)propanoyl]glycine		188.071	1	6.7701
6.77_188.0714m/z	CSID5412232		M+H-2H2O	C11H13NO4	38.1	0	3.71971	94.6125	100 - 12.6 - 1.55 - 0.128	http://nonlinear.com/redirect/outbound?p=chemspider&param=5412232	(1S)-6,7-Dihydroxy-1-methyl-1,2,3,4-tetrahydro-1-isoquinoliniumcarboxylate		188.071	1	6.7701
6.77_188.0714m/z	CSID746143		M+H-2H2O	C11H13NO4	38.1	0	3.71971	94.6125	100 - 12.6 - 1.55 - 0.128	http://nonlinear.com/redirect/outbound?p=chemspider&param=746143	N-Acetyl-D-tyrosine		188.071	1	6.7701
6.77_355.1387m/z	CSID48058599		M+H-2H2O	C22H19FN4O2	36.7	0	8.46494	92.9977	100 - 25.6 - 3.54 - 0.35	http://nonlinear.com/redirect/outbound?p=chemspider&param=48058599	tucidinostat		355.139	1	6.7701
6.77_355.1387m/z	CSID16568309		M+Na	C16H20N4O4	37.1	0	2.94437	88.9665	100 - 19.1 - 2.56 - 0.256	http://nonlinear.com/redirect/outbound?p=chemspider&param=16568309	gln-trp		355.139	1	6.7701
6.77_355.1387m/z	CSID57558077		M+Na	C16H20N4O4	37.1	0	2.94437	88.9665	100 - 19.1 - 2.56 - 0.256	http://nonlinear.com/redirect/outbound?p=chemspider&param=57558077	L-Glutaminyl-L-Tryptophan		355.139	1	6.7701
6.77_355.1387m/z	CSID30790990		M+H	C17H22O8	37.6	0	-0.256356	88.2018	100 - 18.9 - 3.34 - 0.406	http://nonlinear.com/redirect/outbound?p=chemspider&param=30790990	Fusarenone X		355.139	1	6.7701
6.77_355.1387m/z	CSID453609		M+H	C17H22O8	37.6	0	-0.256356	88.2018	100 - 18.9 - 3.34 - 0.406	http://nonlinear.com/redirect/outbound?p=chemspider&param=453609	3,7,15-Trihydroxy-8-oxo-12,13-epoxytrichothec-9-en-4-yl acetate		355.139	1	6.7701
6.77_355.1387m/z	CSID74886551		M+H	C17H22O8	37.6	0	-0.256356	88.2018	100 - 18.9 - 3.34 - 0.406	http://nonlinear.com/redirect/outbound?p=chemspider&param=74886551	3-Hydroxy-2-(3-methyl-2-buten-1-yl)phenyl hexopyranosiduronic acid		355.139	1	6.7701
6.77_273.0866m/z	CSID4925611		M+H	C12H13N2NaO4	35.6	0	7.42486	86.2853	100 - 14 - 1.73 - 0.151	http://nonlinear.com/redirect/outbound?p=chemspider&param=4925611	Nalidixate sodium		273.087	1	6.7701
6.77_273.0866m/z	CSID131085		M+K	C14H18O3	35	0	-9.20238	85.2238	100 - 15.5 - 1.73 - 0.145	http://nonlinear.com/redirect/outbound?p=chemspider&param=131085	2-Hydroxy-6-(2-hydroxyethyl)-2,5,7-trimethyl-1-indanone		273.087	1	6.7701
6.77_273.0866m/z	CSID26503243		M+K	C14H18O3	35	0	-9.20238	85.2238	100 - 15.5 - 1.73 - 0.145	http://nonlinear.com/redirect/outbound?p=chemspider&param=26503243	6-(2-Hydroxyethyl)-5-(hydroxymethyl)-2,7-dimethyl-1-indanone		273.087	1	6.7701
6.77_273.0866m/z	CSID4478766		M+K	C14H18O3	35	0	-9.20238	85.2238	100 - 15.5 - 1.73 - 0.145	http://nonlinear.com/redirect/outbound?p=chemspider&param=4478766	3-Hydroxy-6-(2-hydroxyethyl)-2,5,7-trimethyl-1-indanone		273.087	1	6.7701
6.77_273.0866m/z	CSID28491768		M+H	C14H12N2O4	36.6	0	-1.4182	84.4608	100 - 16.2 - 2.04 - 0.19	http://nonlinear.com/redirect/outbound?p=chemspider&param=28491768	(1S,2R,3S,7R,8S,9S,10R,14S)-5,12-Diazapentacyclo[7.5.2.0~2,8~.0~3,7~.0~10,14~]hexadec-15-ene-4,6,11,13-tetrone		273.087	1	6.7701
6.77_273.0866m/z	CSID286527		M+H	C14H12N2O4	36.6	0	-1.4182	84.4608	100 - 16.2 - 2.04 - 0.19	http://nonlinear.com/redirect/outbound?p=chemspider&param=286527	5,12-Diazapentacyclo[7.5.2.0~2,8~.0~3,7~.0~10,14~]hexadec-15-ene-4,6,11,13-tetrone		273.087	1	6.7701
6.77_273.0866m/z	CSID62975		M+H	C14H12N2O4	36.6	0	-1.4182	84.4608	100 - 16.2 - 2.04 - 0.19	http://nonlinear.com/redirect/outbound?p=chemspider&param=62975	4,4â€²-Dinitrobibenzyl		273.087	1	6.7701
6.77_353.1201m/z	CSID129307296		M+K	C13H22N4O5	35.4	0	-6.62336	84.4538	100 - 16 - 2.22 - 0.219	http://nonlinear.com/redirect/outbound?p=chemspider&param=129307296	3-{[(2E)-4-Amino-4-oxo-2-butenoyl]amino}alanylleucine		353.12	1	6.7701
6.77_294.1745m/z	CSID115295363		M+H	C14H20FN5O	35.3	0	6.90815	84.0695	100 - 17.2 - 1.61 - 0.107	http://nonlinear.com/redirect/outbound?p=chemspider&param=115295363	2-[(2-Amino-7-fluoropyrido[3,2-d]pyrimidin-4-yl)amino]-2-methyl-1-hexanol		294.174	1	6.7701
6.77_273.0866m/z	CSID3678858		M+H-2H2O	C14H16N2O6	36.5	0	-1.25119	84.0192	100 - 16.3 - 2.48 - 0.259	http://nonlinear.com/redirect/outbound?p=chemspider&param=3678858	(1E)-1-[2-(2,6-Dicarboxy-2,3-dihydro-4(1H)-pyridinylidene)ethylidene]-2-pyrrolidiniumcarboxylate		273.087	1	6.7701
6.77_349.1708m/z	CSID51134		M+H-2H2O	C19H28ClN2O4	34.7	0	8.09695	82.7369	100 - 21.8 - 35 - 7.28 - 1.01 - 0.106	http://nonlinear.com/redirect/outbound?p=chemspider&param=51134	Roxatidine acetate hydrochloride		349.171	1	6.7701
6.77_353.1201m/z	CSID154353		M+Na	C16H18N4O4	35.1	0	-5.84125	82.01	100 - 19.1 - 2.55 - 0.256	http://nonlinear.com/redirect/outbound?p=chemspider&param=154353	2-Hydroxy-N-{2-[2-(1H-imidazol-5-yl)ethyl]-5-methyl-3-oxo-1,2-oxazolidin-4-yl}benzamide		353.12	1	6.7701
6.77_353.1201m/z	CSID10296395		M+Na	C17H19FN4S	35.1	0	-1.72473	77.7554	100 - 20.9 - 6.59 - 1.04 - 0.113	http://nonlinear.com/redirect/outbound?p=chemspider&param=10296395	FLUMEZAPINE		353.12	1	6.7701
6.77_353.1201m/z	CSID2699		M+K	C19H23ClN2	30.8	0	6.24918	61.1785	100 - 21.5 - 34.2 - 7.03 - 0.712	http://nonlinear.com/redirect/outbound?p=chemspider&param=2699	Clomipramine		353.12	1	6.7701
6.77_353.1201m/z	CSID3501		M+K	C19H23ClN2	30.8	0	6.24918	61.1785	100 - 21.5 - 34.2 - 7.03 - 0.712	http://nonlinear.com/redirect/outbound?p=chemspider&param=3501	homochlorcyclizine		353.12	1	6.7701
6.77_294.1745m/z	CSID20461		M+H-2H2O	C21H27ClN	30.2	0	-8.15757	60.0723	100 - 23.4 - 34.6 - 7.66 - 0.844	http://nonlinear.com/redirect/outbound?p=chemspider&param=20461	butriptyline hydrochloride		294.174	1	6.7701
6.77_294.1745m/z	CSID2295612		M+H-2H2O	C21H27ClN	30.2	0	-8.15757	60.0723	100 - 23.4 - 34.6 - 7.66 - 0.844	http://nonlinear.com/redirect/outbound?p=chemspider&param=2295612	Budipine hydrochloride		294.174	1	6.7701
6.77_232.0961m/z	CSID21106310		M+Na	C11H15NO3	28.2	0	8.1015	49.8889	100 - 12.5 - 1.34 - 0.102	http://nonlinear.com/redirect/outbound?p=chemspider&param=21106310	3,4-METHYLENEDIOXY-N-HYDROXY-N-METHYLAMPHETAMINE		232.096	1	6.7701
6.77_232.0961m/z	CSID24386		M+Na	C11H15NO3	28.2	0	8.1015	49.8889	100 - 12.5 - 1.34 - 0.102	http://nonlinear.com/redirect/outbound?p=chemspider&param=24386	5-Methoxy-3,4-methylenedioxyamphetamine		232.096	1	6.7701
6.80_343.1013m/z	CSID3283		M+H	C19H16ClFN2O	32.6	3.46	1.35356	61.0848	100 - 21.5 - 34.4 - 7.06 - 0.78	http://nonlinear.com/redirect/outbound?p=chemspider&param=3283	Flutoprazepam		343.101	1	6.80392
6.80_343.1013m/z	CSID4445073		M+H	C15H18O9	35.9	0.16	-3.21535	83.1145	100 - 16.8 - 3.17 - 0.374	http://nonlinear.com/redirect/outbound?p=chemspider&param=4445073	Caffeic acid 3-glucoside		343.101	1	6.80392
6.80_343.1013m/z	CSID4445075		M+H	C15H18O9	35.9	0.16	-3.21535	83.1145	100 - 16.8 - 3.17 - 0.374	http://nonlinear.com/redirect/outbound?p=chemspider&param=4445075	1-Caffeoyl-Î²-D-glucose		343.101	1	6.80392
6.80_343.1013m/z	CSID413		M+K	C11H20N4O6	37.1	0	-0.603684	86.1009	100 - 13.8 - 2.12 - 0.205	http://nonlinear.com/redirect/outbound?p=chemspider&param=413	Nopaline		343.101	1	6.80392
6.80_343.1013m/z	CSID97124		M+K	C11H20N4O6	37.1	0	-0.603684	86.1009	100 - 13.8 - 2.12 - 0.205	http://nonlinear.com/redirect/outbound?p=chemspider&param=97124	Nopaline		343.101	1	6.80392
6.80_343.1013m/z	CSID30778516		M+H	C15H18O9	35.9	0	-3.21535	83.1145	100 - 16.8 - 3.17 - 0.374	http://nonlinear.com/redirect/outbound?p=chemspider&param=30778516	Vanillic acid-4-O-glucuronide		343.101	1	6.80392
6.80_343.1013m/z	CSID37171		M+H-2H2O	C17H16F6N2O	35.5	0	-4.1537	82.3345	100 - 19.3 - 1.97 - 0.141	http://nonlinear.com/redirect/outbound?p=chemspider&param=37171	Mefloquine		343.101	1	6.80392
6.80_343.1013m/z	CSID3906		M+H-2H2O	C17H16F6N2O	35.5	0	-4.1537	82.3345	100 - 19.3 - 1.97 - 0.141	http://nonlinear.com/redirect/outbound?p=chemspider&param=3906	mefloquine		343.101	1	6.80392
6.80_524.2406m/z	CSID35015180		M+K	C23H39N3O8	33.4	0	7.66731	75.4572	100 - 26.7 - 5.08 - 0.721	http://nonlinear.com/redirect/outbound?p=chemspider&param=35015180	3-sec-Butyl-9-(1-hydroxyethyl)-6,15-diisopropyl-12-methyl-1,7-dioxa-4,10,13-triazacyclopentadecane-2,5,8,11,14-pentone		524.241	1	6.80392
6.80_524.2406m/z	CSID123961611		M+H	C28H33N3O7	33.7	0	2.80448	71.6852	100 - 32 - 6.4 - 0.956 - 0.116	http://nonlinear.com/redirect/outbound?p=chemspider&param=123961611	2-{2-[4-(3-Methylphenyl)-1-piperazinyl]ethyl}quinoline 2-hydroxy-1,2,3-propanetricarboxylate (1:1)		524.241	1	6.80392
6.80_524.2406m/z	CSID4953370		M+Na	C32H31N5O	33.1	0	-2.96827	69.219	100 - 36.8 - 6.8 - 0.84	http://nonlinear.com/redirect/outbound?p=chemspider&param=4953370	Diaplasinin		524.241	1	6.80392
6.80_343.1013m/z	CSID5676		M+Na	C17H20ClN2S	31.4	0	2.00179	59.356	100 - 20.1 - 38.4 - 7.43 - 2.17 - 0.325	http://nonlinear.com/redirect/outbound?p=chemspider&param=5676	Promazine hydrochloride		343.101	1	6.80392
6.80_343.1013m/z	CSID5792		M+Na	C17H20ClN2S	31.4	0	2.00179	59.356	100 - 20.1 - 38.4 - 7.43 - 2.17 - 0.325	http://nonlinear.com/redirect/outbound?p=chemspider&param=5792	Proazamine Hydrochloride		343.101	1	6.80392
6.80_343.1013m/z	CSID37831		M+H-2H2O	C19H23ClN2O2S	30.5	0	-4.66941	57.797	100 - 22.4 - 39.3 - 8.4 - 2.5 - 0.41	http://nonlinear.com/redirect/outbound?p=chemspider&param=37831	Screen		343.101	1	6.80392
6.84_479.3030m/z	CSID35015159		M+H	C27H42O7	33.4	0.215	5.64313	73.2331	100 - 30 - 5.77 - 0.832	http://nonlinear.com/redirect/outbound?p=chemspider&param=35015159	3-{1-Hydroxy-2-[13-hydroxy-13-(hydroxymethyl)-8-methylpodocarpan-14-yl]ethyl}-5-oxo-2,5-dihydro-2-furanyl acetate		479.303	1	6.83772
6.84_428.0924m/z	CSID23107017		M+H-2H2O	C14H26NO14P	35.1	0	-6.22553	82.6462	100 - 16.3 - 4.13 - 0.529	http://nonlinear.com/redirect/outbound?p=chemspider&param=23107017	1D-myo-inositol 2-acetamido-2-deoxy-Î±-D-glucopyranoside 3-phosphate		428.092	1	6.83772
6.84_303.0791m/z	CSID1267365		M+K	C18H16O2	35.6	0	3.36932	81.8537	100 - 19.7 - 2.25 - 0.189	http://nonlinear.com/redirect/outbound?p=chemspider&param=1267365	(2E)-3-Phenyl-2-propen-1-yl (2Z)-3-phenylacrylate		303.079	1	6.83772
6.84_303.0791m/z	CSID8531772		M+Na	C13H16N2O3S	34.9	0	6.04912	81.2025	100 - 15.9 - 6.32 - 0.834 - 0.107	http://nonlinear.com/redirect/outbound?p=chemspider&param=8531772	5-{4-[2-(Methylamino)ethoxy]benzyl}-1,3-thiazolidine-2,4-dione		303.079	1	6.83772
6.84_303.0791m/z	CSID94154		M+Na	C10H20N2O3S2	34.6	0	-5.9863	79.5992	100 - 13.5 - 10.5 - 1.26 - 0.376	http://nonlinear.com/redirect/outbound?p=chemspider&param=94154	H-DL-MET-DL-MET-OH		303.079	1	6.83772
6.84_428.0924m/z	CSID16736905		M+H	C20H14N5NaO5	33.5	0	-9.79766	78.1295	100 - 23.8 - 3.74 - 0.441	http://nonlinear.com/redirect/outbound?p=chemspider&param=16736905	Cromitrile sodium		428.092	1	6.83772
6.84_428.0924m/z	CSID157916		M+K	C23H19NO5	33.7	0	7.38546	76.7205	100 - 25.7 - 4.18 - 0.511	http://nonlinear.com/redirect/outbound?p=chemspider&param=157916	6-Acetonyldihydrosanguinarine		428.092	1	6.83772
6.84_428.0924m/z	CSID18069		M+Na	C18H19N3O6S	33.2	0	9.07994	76.096	100 - 21.8 - 8.02 - 1.37 - 0.213	http://nonlinear.com/redirect/outbound?p=chemspider&param=18069	Cefaloglycin		428.092	1	6.83772
6.84_479.3030m/z	CSID221047		M+K	C28H44N2O2	34.3	0	-0.925599	72.7595	100 - 31.6 - 5.24 - 0.604	http://nonlinear.com/redirect/outbound?p=chemspider&param=221047	(3Î²,17E)-17-{[3-(1-Pyrrolidinyl)propyl]imino}androst-5-en-3-yl acetate		479.303	1	6.83772
6.87_488.1558m/z	CSID35031863		M+H	C22H24F3NO8	34.4	2.4	6.43492	76.9567	100 - 24.7 - 4.58 - 0.627	http://nonlinear.com/redirect/outbound?p=chemspider&param=35031863	1-O-({3-Phenyl-3-[4-(trifluoromethyl)phenoxy]propyl}amino)-Î±-D-glucopyranuronic acid		488.156	1	6.87153
6.87_488.1558m/z	CSID37997050		M+K	C25H27N3O5	34.1	2.33	-5.38053	74.4826	100 - 28.6 - 4.98 - 0.644	http://nonlinear.com/redirect/outbound?p=chemspider&param=37997050	Iberdomide		488.156	1	6.87153
6.87_488.1558m/z	CSID54722		M+H	C21H23N5Na2O6	33.5	0	8.54724	77.0347	100 - 25 - 4.24 - 0.539	http://nonlinear.com/redirect/outbound?p=chemspider&param=54722	Lometrexol sodium		488.156	1	6.87153
6.87_488.1558m/z	CSID9707992		M+H	C21H23N5Na2O6	33.5	0	8.54724	77.0347	100 - 25 - 4.24 - 0.539	http://nonlinear.com/redirect/outbound?p=chemspider&param=9707992	Lometrexol sodium		488.156	1	6.87153
6.87_488.1558m/z	CSID31017		M+H-2H2O	C28H27ClF5NO	30.9	0	-0.89433	55.5628	100 - 31 - 36.8 - 10.4 - 1.59 - 0.166	http://nonlinear.com/redirect/outbound?p=chemspider&param=31017	Penfluridol		488.156	1	6.87153
6.91_437.2372m/z	CSID30792071		M+H	C21H32N4O6	42.6	25.7	-5.20172	93.3485	100 - 24.8 - 4.18 - 0.528	http://nonlinear.com/redirect/outbound?p=chemspider&param=30792071	(3S,9S,14aR)-3,6-Dimethyl-9-{6-[(2S)-2-oxiranyl]-6-oxohexyl}decahydropyrrolo[1,2-a][1,4,7,10]tetraazacyclododecine-1,4,7,10-tetrone		437.237	1	6.90535
6.91_437.2372m/z	CSID4940793		M+H-2H2O	C25H36N4O3S	41.8	24.4	0.49384	85.4498	100 - 29.8 - 9.43 - 1.89 - 0.287	http://nonlinear.com/redirect/outbound?p=chemspider&param=4940793	sulukast		437.237	1	6.90535
6.91_437.2372m/z	CSID64884921		M+H-2H2O	C25H36N4O3S	41.8	24.4	0.49384	85.4498	100 - 29.8 - 9.43 - 1.89 - 0.287	http://nonlinear.com/redirect/outbound?p=chemspider&param=64884921	sulukast		437.237	1	6.90535
6.91_409.1202m/z	CSID4943170		M+H-2H2O	C21H29ClO6S	38.8	18.1	-7.45377	84.1091	100 - 24.1 - 40.5 - 9.25 - 2.97 - 0.526	http://nonlinear.com/redirect/outbound?p=chemspider&param=4943170	Luprostiol		409.12	1	6.90535
6.91_437.2372m/z	CSID14475		M+H	C24H33FO6	36.4	0	8.70843	91.7081	100 - 26.6 - 4.62 - 0.603	http://nonlinear.com/redirect/outbound?p=chemspider&param=14475	fludroxycortide		437.237	1	6.90535
6.91_437.2372m/z	CSID194837		M+H	C24H33FO6	36.4	0	8.70843	91.7081	100 - 26.6 - 4.62 - 0.603	http://nonlinear.com/redirect/outbound?p=chemspider&param=194837	9-Fluoro-2Î±-methylcortisol 21-acetate		437.237	1	6.90535
6.91_437.2372m/z	CSID199152		M+H	C24H33FO6	36.4	0	8.70843	91.7081	100 - 26.6 - 4.62 - 0.603	http://nonlinear.com/redirect/outbound?p=chemspider&param=199152	(4aS,4bR,5S,6aS,6bS,9aR,10aS,10bS)-4b-Fluoro-6b-glycoloyl-5-hydroxy-4a,6a,8,8-tetramethyl-3,4,4a,4b,5,6,6a,6b,9a,10,10a,10b,11,12-tetradecahydro-2H-naphtho[2â€²,1â€²:4,5]indeno[1,2-d][1,3]dioxol-2-one		437.237	1	6.90535
6.91_437.2372m/z	CSID28518965		M+H-2H2O	C28H32N4O3	35.7	0	7.63205	87.2183	100 - 32.2 - 5.64 - 0.704	http://nonlinear.com/redirect/outbound?p=chemspider&param=28518965	Pacritinib		437.237	1	6.90535
6.91_437.2372m/z	CSID13628372		M+H-2H2O	C24H40O7S	36.6	0	3.32497	86.7612	100 - 27.5 - 9.59 - 1.91 - 0.32	http://nonlinear.com/redirect/outbound?p=chemspider&param=13628372	Chenodeoxycholic acid 3-sulfate		437.237	1	6.90535
6.91_409.1202m/z	CSID5253		M+K	C21H26N2S2	32.2	0	8.84628	70.6582	100 - 25.3 - 12.1 - 2.46 - 0.52	http://nonlinear.com/redirect/outbound?p=chemspider&param=5253	THIORIDAZINE		409.12	1	6.90535
6.91_409.1202m/z	CSID31140904		M+Na	C16H18N8O2S	31.1	0	9.34895	65.5527	100 - 21.3 - 7.1 - 1.15 - 0.146	http://nonlinear.com/redirect/outbound?p=chemspider&param=31140904	N-{5-[5-Oxo-7-(1-piperazinyl)-5H-[1,3,4]thiadiazolo[3,2-a]pyrimidin-2-yl]-3-pyridinyl}glycinamide		409.12	1	6.90535
6.91_409.1202m/z	CSID4940803		M+H	C19H18F6O3	30.8	0	-7.63721	62.6883	100 - 20.9 - 2.68 - 0.258	http://nonlinear.com/redirect/outbound?p=chemspider&param=4940803	arteflene		409.12	1	6.90535
7.03_391.0903m/z	CSID30791792		M+Na	C16H20N2O6S	34.1	1.93	-8.60173	78.0232	100 - 19.3 - 7.52 - 1.17 - 0.182	http://nonlinear.com/redirect/outbound?p=chemspider&param=30791792	indolylmethyl-desulfoglucosinolate		391.09	1	7.02657
7.03_391.0903m/z	CSID35014325		M+H	C15H18O12	35	1.48	8.09813	82.5263	100 - 16.9 - 3.8 - 0.482	http://nonlinear.com/redirect/outbound?p=chemspider&param=35014325	1,6-Dimethyl 2-O-(3,4,5-trihydroxybenzoyl)hexarate		391.09	1	7.02657
7.03_391.0903m/z	CSID4575337		M+Na	C16H20N2O6S	34	1.37	-8.60173	78.0232	100 - 19.3 - 7.52 - 1.17 - 0.182	http://nonlinear.com/redirect/outbound?p=chemspider&param=4575337	[3-(3,4-methylenedioxyphenyl)-2-(mercaptomethyl)-1-oxoprolyl]alanine		391.09	1	7.02657
7.03_391.0903m/z	CSID8767		M+K	C28H16	33.5	0	5.40225	73.8724	100 - 30.5 - 4.48 - 0.423	http://nonlinear.com/redirect/outbound?p=chemspider&param=8767	Dibenzo(h,rst)Pentaphene		391.09	1	7.02657
7.06_290.9500m/z	CSID10469642		M+K	C10H11Cl3O	28.2	5.32	-2.75765	38.9388	100 - 11 - 96.6 - 10.6 - 31.4 - 3.4 - 3.5 - 0.37	http://nonlinear.com/redirect/outbound?p=chemspider&param=10469642	cartilagineal		290.95	1	7.06037
7.06_290.9500m/z	CSID29076		M+H-2H2O	C8H14Cl3O5P	27.5	0	-1.77588	39.3907	100 - 9 - 97.3 - 8.73 - 32 - 2.86 - 3.7 - 0.325	http://nonlinear.com/redirect/outbound?p=chemspider&param=29076	Butonate		290.95	1	7.06037
7.09_349.0910m/z	CSID10394547		M+Na	C15H18O8	46.8	43.3	4.927	96.1498	100 - 16.7 - 2.96 - 0.339	http://nonlinear.com/redirect/outbound?p=chemspider&param=10394547	1-O-(4-coumaroyl)-Î²-D-glucose		349.091	1	7.09418
7.09_349.0910m/z	CSID22912899		M+Na	C15H18O8	46.8	43.3	4.927	96.1498	100 - 16.7 - 2.96 - 0.339	http://nonlinear.com/redirect/outbound?p=chemspider&param=22912899	(2Z)-3-[2-(Î²-D-Glucopyranosyloxy)phenyl]acrylic acid		349.091	1	7.09418
7.09_349.0910m/z	CSID4444329		M+Na	C15H18O8	46.8	43.3	4.927	96.1498	100 - 16.7 - 2.96 - 0.339	http://nonlinear.com/redirect/outbound?p=chemspider&param=4444329	Melilotoside		349.091	1	7.09418
7.09_349.0910m/z	CSID8016010		M+Na	C15H18O8	46.8	43.3	4.927	96.1498	100 - 16.7 - 2.96 - 0.339	http://nonlinear.com/redirect/outbound?p=chemspider&param=8016010	p-Coumaric acid glucoside		349.091	1	7.09418
7.09_349.0910m/z	CSID8780018		M+Na	C15H18O8	46.8	43.3	4.927	96.1498	100 - 16.7 - 2.96 - 0.339	http://nonlinear.com/redirect/outbound?p=chemspider&param=8780018	4â€²-O-Î²-D-glucosyl-cis-p-coumaric acid		349.091	1	7.09418
7.09_349.0910m/z	CSID74886821		M+Na	C15H18O8	46.6	42.3	4.927	96.1498	100 - 16.7 - 2.96 - 0.339	http://nonlinear.com/redirect/outbound?p=chemspider&param=74886821	3-[(1E)-3-Hydroxy-1-propen-1-yl]phenyl hexopyranosiduronic acid		349.091	1	7.09418
7.09_349.0910m/z	CSID30790985		M+H	C17H16O8	46.7	42	-2.29271	94.1307	100 - 18.9 - 3.33 - 0.404	http://nonlinear.com/redirect/outbound?p=chemspider&param=30790985	3,4-Dihydroxy-2-(7-hydroxy-9-methoxy-3,4-dioxo-1,2,3,4-tetrahydrocyclopenta[c]chromen-6-yl)butanal		349.091	1	7.09418
7.09_349.0910m/z	CSID74852155		M+H	C17H16O8	46.5	40.9	-2.29271	94.1307	100 - 18.9 - 3.33 - 0.404	http://nonlinear.com/redirect/outbound?p=chemspider&param=74852155	5,7-Dihydroxy-2-(1-hydroxy-3,5-dimethoxy-4-oxo-2-cyclohexen-1-yl)-4H-chromen-4-one		349.091	1	7.09418
7.09_349.0910m/z	CSID74852535		M+H	C17H16O8	46.3	40	-2.29271	94.1307	100 - 18.9 - 3.33 - 0.404	http://nonlinear.com/redirect/outbound?p=chemspider&param=74852535	5,7,8-Trihydroxy-2-(4-hydroxy-3-methoxyphenyl)-3-methoxy-2,3-dihydro-4H-chromen-4-one		349.091	1	7.09418
7.09_349.0910m/z	CSID74852540		M+H	C17H16O8	46.3	40	-2.29271	94.1307	100 - 18.9 - 3.33 - 0.404	http://nonlinear.com/redirect/outbound?p=chemspider&param=74852540	5,7,8-Trihydroxy-2-(3-hydroxy-4-methoxyphenyl)-3-methoxy-2,3-dihydro-4H-chromen-4-one		349.091	1	7.09418
7.09_349.0910m/z	CSID74852792		M+H	C17H16O8	46.3	40	-2.29271	94.1307	100 - 18.9 - 3.33 - 0.404	http://nonlinear.com/redirect/outbound?p=chemspider&param=74852792	5,6,7-Trihydroxy-2-(3-hydroxy-4-methoxyphenyl)-3-methoxy-2,3-dihydro-4H-chromen-4-one		349.091	1	7.09418
7.09_349.0910m/z	CSID74852795		M+H	C17H16O8	46.3	40	-2.29271	94.1307	100 - 18.9 - 3.33 - 0.404	http://nonlinear.com/redirect/outbound?p=chemspider&param=74852795	2-(3,4-Dihydroxyphenyl)-5,7-dihydroxy-3,6-dimethoxy-2,3-dihydro-4H-chromen-4-one		349.091	1	7.09418
7.09_349.0910m/z	CSID30790986		M+H	C17H16O8	45.9	38.3	-2.29271	94.1307	100 - 18.9 - 3.33 - 0.404	http://nonlinear.com/redirect/outbound?p=chemspider&param=30790986	2,4-Dihydroxy-3-(7-hydroxy-9-methoxy-3,4-dioxo-1,2,3,4-tetrahydrocyclopenta[c]chromen-6-yl)butanal		349.091	1	7.09418
7.09_349.0910m/z	CSID74852139		M+H	C17H16O8	45.9	37.9	-2.29271	94.1307	100 - 18.9 - 3.33 - 0.404	http://nonlinear.com/redirect/outbound?p=chemspider&param=74852139	5,6,7-Trihydroxy-2-(4-hydroxy-3,5-dimethoxyphenyl)-2,3-dihydro-4H-chromen-4-one		349.091	1	7.09418
7.09_349.0910m/z	CSID35015220		M+H-2H2O	C17H20O10	39.5	6.34	-2.07934	93.6431	100 - 19 - 3.76 - 0.486	http://nonlinear.com/redirect/outbound?p=chemspider&param=35015220	5-(3â€²,5â€²-Dihydroxyphenyl)-Î³-valerolactone 3-O-glucuronide		349.091	1	7.09418
7.09_349.0910m/z	CSID35031674		M+H-2H2O	C17H20O10	39.5	6.34	-2.07934	93.6431	100 - 19 - 3.76 - 0.486	http://nonlinear.com/redirect/outbound?p=chemspider&param=35031674	5-(3â€²,4â€²-Dihydroxyphenyl)-Î³-valerolactone-4â€²-O-glucuronide		349.091	1	7.09418
7.09_349.0910m/z	CSID21106418		M+Na	C15H18O8	39.3	6.25	4.927	96.1498	100 - 16.7 - 2.96 - 0.339	http://nonlinear.com/redirect/outbound?p=chemspider&param=21106418	(3aS,5aR,8R,9R,10aS)-9-tert-Butyl-8,9-dihydroxydihydro-9H-furo[2,3-b]furo[3â€²,2â€²:2,3]cyclopenta[1,2-c]furan-2,4,7(3H,8H)-trione		349.091	1	7.09418
7.09_349.0910m/z	CSID74851602		M+H	C17H16O8	39.3	5.32	-2.29271	94.1307	100 - 18.9 - 3.33 - 0.404	http://nonlinear.com/redirect/outbound?p=chemspider&param=74851602	7-Hydroxy-6-methoxy-3-(2,3,5-trihydroxy-4-methoxyphenyl)-2,3-dihydro-4H-chromen-4-one		349.091	1	7.09418
7.09_349.0910m/z	CSID74851617		M+H	C17H16O8	39.3	5.32	-2.29271	94.1307	100 - 18.9 - 3.33 - 0.404	http://nonlinear.com/redirect/outbound?p=chemspider&param=74851617	7-Hydroxy-6-methoxy-3-(2,3,6-trihydroxy-4-methoxyphenyl)-2,3-dihydro-4H-chromen-4-one		349.091	1	7.09418
7.09_349.0910m/z	CSID74851632		M+H	C17H16O8	39.3	5.32	-2.29271	94.1307	100 - 18.9 - 3.33 - 0.404	http://nonlinear.com/redirect/outbound?p=chemspider&param=74851632	3-(2,5-Dihydroxy-4-methoxyphenyl)-7,8-dihydroxy-6-methoxy-2,3-dihydro-4H-chromen-4-one		349.091	1	7.09418
7.09_349.0910m/z	CSID74851646		M+H	C17H16O8	39.3	5.32	-2.29271	94.1307	100 - 18.9 - 3.33 - 0.404	http://nonlinear.com/redirect/outbound?p=chemspider&param=74851646	3-(2,5-Dihydroxy-4-methoxyphenyl)-5,7-dihydroxy-6-methoxy-2,3-dihydro-4H-chromen-4-one		349.091	1	7.09418
7.09_349.0910m/z	CSID74852333		M+H	C17H16O8	39.3	5.32	-2.29271	94.1307	100 - 18.9 - 3.33 - 0.404	http://nonlinear.com/redirect/outbound?p=chemspider&param=74852333	3,5,7-Trihydroxy-2-(4-hydroxy-3-methoxyphenyl)-6-methoxy-2,3-dihydro-4H-chromen-4-one		349.091	1	7.09418
7.09_349.0910m/z	CSID74852345		M+H	C17H16O8	39.3	5.32	-2.29271	94.1307	100 - 18.9 - 3.33 - 0.404	http://nonlinear.com/redirect/outbound?p=chemspider&param=74852345	3,5,7-Trihydroxy-2-(3-hydroxy-5-methoxyphenyl)-6-methoxy-2,3-dihydro-4H-chromen-4-one		349.091	1	7.09418
7.09_349.0910m/z	CSID74852529		M+H	C17H16O8	39.3	5.32	-2.29271	94.1307	100 - 18.9 - 3.33 - 0.404	http://nonlinear.com/redirect/outbound?p=chemspider&param=74852529	2-(3,4-Dimethoxyphenyl)-3,5,7,8-tetrahydroxy-2,3-dihydro-4H-chromen-4-one		349.091	1	7.09418
7.09_349.0910m/z	CSID74852790		M+H	C17H16O8	39.3	5.32	-2.29271	94.1307	100 - 18.9 - 3.33 - 0.404	http://nonlinear.com/redirect/outbound?p=chemspider&param=74852790	3,5,7-Trihydroxy-2-(3-hydroxy-4-methoxyphenyl)-6-methoxy-2,3-dihydro-4H-chromen-4-one		349.091	1	7.09418
7.09_349.0910m/z	CSID74852335		M+H	C17H16O8	39.3	5.12	-2.29271	94.1307	100 - 18.9 - 3.33 - 0.404	http://nonlinear.com/redirect/outbound?p=chemspider&param=74852335	3-(4-Hydroxy-3-methoxyphenyl)-1-(2,4,6-trihydroxy-3-methoxyphenyl)-1,2-propanedione		349.091	1	7.09418
7.09_349.0910m/z	CSID74852346		M+H	C17H16O8	39.3	5.12	-2.29271	94.1307	100 - 18.9 - 3.33 - 0.404	http://nonlinear.com/redirect/outbound?p=chemspider&param=74852346	3-(3-Hydroxy-5-methoxyphenyl)-1-(2,4,6-trihydroxy-3-methoxyphenyl)-1,2-propanedione		349.091	1	7.09418
7.09_349.0910m/z	CSID74852543		M+H	C17H16O8	39.3	5.12	-2.29271	94.1307	100 - 18.9 - 3.33 - 0.404	http://nonlinear.com/redirect/outbound?p=chemspider&param=74852543	3-(3,4-Dimethoxyphenyl)-1-(2,3,4,6-tetrahydroxyphenyl)-1,2-propanedione		349.091	1	7.09418
7.09_349.0910m/z	CSID74852791		M+H	C17H16O8	39.3	5.12	-2.29271	94.1307	100 - 18.9 - 3.33 - 0.404	http://nonlinear.com/redirect/outbound?p=chemspider&param=74852791	3-(3-Hydroxy-4-methoxyphenyl)-1-(2,4,6-trihydroxy-3-methoxyphenyl)-1,2-propanedione		349.091	1	7.09418
7.09_349.0910m/z	CSID74852142		M+H	C17H16O8	39.3	5.11	-2.29271	94.1307	100 - 18.9 - 3.33 - 0.404	http://nonlinear.com/redirect/outbound?p=chemspider&param=74852142	(2E)-3-(4-Hydroxy-3,5-dimethoxyphenyl)-1-(2,3,4,6-tetrahydroxyphenyl)-2-propen-1-one		349.091	1	7.09418
7.09_268.0525m/z	CSID4508619		M+K	C9H15N3O2S	36.2	0.95	3.8244	84.7256	100 - 11.9 - 5.58 - 0.571	http://nonlinear.com/redirect/outbound?p=chemspider&param=4508619	L-(+)-ERGOTHIONEINE		268.053	1	7.09418
7.09_349.0910m/z	CSID10049333		M+Na	C15H18O8	38.1	0	4.927	96.1498	100 - 16.7 - 2.96 - 0.339	http://nonlinear.com/redirect/outbound?p=chemspider&param=10049333	(3aS,5aR,8S,8aS,9R,10aS)-8,9-Dihydroxy-9-(2-methyl-2-propanyl)dihydro-9H-furo[2,3-b]furo[3â€²,2â€²:2,3]cyclopenta[1,2-c]furan-2,4,7(3H,8H)-trione		349.091	1	7.09418
7.09_268.0525m/z	CSID8825		M+K	C17H11N	36.4	0	0.982698	82.9459	100 - 18.9 - 1.68	http://nonlinear.com/redirect/outbound?p=chemspider&param=8825	benz(a)acridine		268.053	1	7.09418
7.09_268.0525m/z	CSID8826		M+K	C17H11N	36.4	0	0.982698	82.9459	100 - 18.9 - 1.68	http://nonlinear.com/redirect/outbound?p=chemspider&param=8826	BENZ(C)ACRIDINE		268.053	1	7.09418
7.16_611.1798m/z	CSID5257038		M+H-2H2O	C24H38O20	35.2	6.43	-3.09218	73.2772	100 - 27.2 - 7.66 - 1.41 - 0.243	http://nonlinear.com/redirect/outbound?p=chemspider&param=5257038	Î²-D-Î”(4)-GlcpA-(1->4)-Î²-D-Glcp-(1->4)-Î±-L-Rhap-(1->3)-Î²-D-Glcp		611.18	1	7.16182
7.16_342.1188m/z	CSID28639076		M+H-2H2O	C16H19N5O6	36	1.84	-2.46527	81.3145	100 - 19.6 - 3.05 - 0.348	http://nonlinear.com/redirect/outbound?p=chemspider&param=28639076	9-(Î±-D-glucosyl)kinetin		342.119	1	7.16182
7.16_342.1188m/z	CSID30776606		M+H-2H2O	C16H19N5O6	36	1.84	-2.46527	81.3145	100 - 19.6 - 3.05 - 0.348	http://nonlinear.com/redirect/outbound?p=chemspider&param=30776606	N-(2-Furylmethyl)-7-(Î±-D-glucopyranosyl)-7H-purin-6-amine		342.119	1	7.16182
7.16_342.1188m/z	CSID141640		M+K	C16H21N3O3	34.6	0.111	-8.90544	82.4776	100 - 18.8 - 2.28 - 0.208	http://nonlinear.com/redirect/outbound?p=chemspider&param=141640	N(6)-[(indol-3-yl)acetyl]-L-lysine		342.119	1	7.16182
7.16_342.1188m/z	CSID14526377		M+K	C16H21N3O3	34.6	0.111	-8.90544	82.4776	100 - 18.8 - 2.28 - 0.208	http://nonlinear.com/redirect/outbound?p=chemspider&param=14526377	Trp-Val		342.119	1	7.16182
7.16_342.1188m/z	CSID295466		M+K	C11H21N5O5	36.2	0	4.36491	85.9839	100 - 14.2 - 1.96 - 0.183	http://nonlinear.com/redirect/outbound?p=chemspider&param=295466	Arg-Glu		342.119	1	7.16182
7.16_342.1188m/z	CSID7972216		M+K	C11H21N5O5	36.2	0	4.36491	85.9839	100 - 14.2 - 1.96 - 0.183	http://nonlinear.com/redirect/outbound?p=chemspider&param=7972216	L-Î±-Glutamyl-N~5~-(diaminomethylene)-L-ornithine		342.119	1	7.16182
7.16_342.1188m/z	CSID2590971		M+K	C16H21N3O3	34.5	0	-8.90544	82.4776	100 - 18.8 - 2.28 - 0.208	http://nonlinear.com/redirect/outbound?p=chemspider&param=2590971	N~6~-(1H-Indol-3-ylacetyl)lysine		342.119	1	7.16182
7.16_342.1188m/z	CSID2606221		M+K	C16H21N3O3	34.5	0	-8.90544	82.4776	100 - 18.8 - 2.28 - 0.208	http://nonlinear.com/redirect/outbound?p=chemspider&param=2606221	Val-Trp		342.119	1	7.16182
7.16_342.1188m/z	CSID9785281		M+H-2H2O	C19H18F3N3O2	34.5	0	-6.64944	80.0813	100 - 21.9 - 2.7 - 0.242	http://nonlinear.com/redirect/outbound?p=chemspider&param=9785281	Lasmiditan		342.119	1	7.16182
7.16_611.1798m/z	CSID61973		M+Na	C30H26F6N4O2	32.1	0	-9.21933	70.8486	100 - 34.3 - 6.11 - 0.753	http://nonlinear.com/redirect/outbound?p=chemspider&param=61973	antrafenine		611.18	1	7.16182
7.16_611.1798m/z	CSID8113636		M+K	C36H29FN2O4	31.2	0	9.60979	66.5297	100 - 40.2 - 8.67 - 1.33 - 0.159	http://nonlinear.com/redirect/outbound?p=chemspider&param=8113636	O-[2-(9H-Carbazol-9-yl)ethyl]-N-[2-(4-fluorobenzoyl)phenyl]tyrosine		611.18	1	7.16182
7.26_481.2609m/z	CSID30778485		M+H-2H2O	C29H40O8	35.2	0.00778	4.73374	81.4627	100 - 32.1 - 6.64 - 1.03 - 0.13	http://nonlinear.com/redirect/outbound?p=chemspider&param=30778485	(2E)-4-{[(2E,6E,10E,14E)-16-{[(2E)-3-Carboxy-2-propenoyl]oxy}-2,6,10,14-tetramethyl-2,6,10,14-hexadecatetraen-1-yl]oxy}-3-methyl-4-oxo-2-butenoic acid		481.261	1	7.26325
7.26_481.2609m/z	CSID30778486		M+H-2H2O	C29H40O8	35.2	0.00778	4.73374	81.4627	100 - 32.1 - 6.64 - 1.03 - 0.13	http://nonlinear.com/redirect/outbound?p=chemspider&param=30778486	(2E)-4-{[(2E,6E,10E,14E)-16-{[(2E)-3-Carboxy-2-propenoyl]oxy}-3,7,11,15-tetramethyl-2,6,10,14-hexadecatetraen-1-yl]oxy}-3-methyl-4-oxo-2-butenoic acid		481.261	1	7.26325
7.26_481.2609m/z	CSID13177800		M+Na	C28H34N4O2	34.8	0	7.66424	82.4296	100 - 32.2 - 5.43 - 0.637	http://nonlinear.com/redirect/outbound?p=chemspider&param=13177800	Motolimod		481.261	1	7.26325
7.26_481.2609m/z	CSID158080		M+H-2H2O	C29H40O8	35.2	0	4.73374	81.4627	100 - 32.1 - 6.64 - 1.03 - 0.13	http://nonlinear.com/redirect/outbound?p=chemspider&param=158080	Ajugalactone		481.261	1	7.26325
7.45_400.1184n	CSID389200		M+H-2H2O, M+Na	C21H20O8	40.3	22.5	6.55433	86.6002	100 - 23.2 - 4.22 - 0.563	http://nonlinear.com/redirect/outbound?p=chemspider&param=389200	7-hydroxyisoflavone 7-O-Î²-D-glucoside	400.118	365.105	1	7.45233
7.45_400.1184n	CSID217701		M+H-2H2O, M+Na	C21H20O8	39.9	20.4	6.55433	86.6002	100 - 23.2 - 4.22 - 0.563	http://nonlinear.com/redirect/outbound?p=chemspider&param=217701	4-(5,6,7,8-Tetramethoxy-4-oxo-4H-chromen-2-yl)phenyl acetate	400.118	365.105	1	7.45233
7.45_400.1184n	CSID10128128		M+H-2H2O, M+Na	C21H20O8	36.1	1.45	6.55433	86.6002	100 - 23.2 - 4.22 - 0.563	http://nonlinear.com/redirect/outbound?p=chemspider&param=10128128	4-Oxo-2-phenyl-4H-chromen-3-yl Î²-D-glucopyranoside	400.118	365.105	1	7.45233
7.45_400.1184n	CSID30791417		M+H-2H2O, M+Na	C21H20O8	36.1	1.45	6.55433	86.6002	100 - 23.2 - 4.22 - 0.563	http://nonlinear.com/redirect/outbound?p=chemspider&param=30791417	4-Oxo-2-phenyl-4H-chromen-3-yl Î²-D-galactopyranoside	400.118	365.105	1	7.45233
7.45_400.1184n	CSID30792099		M+H-2H2O, M+Na	C21H20O8	36.1	1.45	6.55433	86.6002	100 - 23.2 - 4.22 - 0.563	http://nonlinear.com/redirect/outbound?p=chemspider&param=30792099	4-Oxo-2-phenyl-4H-chromen-3-yl (4Î¾)-Î²-D-xylo-hexopyranoside	400.118	365.105	1	7.45233
7.45_400.1184n	CSID109366		M+H-2H2O, M+Na	C21H20O8	35.8	0	6.55433	86.6002	100 - 23.2 - 4.22 - 0.563	http://nonlinear.com/redirect/outbound?p=chemspider&param=109366	4â€²-demethylpodophyllotoxin	400.118	365.105	1	7.45233
7.45_400.1184n	CSID437576		M+H-2H2O, M+Na	C21H20O8	35.8	0	6.55433	86.6002	100 - 23.2 - 4.22 - 0.563	http://nonlinear.com/redirect/outbound?p=chemspider&param=437576	9-Hydroxy-5-(4-hydroxy-3,5-dimethoxyphenyl)-5,8,8a,9-tetrahydrofuro[3â€²,4â€²:6,7]naphtho[2,3-d][1,3]dioxol-6(5aH)-one	400.118	365.105	1	7.45233
7.45_400.1184n	CSID83175		M+H-2H2O, M+Na	C21H20O8	35.8	0	6.55433	86.6002	100 - 23.2 - 4.22 - 0.563	http://nonlinear.com/redirect/outbound?p=chemspider&param=83175	Î±-Peltatin	400.118	365.105	1	7.45233
7.55_357.0804m/z	CSID28907		M+Na	C17H13F3N2O2	44.2	34.5	-5.13115	92.4157	100 - 19.3 - 2.18 - 0.181	http://nonlinear.com/redirect/outbound?p=chemspider&param=28907	triflubazam		357.08	1	7.55377
7.55_357.0804m/z	CSID74852416		M+H-2H2O	C19H20O7S	36.8	2.36	3.30875	85.3888	100 - 21.8 - 8.23 - 1.41 - 0.23	http://nonlinear.com/redirect/outbound?p=chemspider&param=74852416	4-[(E)-2-{3,5-Dihydroxy-4-[(1E)-3-hydroxy-3-methyl-1-buten-1-yl]phenyl}vinyl]phenyl hydrogen sulfate		357.08	1	7.55377
7.55_357.0804m/z	CSID74852423		M+H-2H2O	C19H20O7S	36.8	2.36	3.30875	85.3888	100 - 21.8 - 8.23 - 1.41 - 0.23	http://nonlinear.com/redirect/outbound?p=chemspider&param=74852423	4-[(E)-2-{3,5-Dihydroxy-4-[(1E)-4-hydroxy-3-methyl-1-buten-1-yl]phenyl}vinyl]phenyl hydrogen sulfate		357.08	1	7.55377
7.55_357.0804m/z	CSID30777609		M+H	C15H16O10	38.3	2.1	-3.38422	93.2828	100 - 16.8 - 3.38 - 0.409	http://nonlinear.com/redirect/outbound?p=chemspider&param=30777609	1-O-[(2E)-3-(3,4-Dihydroxyphenyl)-2-propenoyl]-Î²-D-glucopyranuronic acid		357.08	1	7.55377
7.55_357.0804m/z	CSID10442693		M+Na	C17H16ClFN2O2	32.2	0.0209	8.27241	70.0287	100 - 19.4 - 34.1 - 6.38 - 0.711	http://nonlinear.com/redirect/outbound?p=chemspider&param=10442693	(E)-progabide		357.08	1	7.55377
7.55_357.0804m/z	CSID18921533		M+H	C9H17N4O9P	39.3	0	-0.485951	96.9958	100 - 11.7 - 2.48 - 0.237	http://nonlinear.com/redirect/outbound?p=chemspider&param=18921533	5-amino-6-(5-phospho-D-ribitylamino)uracil		357.08	1	7.55377
7.55_357.0804m/z	CSID326		M+H	C9H17N4O9P	39.3	0	-0.485951	96.9958	100 - 11.7 - 2.48 - 0.237	http://nonlinear.com/redirect/outbound?p=chemspider&param=326	1-[(5-Amino-2,6-dioxo-1,2,3,6-tetrahydro-4-pyrimidinyl)amino]-1-deoxy-5-O-phosphonopentitol		357.08	1	7.55377
7.55_357.0804m/z	CSID22547007		M+K	C14H17F3N2O3	37.7	0	-5.86787	95.1706	100 - 16.2 - 1.84 - 0.157	http://nonlinear.com/redirect/outbound?p=chemspider&param=22547007	Fluvoxamine Acid		357.08	1	7.55377
7.55_357.0804m/z	CSID30777604		M+H	C15H16O10	37.9	0	-3.38422	93.2828	100 - 16.8 - 3.38 - 0.409	http://nonlinear.com/redirect/outbound?p=chemspider&param=30777604	5-[(E)-2-Carboxyvinyl]-2-hydroxyphenyl Î²-D-glucopyranosiduronic acid		357.08	1	7.55377
7.55_357.0804m/z	CSID30777606		M+H	C15H16O10	37.9	0	-3.38422	93.2828	100 - 16.8 - 3.38 - 0.409	http://nonlinear.com/redirect/outbound?p=chemspider&param=30777606	4-[(E)-2-Carboxyvinyl]-2-hydroxyphenyl Î²-D-glucopyranosiduronic acid		357.08	1	7.55377
7.55_357.0804m/z	CSID84419		M+K	C13H23N2O3PS	37.8	0	1.76136	91.259	100 - 16 - 6.33 - 0.839 - 0.108	http://nonlinear.com/redirect/outbound?p=chemspider&param=84419	tebupirimfos		357.08	1	7.55377
7.55_357.0804m/z	CSID74852417		M+H-2H2O	C19H20O7S	36.3	0	3.30875	85.3888	100 - 21.8 - 8.23 - 1.41 - 0.23	http://nonlinear.com/redirect/outbound?p=chemspider&param=74852417	4-[(E)-2-{2,3,5-Trihydroxy-4-[(1E)-3-methyl-1-buten-1-yl]phenyl}vinyl]phenyl hydrogen sulfate		357.08	1	7.55377
7.55_357.0804m/z	CSID74852419		M+H-2H2O	C19H20O7S	36.3	0	3.30875	85.3888	100 - 21.8 - 8.23 - 1.41 - 0.23	http://nonlinear.com/redirect/outbound?p=chemspider&param=74852419	5-[(E)-2-{3,5-Dihydroxy-4-[(1E)-3-methyl-1-buten-1-yl]phenyl}vinyl]-2-hydroxyphenyl hydrogen sulfate		357.08	1	7.55377
7.55_357.0804m/z	CSID74852421		M+H-2H2O	C19H20O7S	36.3	0	3.30875	85.3888	100 - 21.8 - 8.23 - 1.41 - 0.23	http://nonlinear.com/redirect/outbound?p=chemspider&param=74852421	4-(3-{3,5-Dihydroxy-4-[(1E)-3-methyl-1-buten-1-yl]phenyl}-2-oxiranyl)phenyl hydrogen sulfate		357.08	1	7.55377
7.55_357.0804m/z	CSID74852422		M+H-2H2O	C19H20O7S	36.3	0	3.30875	85.3888	100 - 21.8 - 8.23 - 1.41 - 0.23	http://nonlinear.com/redirect/outbound?p=chemspider&param=74852422	4-{(E)-2-[3,5-Dihydroxy-4-(3-isopropyl-2-oxiranyl)phenyl]vinyl}phenyl hydrogen sulfate		357.08	1	7.55377
7.55_357.0804m/z	CSID74852424		M+H-2H2O	C19H20O7S	36.3	0	3.30875	85.3888	100 - 21.8 - 8.23 - 1.41 - 0.23	http://nonlinear.com/redirect/outbound?p=chemspider&param=74852424	(3E)-4-{2,6-Dihydroxy-4-[(E)-2-(4-hydroxyphenyl)vinyl]phenyl}-2-methyl-3-buten-1-yl hydrogen sulfate		357.08	1	7.55377
7.55_357.0804m/z	CSID33806		M+H	C17H13ClF4N2	32.3	0	7.87194	70.3818	100 - 19.3 - 33.7 - 6.26 - 0.565	http://nonlinear.com/redirect/outbound?p=chemspider&param=33806	fletazepam		357.08	1	7.55377
7.55_357.0804m/z	CSID4514729		M+Na	C17H16ClFN2O2	32.2	0	8.27241	70.0287	100 - 19.4 - 34.1 - 6.38 - 0.711	http://nonlinear.com/redirect/outbound?p=chemspider&param=4514729	4-{[(E)-(4-Chlorophenyl)(3-fluoro-6-oxo-2,4-cyclohexadien-1-ylidene)methyl]amino}butanamide		357.08	1	7.55377
7.55_357.0804m/z	CSID15564		M+Na	C17H19ClN2OS	32.9	0	1.60351	66.608	100 - 20.2 - 38.6 - 7.48 - 2.25 - 0.341	http://nonlinear.com/redirect/outbound?p=chemspider&param=15564	7-hydroxychlorpromazine		357.08	1	7.55377
7.55_357.0804m/z	CSID391338		M+Na	C17H19ClN2OS	32.9	0	1.60351	66.608	100 - 20.2 - 38.6 - 7.48 - 2.25 - 0.341	http://nonlinear.com/redirect/outbound?p=chemspider&param=391338	Chlorpromazine N-oxide		357.08	1	7.55377
7.55_357.0804m/z	CSID54590		M+H-2H2O	C19H20ClN2O3S	31.9	0	-4.76838	64.8738	100 - 22.4 - 39.5 - 8.45 - 2.58 - 0.427	http://nonlinear.com/redirect/outbound?p=chemspider&param=54590	Pioglitazone hydrochloride		357.08	1	7.55377
7.66_618.8565m/z	CSID10333899		M+K	C6H17O21P5	38.2	0	-2.94061	94.5893	100 - 7.48 - 4.56 - 0.326	http://nonlinear.com/redirect/outbound?p=chemspider&param=10333899	1D-myo-Inositol 1,2,4,5,6-pentakisphosphate		618.856	1	7.6552
7.66_618.8565m/z	CSID10333900		M+K	C6H17O21P5	38.2	0	-2.94061	94.5893	100 - 7.48 - 4.56 - 0.326	http://nonlinear.com/redirect/outbound?p=chemspider&param=10333900	myo-Inositol 1,3,4,5,6-pentakisphosphate		618.856	1	7.6552
7.66_618.8565m/z	CSID10333901		M+K	C6H17O21P5	38.2	0	-2.94061	94.5893	100 - 7.48 - 4.56 - 0.326	http://nonlinear.com/redirect/outbound?p=chemspider&param=10333901	1L-myo-inositol 1,2,3,4,6-pentakisphosphate		618.856	1	7.6552
7.66_618.8565m/z	CSID18576570		M+K	C6H17O21P5	38.2	0	-2.94061	94.5893	100 - 7.48 - 4.56 - 0.326	http://nonlinear.com/redirect/outbound?p=chemspider&param=18576570	1D-myo-inositol 1,2,3,5,6-pentakisphosphate		618.856	1	7.6552
7.66_618.8565m/z	CSID388571		M+K	C6H17O21P5	38.2	0	-2.94061	94.5893	100 - 7.48 - 4.56 - 0.326	http://nonlinear.com/redirect/outbound?p=chemspider&param=388571	Inositol pentakisphosphate		618.856	1	7.6552
7.66_618.8565m/z	CSID7827521		M+K	C6H17O21P5	38.2	0	-2.94061	94.5893	100 - 7.48 - 4.56 - 0.326	http://nonlinear.com/redirect/outbound?p=chemspider&param=7827521	(1R,2S,4S,5S)-6-Hydroxy-1,2,3,4,5-cyclohexanepentayl pentakis[dihydrogen (phosphate)]		618.856	1	7.6552
7.76_288.0609m/z	CSID4445143		M+Na	C16H11NO3	45	51.3	-8.33127	83.1758	100 - 17.9 - 2.13 - 0.19	http://nonlinear.com/redirect/outbound?p=chemspider&param=4445143	Furofoline I		288.061	1	7.75665
7.76_288.0609m/z	CSID391337		M+H-2H2O	C16H18ClNO2S	42	50.2	0.251391	59.9407	100 - 18.8 - 38.6 - 6.97 - 2.23 - 0.325	http://nonlinear.com/redirect/outbound?p=chemspider&param=391337	Thenylchlor		288.061	1	7.75665
7.76_288.0609m/z	CSID284987		M+Na	C16H11NO3	44.7	49.8	-8.33127	83.1758	100 - 17.9 - 2.13 - 0.19	http://nonlinear.com/redirect/outbound?p=chemspider&param=284987	Anhydrolycorinone		288.061	1	7.75665
7.76_288.0609m/z	CSID9822		M+Na	C16H11NO3	44.7	49.8	-8.33127	83.1758	100 - 17.9 - 2.13 - 0.19	http://nonlinear.com/redirect/outbound?p=chemspider&param=9822	Oxycinchophen		288.061	1	7.75665
7.76_288.0609m/z	CSID7851392		M+Na	C11H11N3O5	45.7	49.4	6.84573	86.7118	100 - 13.3 - 1.85 - 0.167	http://nonlinear.com/redirect/outbound?p=chemspider&param=7851392	Isoniazid Î±-ketoglutaric acid		288.061	1	7.75665
7.76_288.0609m/z	CSID392148		M+H	C11H14NO6P	35.7	0	-7.82131	87.1065	100 - 12.7 - 1.97 - 0.182	http://nonlinear.com/redirect/outbound?p=chemspider&param=392148	indole-3-glycerol phosphate		288.061	1	7.75665
7.76_288.0609m/z	CSID777		M+H	C11H14NO6P	35.7	0	-7.82131	87.1065	100 - 12.7 - 1.97 - 0.182	http://nonlinear.com/redirect/outbound?p=chemspider&param=777	indole-3-glycerol phosphate		288.061	1	7.75665
7.76_288.0609m/z	CSID114193		M+H	C15H11O6+	35.6	0	-4.8254	83.7773	100 - 16.6 - 2.52 - 0.266	http://nonlinear.com/redirect/outbound?p=chemspider&param=114193	cyanidin		288.061	1	7.75665
7.76_288.0609m/z	CSID390278		M+H	C15H11O6+	35.6	0	-4.8254	83.7773	100 - 16.6 - 2.52 - 0.266	http://nonlinear.com/redirect/outbound?p=chemspider&param=390278	Aurantinidin		288.061	1	7.75665
7.76_288.0609m/z	CSID2338707		M+Na	C16H11NO3	34.8	0	-8.33127	83.1758	100 - 17.9 - 2.13 - 0.19	http://nonlinear.com/redirect/outbound?p=chemspider&param=2338707	Piperolactam A		288.061	1	7.75665
7.79_207.0064m/z	CSID321		M+K	C8H8O4	37	0.54	5.70719	90.853	100 - 8.9 - 1.17	http://nonlinear.com/redirect/outbound?p=chemspider&param=321	p-Hydroxymandelic acid		207.006	1	7.79045
7.79_207.0064m/z	CSID388970		M+K	C8H8O4	37	0.54	5.70719	90.853	100 - 8.9 - 1.17	http://nonlinear.com/redirect/outbound?p=chemspider&param=388970	4-hydroxymandelic acid		207.006	1	7.79045
7.79_207.0064m/z	CSID389524		M+K	C8H8O4	37	0.54	5.70719	90.853	100 - 8.9 - 1.17	http://nonlinear.com/redirect/outbound?p=chemspider&param=389524	4-Hydroxymandelate		207.006	1	7.79045
7.79_207.0064m/z	CSID519640		M+K	C8H8O4	37	0.54	5.70719	90.853	100 - 8.9 - 1.17	http://nonlinear.com/redirect/outbound?p=chemspider&param=519640	3,5-Dihydroxyphenylacetic Acid		207.006	1	7.79045
7.79_207.0064m/z	CSID532		M+K	C8H8O4	37	0.54	5.70719	90.853	100 - 8.9 - 1.17	http://nonlinear.com/redirect/outbound?p=chemspider&param=532	3,4-dihydroxyphenylacetic acid		207.006	1	7.79045
7.79_207.0064m/z	CSID571145		M+K	C8H8O4	37	0.54	5.70719	90.853	100 - 8.9 - 1.17	http://nonlinear.com/redirect/outbound?p=chemspider&param=571145	4-hydroxymethylsalicylic acid		207.006	1	7.79045
7.79_207.0064m/z	CSID61385		M+K	C8H8O4	37	0.54	5.70719	90.853	100 - 8.9 - 1.17	http://nonlinear.com/redirect/outbound?p=chemspider&param=61385	Orsellinic acid		207.006	1	7.79045
7.79_207.0064m/z	CSID81153		M+K	C8H8O4	37	0.54	5.70719	90.853	100 - 8.9 - 1.17	http://nonlinear.com/redirect/outbound?p=chemspider&param=81153	1,2-dihydrophthalic acid		207.006	1	7.79045
7.79_207.0064m/z	CSID10719575		M+K	C8H8O4	37	0.539	5.70719	90.853	100 - 8.9 - 1.17	http://nonlinear.com/redirect/outbound?p=chemspider&param=10719575	3-Hydroxy-2-methoxybenzoic acid		207.006	1	7.79045
7.79_207.0064m/z	CSID12055		M+K	C8H8O4	37	0.539	5.70719	90.853	100 - 8.9 - 1.17	http://nonlinear.com/redirect/outbound?p=chemspider&param=12055	Isovanillic acid		207.006	1	7.79045
7.79_207.0064m/z	CSID15094		M+K	C8H8O4	37	0.539	5.70719	90.853	100 - 8.9 - 1.17	http://nonlinear.com/redirect/outbound?p=chemspider&param=15094	4-Hydroxypheoxyacetate		207.006	1	7.79045
7.79_207.0064m/z	CSID4444488		M+K	C8H8O4	37	0.539	5.70719	90.853	100 - 8.9 - 1.17	http://nonlinear.com/redirect/outbound?p=chemspider&param=4444488	2-Hydroxy-6-oxoocta-2,4,7-trienoate		207.006	1	7.79045
7.79_207.0064m/z	CSID5791294		M+K	C8H8O4	37	0.539	5.70719	90.853	100 - 8.9 - 1.17	http://nonlinear.com/redirect/outbound?p=chemspider&param=5791294	3-Hydroxy-5-methoxybenzoic acid		207.006	1	7.79045
7.79_207.0064m/z	CSID63328		M+K	C8H8O4	37	0.539	5.70719	90.853	100 - 8.9 - 1.17	http://nonlinear.com/redirect/outbound?p=chemspider&param=63328	3-Methoxysalicylic acid		207.006	1	7.79045
7.79_207.0064m/z	CSID67776		M+K	C8H8O4	37	0.539	5.70719	90.853	100 - 8.9 - 1.17	http://nonlinear.com/redirect/outbound?p=chemspider&param=67776	4-Methoxysalicylic acid		207.006	1	7.79045
7.79_207.0064m/z	CSID68296		M+K	C8H8O4	37	0.539	5.70719	90.853	100 - 8.9 - 1.17	http://nonlinear.com/redirect/outbound?p=chemspider&param=68296	5-Methoxysalicylic Acid		207.006	1	7.79045
7.79_207.0064m/z	CSID8155		M+K	C8H8O4	37	0.539	5.70719	90.853	100 - 8.9 - 1.17	http://nonlinear.com/redirect/outbound?p=chemspider&param=8155	Vanillic acid		207.006	1	7.79045
7.79_207.0064m/z	CSID389772		M+K	C8H8O4	37	0.529	5.70719	90.853	100 - 8.9 - 1.17	http://nonlinear.com/redirect/outbound?p=chemspider&param=389772	2,6-Dihydroxybenzeneacetic acid		207.006	1	7.79045
7.79_207.0064m/z	CSID4955602		M+K	C8H8O4	37	0.529	5.70719	90.853	100 - 8.9 - 1.17	http://nonlinear.com/redirect/outbound?p=chemspider&param=4955602	Quinolacetic acid		207.006	1	7.79045
7.79_207.0064m/z	CSID759		M+K	C8H8O4	37	0.529	5.70719	90.853	100 - 8.9 - 1.17	http://nonlinear.com/redirect/outbound?p=chemspider&param=759	Homogentisic acid		207.006	1	7.79045
7.79_207.0064m/z	CSID10486535		M+K	C8H8O4	36.9	0.0936	5.70719	90.853	100 - 8.9 - 1.17	http://nonlinear.com/redirect/outbound?p=chemspider&param=10486535	Dehydroacetic Acid		207.006	1	7.79045
7.79_207.0064m/z	CSID2341168		M+H	C6H7O6P	37.3	0	5.21703	92.398	100 - 6.8 - 1.43	http://nonlinear.com/redirect/outbound?p=chemspider&param=2341168	3,5-Dihydroxyphenyl dihydrogen phosphate		207.006	1	7.79045
7.79_207.0064m/z	CSID34448982		M+H	C6H7O6P	37.3	0	5.21703	92.398	100 - 6.8 - 1.43	http://nonlinear.com/redirect/outbound?p=chemspider&param=34448982	4-(phosphooxymethyl)-2-furancarboxaldehyde		207.006	1	7.79045
7.79_207.0064m/z	CSID109081		M+H-2H2O	C6H11O8P	37.3	0	4.44208	91.8396	100 - 6.92 - 1.85 - 0.116	http://nonlinear.com/redirect/outbound?p=chemspider&param=109081	1D-myo-Inositol 1,2-cyclic phosphate		207.006	1	7.79045
7.79_207.0064m/z	CSID129307359		M+H-2H2O	C6H11O8P	37.3	0	4.44208	91.8396	100 - 6.92 - 1.85 - 0.116	http://nonlinear.com/redirect/outbound?p=chemspider&param=129307359	1-Deoxy-6-O-phosphonohexo-2,5-diulose		207.006	1	7.79045
7.79_207.0064m/z	CSID21865858		M+H-2H2O	C6H11O8P	37.3	0	4.44208	91.8396	100 - 6.92 - 1.85 - 0.116	http://nonlinear.com/redirect/outbound?p=chemspider&param=21865858	1-deoxy-D-threo-hexo-2,5-diulose 6-phosphate		207.006	1	7.79045
7.79_207.0064m/z	CSID133725		M+K	C8H8O4	36.9	0	5.70719	90.853	100 - 8.9 - 1.17	http://nonlinear.com/redirect/outbound?p=chemspider&param=133725	Dopgal		207.006	1	7.79045
7.79_207.0064m/z	CSID61386		M+K	C8H8O4	36.9	0	5.70719	90.853	100 - 8.9 - 1.17	http://nonlinear.com/redirect/outbound?p=chemspider&param=61386	Phloroacetophenone		207.006	1	7.79045
7.79_207.0064m/z	CSID61560		M+K	C8H8O4	36.9	0	5.70719	90.853	100 - 8.9 - 1.17	http://nonlinear.com/redirect/outbound?p=chemspider&param=61560	2,6-Dimethoxybenzoquinone		207.006	1	7.79045
7.79_207.0064m/z	CSID78444		M+K	C8H8O4	36.9	0	5.70719	90.853	100 - 8.9 - 1.17	http://nonlinear.com/redirect/outbound?p=chemspider&param=78444	MHMA		207.006	1	7.79045
7.79_207.0064m/z	CSID91630		M+K	C8H8O4	36.9	0	5.70719	90.853	100 - 8.9 - 1.17	http://nonlinear.com/redirect/outbound?p=chemspider&param=91630	2,5-Dimethoxybenzoquinone		207.006	1	7.79045
7.79_207.0064m/z	CSID7822272		M+H	C7H7ClO5	32.9	0	4.36265	69.3918	100 - 7.84 - 33.3 - 2.59 - 0.421	http://nonlinear.com/redirect/outbound?p=chemspider&param=7822272	2-Chloro-5-methylmaleylacetate		207.006	1	7.79045
7.79_207.0064m/z	CSID7822278		M+H	C7H7ClO5	32.9	0	4.36265	69.3918	100 - 7.84 - 33.3 - 2.59 - 0.421	http://nonlinear.com/redirect/outbound?p=chemspider&param=7822278	3-Chloro-2-methylmaleylacetate		207.006	1	7.79045
8.11_136.0756m/z	CSID349365		M+H-2H2O	C8H13NO3	38.8	4.24	-0.757987	90.6771	100 - 9.28 - 1	http://nonlinear.com/redirect/outbound?p=chemspider&param=349365	Crotanecine		136.076	1	8.11453
8.11_136.0756m/z	CSID10218864		M+H	C8H9NO	38	0	-0.962887	91.1269	100 - 9.16 - 0.578	http://nonlinear.com/redirect/outbound?p=chemspider&param=10218864	(Z)-phenylacetaldoxime		136.076	1	8.11453
8.11_136.0756m/z	CSID10488520		M+H	C8H9NO	38	0	-0.962887	91.1269	100 - 9.16 - 0.578	http://nonlinear.com/redirect/outbound?p=chemspider&param=10488520	1-(3-methylpyridin-4-yl)ethanone		136.076	1	8.11453
8.11_136.0756m/z	CSID10700602		M+H	C8H9NO	38	0	-0.962887	91.1269	100 - 9.16 - 0.578	http://nonlinear.com/redirect/outbound?p=chemspider&param=10700602	2-Acetyl-5-methylpyridine		136.076	1	8.11453
8.11_136.0756m/z	CSID11458		M+H	C8H9NO	38	0	-0.962887	91.1269	100 - 9.16 - 0.578	http://nonlinear.com/redirect/outbound?p=chemspider&param=11458	2-Aminoacetophenone		136.076	1	8.11453
8.11_136.0756m/z	CSID122472		M+H	C8H9NO	38	0	-0.962887	91.1269	100 - 9.16 - 0.578	http://nonlinear.com/redirect/outbound?p=chemspider&param=122472	2-Acetyl-6-Methylpyridine		136.076	1	8.11453
8.11_136.0756m/z	CSID13557772		M+H	C8H9NO	38	0	-0.962887	91.1269	100 - 9.16 - 0.578	http://nonlinear.com/redirect/outbound?p=chemspider&param=13557772	4-Acetyl-2-methylpyridine		136.076	1	8.11453
8.11_136.0756m/z	CSID13859235		M+H	C8H9NO	38	0	-0.962887	91.1269	100 - 9.16 - 0.578	http://nonlinear.com/redirect/outbound?p=chemspider&param=13859235	2â€²-Aminoacetophenone		136.076	1	8.11453
8.11_136.0756m/z	CSID20572018		M+H	C8H9NO	38	0	-0.962887	91.1269	100 - 9.16 - 0.578	http://nonlinear.com/redirect/outbound?p=chemspider&param=20572018	5-(2-Furyl)-3,4-dihydro-2H-pyrrole		136.076	1	8.11453
8.11_136.0756m/z	CSID490943		M+H	C8H9NO	38	0	-0.962887	91.1269	100 - 9.16 - 0.578	http://nonlinear.com/redirect/outbound?p=chemspider&param=490943	2-Acetyl-4-methylpyridine		136.076	1	8.11453
8.11_136.0756m/z	CSID4933547		M+H	C8H9NO	38	0	-0.962887	91.1269	100 - 9.16 - 0.578	http://nonlinear.com/redirect/outbound?p=chemspider&param=4933547	5-formyl-2,3-dihydro-1H-pyrrolizine		136.076	1	8.11453
8.11_136.0756m/z	CSID72839		M+H	C8H9NO	38	0	-0.962887	91.1269	100 - 9.16 - 0.578	http://nonlinear.com/redirect/outbound?p=chemspider&param=72839	Benzylformamide		136.076	1	8.11453
8.11_136.0756m/z	CSID7397		M+H	C8H9NO	38	0	-0.962887	91.1269	100 - 9.16 - 0.578	http://nonlinear.com/redirect/outbound?p=chemspider&param=7397	PHENYLACETAMIDE		136.076	1	8.11453
8.11_136.0756m/z	CSID7912546		M+H	C8H9NO	38	0	-0.962887	91.1269	100 - 9.16 - 0.578	http://nonlinear.com/redirect/outbound?p=chemspider&param=7912546	phenylacetaldoxime		136.076	1	8.11453
8.11_136.0756m/z	CSID880		M+H	C8H9NO	38	0	-0.962887	91.1269	100 - 9.16 - 0.578	http://nonlinear.com/redirect/outbound?p=chemspider&param=880	Acetanilide		136.076	1	8.11453
8.11_136.0756m/z	CSID391651		M+H-2H2O	C8H13NO3	38	0	-0.757987	90.6771	100 - 9.28 - 1	http://nonlinear.com/redirect/outbound?p=chemspider&param=391651	N-Butyryl-DL-homoserine lactone		136.076	1	8.11453
8.11_136.0756m/z	CSID8305680		M+H-2H2O	C8H13NO3	38	0	-0.757987	90.6771	100 - 9.28 - 1	http://nonlinear.com/redirect/outbound?p=chemspider&param=8305680	Butyryl-L-homoserine lactone		136.076	1	8.11453
8.22_213.0565m/z	CSID35013111		M+H-2H2O	C13H12O5	35.6	0.574	7.46892	85.7911	100 - 14.4 - 1.99 - 0.187	http://nonlinear.com/redirect/outbound?p=chemspider&param=35013111	8-Hydroxy-4-methoxy-7-methyl-7,8-dihydro-5H-furo[2,3-g]isochromen-5-one		213.056	1	8.21598
8.22_213.0565m/z	CSID11290595		M+Na	C8H14O3S	36.2	0	4.66776	86.3846	100 - 9.73 - 5.56 - 0.474	http://nonlinear.com/redirect/outbound?p=chemspider&param=11290595	2-oxo-7-methylthioheptanoic acid		213.056	1	8.21598
8.22_213.0565m/z	CSID21105893		M+Na	C8H14O3S	36.2	0	4.66776	86.3846	100 - 9.73 - 5.56 - 0.474	http://nonlinear.com/redirect/outbound?p=chemspider&param=21105893	ETHYL 4-(ACETYLTHIO)BUTYRATE		213.056	1	8.21598
8.22_213.0565m/z	CSID4528673		M+H	C13H8O3	35.3	0	8.73594	86.2436	100 - 14.3 - 1.56 - 0.126	http://nonlinear.com/redirect/outbound?p=chemspider&param=4528673	Urolithin B		213.056	1	8.21598
8.22_213.0565m/z	CSID531497		M+H	C13H8O3	35.3	0	8.73594	86.2436	100 - 14.3 - 1.56 - 0.126	http://nonlinear.com/redirect/outbound?p=chemspider&param=531497	4-Hydroxyxanthone		213.056	1	8.21598
8.22_213.0565m/z	CSID67281		M+H	C13H8O3	35.3	0	8.73594	86.2436	100 - 14.3 - 1.56 - 0.126	http://nonlinear.com/redirect/outbound?p=chemspider&param=67281	2-HYDROXYXANTHONE		213.056	1	8.21598
8.28_337.1040m/z	CSID74851818		M+H-2H2O	C20H20O7	40.2	30.6	-8.06911	79.132	100 - 22.1 - 3.77 - 0.473	http://nonlinear.com/redirect/outbound?p=chemspider&param=74851818	2-{4,6-Dihydroxy-3-[(2E)-4-hydroxy-3-methyl-2-buten-1-yl]-2-methoxyphenyl}-6-hydroxy-1-benzofuran-3(2H)-one		337.104	1	8.2836
8.28_337.1040m/z	CSID74851819		M+H-2H2O	C20H20O7	40.2	30.6	-8.06911	79.132	100 - 22.1 - 3.77 - 0.473	http://nonlinear.com/redirect/outbound?p=chemspider&param=74851819	2-{3-[(3,3-Dimethyl-2-oxiranyl)methyl]-4,6-dihydroxy-2-methoxyphenyl}-6-hydroxy-1-benzofuran-3(2H)-one		337.104	1	8.2836
8.28_337.1040m/z	CSID35014462		M+H-2H2O	C20H20O7	39.7	28.6	-8.06911	79.132	100 - 22.1 - 3.77 - 0.473	http://nonlinear.com/redirect/outbound?p=chemspider&param=35014462	3-(2,4-Dihydroxyphenyl)-5,9-dihydroxy-8,8-dimethyl-2,3,9,10-tetrahydro-4H,8H-pyrano[2,3-f]chromen-4-one		337.104	1	8.2836
8.28_337.1040m/z	CSID165		M+Na	C14H14N6O3	35.4	0.863	6.64951	83.4202	100 - 17.6 - 2.08 - 0.185	http://nonlinear.com/redirect/outbound?p=chemspider&param=165	Dihydropteroic acid		337.104	1	8.2836
8.28_337.1040m/z	CSID4317		M+K	C16H18N4O2	35	0.436	-6.999	82.4032	100 - 19 - 2.13 - 0.176	http://nonlinear.com/redirect/outbound?p=chemspider&param=4317	nialamide		337.104	1	8.2836
8.28_337.1040m/z	CSID5592		M+K	C15H22O6	36.2	0.102	-2.51123	83.6716	100 - 16.7 - 2.54 - 0.269	http://nonlinear.com/redirect/outbound?p=chemspider&param=5592	Sesamex		337.104	1	8.2836
8.28_337.1040m/z	CSID4684		M+K	C16H18N4O2	34.9	0.102	-6.999	82.4032	100 - 19 - 2.13 - 0.176	http://nonlinear.com/redirect/outbound?p=chemspider&param=4684	Piribedil		337.104	1	8.2836
8.28_337.1040m/z	CSID24846489		M+H-2H2O	C20H20O7	34	0.0792	-8.06911	79.132	100 - 22.1 - 3.77 - 0.473	http://nonlinear.com/redirect/outbound?p=chemspider&param=24846489	4-(5,7-Dihydroxy-4-oxo-3,4-dihydro-2H-chromen-2-yl)-2-methoxyphenyl 2-methylpropanoate		337.104	1	8.2836
8.28_337.1040m/z	CSID74851817		M+H-2H2O	C20H20O7	34	0.0792	-8.06911	79.132	100 - 22.1 - 3.77 - 0.473	http://nonlinear.com/redirect/outbound?p=chemspider&param=74851817	2-[4,6-Dihydroxy-2-methoxy-3-(3-methyl-2-buten-1-yl)phenyl]-5,6-dihydroxy-1-benzofuran-3(2H)-one		337.104	1	8.2836
8.28_337.1040m/z	CSID74851820		M+H-2H2O	C20H20O7	34	0.0792	-8.06911	79.132	100 - 22.1 - 3.77 - 0.473	http://nonlinear.com/redirect/outbound?p=chemspider&param=74851820	2-[4,6-Dihydroxy-2-methoxy-3-(3-methyl-2-buten-1-yl)phenyl]-6,7-dihydroxy-1-benzofuran-3(2H)-one		337.104	1	8.2836
8.28_337.1040m/z	CSID74851821		M+H-2H2O	C20H20O7	34	0.0792	-8.06911	79.132	100 - 22.1 - 3.77 - 0.473	http://nonlinear.com/redirect/outbound?p=chemspider&param=74851821	2-[4,6-Dihydroxy-2-methoxy-3-(3-methyl-2-buten-1-yl)phenyl]-4,6-dihydroxy-1-benzofuran-3(2H)-one		337.104	1	8.2836
8.28_337.1040m/z	CSID30777190		M+H-2H2O	C20H20O7	34	0.0752	-8.06911	79.132	100 - 22.1 - 3.77 - 0.473	http://nonlinear.com/redirect/outbound?p=chemspider&param=30777190	2-(2,4-Dihydroxyphenyl)-5,7-dihydroxy-6-(3-hydroxy-3-methylbutyl)-4H-chromen-4-one		337.104	1	8.2836
8.28_337.1040m/z	CSID74852975		M+H-2H2O	C20H20O7	34	0.0752	-8.06911	79.132	100 - 22.1 - 3.77 - 0.473	http://nonlinear.com/redirect/outbound?p=chemspider&param=74852975	5,7-Dihydroxy-6-(3-methyl-2-buten-1-yl)-2-(2,4,5-trihydroxyphenyl)-2,3-dihydro-4H-chromen-4-one		337.104	1	8.2836
8.28_337.1040m/z	CSID9946086		M+Na	C18H18O5	35.8	0.0243	-1.90154	81.251	100 - 19.9 - 2.9 - 0.314	http://nonlinear.com/redirect/outbound?p=chemspider&param=9946086	2,2â€²,4â€²-trihydroxy-6â€²-methoxy-3â€²,5â€²-dimethylchalcone		337.104	1	8.2836
8.28_337.1040m/z	CSID30777601		M+Na	C18H18O5	35.8	0.0238	-1.90154	81.251	100 - 19.9 - 2.9 - 0.314	http://nonlinear.com/redirect/outbound?p=chemspider&param=30777601	(3R,4R)-3-(2,5-Dihydroxybenzyl)-4-(3-hydroxybenzyl)dihydro-2(3H)-furanone		337.104	1	8.2836
8.28_176.1201m/z	CSID38009		M+H-2H2O	C10H17N3O2	35.7	0	9.08364	88.2799	100 - 12.2 - 1.09	http://nonlinear.com/redirect/outbound?p=chemspider&param=38009	ISOXYL		176.12	1	8.2836
8.28_337.1040m/z	CSID35014432		M+K	C15H22O6	36.1	0	-2.51123	83.6716	100 - 16.7 - 2.54 - 0.269	http://nonlinear.com/redirect/outbound?p=chemspider&param=35014432	12,13-Epoxytrichothec-9-ene-3,7,8,15-tetrol		337.104	1	8.2836
8.28_337.1040m/z	CSID521016		M+K	C15H22O6	36.1	0	-2.51123	83.6716	100 - 16.7 - 2.54 - 0.269	http://nonlinear.com/redirect/outbound?p=chemspider&param=521016	12,13-Epoxytrichothec-9-ene-3,4,8,15-tetrol		337.104	1	8.2836
8.28_337.1040m/z	CSID8284232		M+K	C15H22O6	36.1	0	-2.51123	83.6716	100 - 16.7 - 2.54 - 0.269	http://nonlinear.com/redirect/outbound?p=chemspider&param=8284232	(1â€²R,2â€²S,3â€²S,4â€²S,6â€²R)-1â€²,3â€²,4â€²,6â€²-Tetrahydroxy-2â€²-(hydroxymethyl)-2â€²,4â€²,6â€²-trimethyl-1â€²,2â€²,3â€²,4â€²-tetrahydrospiro[cyclopropane-1,5â€²-inden]-7â€²(6â€²H)-one		337.104	1	8.2836
8.28_337.1040m/z	CSID24838901		M+Na	C18H18O5	35.8	0	-1.90154	81.251	100 - 19.9 - 2.9 - 0.314	http://nonlinear.com/redirect/outbound?p=chemspider&param=24838901	(2Z)-3-Hydroxy-3-(2-hydroxy-4,6-dimethoxy-3-methylphenyl)-1-phenyl-2-propen-1-one		337.104	1	8.2836
8.28_337.1040m/z	CSID24843016		M+Na	C18H18O5	35.8	0	-1.90154	81.251	100 - 19.9 - 2.9 - 0.314	http://nonlinear.com/redirect/outbound?p=chemspider&param=24843016	3,4,9-Trimethoxy-6a,11a-dihydro-6H-[1]benzofuro[3,2-c]chromene		337.104	1	8.2836
8.28_337.1040m/z	CSID26363219		M+Na	C18H18O5	35.8	0	-1.90154	81.251	100 - 19.9 - 2.9 - 0.314	http://nonlinear.com/redirect/outbound?p=chemspider&param=26363219	(E)-4,2â€²,4â€²-trihydroxy-6â€²-methoxy-3â€²,5â€²-dimethylchalcone		337.104	1	8.2836
8.28_337.1040m/z	CSID30777177		M+Na	C18H18O5	35.8	0	-1.90154	81.251	100 - 19.9 - 2.9 - 0.314	http://nonlinear.com/redirect/outbound?p=chemspider&param=30777177	4,9-Dimethoxy-6-(2-methyl-3-buten-2-yl)-7H-furo[3,2-g]chromen-7-one		337.104	1	8.2836
8.28_337.1040m/z	CSID30777587		M+Na	C18H18O5	35.8	0	-1.90154	81.251	100 - 19.9 - 2.9 - 0.314	http://nonlinear.com/redirect/outbound?p=chemspider&param=30777587	(3R,4R)-4-(2,3-Dihydroxybenzyl)-3-(3-hydroxybenzyl)dihydro-2(3H)-furanone		337.104	1	8.2836
8.28_337.1040m/z	CSID30777588		M+Na	C18H18O5	35.8	0	-1.90154	81.251	100 - 19.9 - 2.9 - 0.314	http://nonlinear.com/redirect/outbound?p=chemspider&param=30777588	(3R,4R)-3-(2,3-Dihydroxybenzyl)-4-(3-hydroxybenzyl)dihydro-2(3H)-furanone		337.104	1	8.2836
8.28_337.1040m/z	CSID30777599		M+Na	C18H18O5	35.8	0	-1.90154	81.251	100 - 19.9 - 2.9 - 0.314	http://nonlinear.com/redirect/outbound?p=chemspider&param=30777599	(3R,4R)-3-(3,5-Dihydroxybenzyl)-4-(3-hydroxybenzyl)dihydro-2(3H)-furanone		337.104	1	8.2836
8.28_337.1040m/z	CSID30777600		M+Na	C18H18O5	35.8	0	-1.90154	81.251	100 - 19.9 - 2.9 - 0.314	http://nonlinear.com/redirect/outbound?p=chemspider&param=30777600	(3R,4R)-4-(2,5-Dihydroxybenzyl)-3-(3-hydroxybenzyl)dihydro-2(3H)-furanone		337.104	1	8.2836
8.28_337.1040m/z	CSID30777602		M+Na	C18H18O5	35.8	0	-1.90154	81.251	100 - 19.9 - 2.9 - 0.314	http://nonlinear.com/redirect/outbound?p=chemspider&param=30777602	(3S,4R)-4-(3-Hydroxybenzyl)-3-[(S)-hydroxy(3-hydroxyphenyl)methyl]dihydro-2(3H)-furanone		337.104	1	8.2836
8.28_337.1040m/z	CSID4511445		M+Na	C18H18O5	35.8	0	-1.90154	81.251	100 - 19.9 - 2.9 - 0.314	http://nonlinear.com/redirect/outbound?p=chemspider&param=4511445	Flavokawain A		337.104	1	8.2836
8.28_337.1040m/z	CSID552938		M+Na	C18H18O5	35.8	0	-1.90154	81.251	100 - 19.9 - 2.9 - 0.314	http://nonlinear.com/redirect/outbound?p=chemspider&param=552938	p-Hydroxyphenethyl trans-ferulate		337.104	1	8.2836
8.28_337.1040m/z	CSID74851942		M+Na	C18H18O5	35.8	0	-1.90154	81.251	100 - 19.9 - 2.9 - 0.314	http://nonlinear.com/redirect/outbound?p=chemspider&param=74851942	1-[2,4-Dihydroxy-3-(hydroxymethyl)-6-methoxy-5-methylphenyl]-3-phenyl-2-propen-1-one		337.104	1	8.2836
8.28_337.1040m/z	CSID74851943		M+Na	C18H18O5	35.8	0	-1.90154	81.251	100 - 19.9 - 2.9 - 0.314	http://nonlinear.com/redirect/outbound?p=chemspider&param=74851943	(2E)-1-[2,4-Dihydroxy-5-(hydroxymethyl)-6-methoxy-3-methylphenyl]-3-phenyl-2-propen-1-one		337.104	1	8.2836
8.28_337.1040m/z	CSID74851944		M+Na	C18H18O5	35.8	0	-1.90154	81.251	100 - 19.9 - 2.9 - 0.314	http://nonlinear.com/redirect/outbound?p=chemspider&param=74851944	(2,4-Dihydroxy-6-methoxy-3,5-dimethylphenyl)(3-phenyl-2-oxiranyl)methanone		337.104	1	8.2836
8.28_337.1040m/z	CSID74851946		M+Na	C18H18O5	35.8	0	-1.90154	81.251	100 - 19.9 - 2.9 - 0.314	http://nonlinear.com/redirect/outbound?p=chemspider&param=74851946	(2E)-1-(2,4-Dihydroxy-6-methoxy-3,5-dimethylphenyl)-3-(3-hydroxyphenyl)-2-propen-1-one		337.104	1	8.2836
8.28_337.1040m/z	CSID74852610		M+Na	C18H18O5	35.8	0	-1.90154	81.251	100 - 19.9 - 2.9 - 0.314	http://nonlinear.com/redirect/outbound?p=chemspider&param=74852610	5-Hydroxy-7-methoxy-3-(3-methoxyphenyl)-8-methyl-2,3-dihydro-4H-chromen-4-one		337.104	1	8.2836
8.28_337.1040m/z	CSID74852897		M+Na	C18H18O5	35.8	0	-1.90154	81.251	100 - 19.9 - 2.9 - 0.314	http://nonlinear.com/redirect/outbound?p=chemspider&param=74852897	7-Hydroxy-2-(4-hydroxyphenyl)-5-methoxy-6,8-dimethyl-2,3-dihydro-4H-chromen-4-one		337.104	1	8.2836
8.28_337.1040m/z	CSID8420591		M+Na	C18H18O5	35.8	0	-1.90154	81.251	100 - 19.9 - 2.9 - 0.314	http://nonlinear.com/redirect/outbound?p=chemspider&param=8420591	(3R,4R)-4-(3,4-Dihydroxybenzyl)-3-(3-hydroxybenzyl)dihydro-2(3H)-furanone		337.104	1	8.2836
8.28_337.1040m/z	CSID9111162		M+Na	C18H18O5	35.8	0	-1.90154	81.251	100 - 19.9 - 2.9 - 0.314	http://nonlinear.com/redirect/outbound?p=chemspider&param=9111162	(3R,4R)-3-(3,4-Dihydroxybenzyl)-4-(3-hydroxybenzyl)dihydro-2(3H)-furanone		337.104	1	8.2836
8.28_337.1040m/z	CSID9326267		M+Na	C18H18O5	35.8	0	-1.90154	81.251	100 - 19.9 - 2.9 - 0.314	http://nonlinear.com/redirect/outbound?p=chemspider&param=9326267	2,3,9-Trimethoxy-6a,11a-dihydro-6H-[1]benzofuro[3,2-c]chromene		337.104	1	8.2836
8.28_337.1040m/z	CSID20575877		M+H	C20H16O5	33.9	0	-8.93501	79.5443	100 - 22 - 3.33 - 0.378	http://nonlinear.com/redirect/outbound?p=chemspider&param=20575877	Isosojagol		337.104	1	8.2836
8.28_337.1040m/z	CSID24643673		M+H	C20H16O5	33.9	0	-8.93501	79.5443	100 - 22 - 3.33 - 0.378	http://nonlinear.com/redirect/outbound?p=chemspider&param=24643673	3-(2,4-Dihydroxyphenyl)-8,8-dimethyl-2H,8H-pyrano[2,3-f]chromen-2-one		337.104	1	8.2836
8.28_337.1040m/z	CSID24693595		M+H	C20H16O5	33.9	0	-8.93501	79.5443	100 - 22 - 3.33 - 0.378	http://nonlinear.com/redirect/outbound?p=chemspider&param=24693595	Atalantoflavone		337.104	1	8.2836
8.28_337.1040m/z	CSID24843105		M+H	C20H16O5	33.9	0	-8.93501	79.5443	100 - 22 - 3.33 - 0.378	http://nonlinear.com/redirect/outbound?p=chemspider&param=24843105	3,9-Dihydroxy-4-(3-methyl-2-buten-1-yl)-6H-[1]benzofuro[3,2-c]chromen-6-one		337.104	1	8.2836
8.28_337.1040m/z	CSID4445118		M+H	C20H16O5	33.9	0	-8.93501	79.5443	100 - 22 - 3.33 - 0.378	http://nonlinear.com/redirect/outbound?p=chemspider&param=4445118	Psoralidin		337.104	1	8.2836
8.28_337.1040m/z	CSID4445120		M+H	C20H16O5	33.9	0	-8.93501	79.5443	100 - 22 - 3.33 - 0.378	http://nonlinear.com/redirect/outbound?p=chemspider&param=4445120	Sojagol		337.104	1	8.2836
8.28_337.1040m/z	CSID4476468		M+H	C20H16O5	33.9	0	-8.93501	79.5443	100 - 22 - 3.33 - 0.378	http://nonlinear.com/redirect/outbound?p=chemspider&param=4476468	Glabrone		337.104	1	8.2836
8.28_337.1040m/z	CSID74792157		M+H	C20H16O5	33.9	0	-8.93501	79.5443	100 - 22 - 3.33 - 0.378	http://nonlinear.com/redirect/outbound?p=chemspider&param=74792157	3,5-Dihydroxy-8,8-dimethyl-2-phenyl-4H,8H-pyrano[2,3-f]chromen-4-one		337.104	1	8.2836
8.28_337.1040m/z	CSID74851867		M+H	C20H16O5	33.9	0	-8.93501	79.5443	100 - 22 - 3.33 - 0.378	http://nonlinear.com/redirect/outbound?p=chemspider&param=74851867	5-Hydroxy-4-(2-hydroxyphenyl)-8,8-dimethyl-2H,8H-pyrano[2,3-f]chromen-2-one		337.104	1	8.2836
8.28_337.1040m/z	CSID74851868		M+H	C20H16O5	33.9	0	-8.93501	79.5443	100 - 22 - 3.33 - 0.378	http://nonlinear.com/redirect/outbound?p=chemspider&param=74851868	5-Hydroxy-4-(3-hydroxyphenyl)-8,8-dimethyl-2H,8H-pyrano[2,3-f]chromen-2-one		337.104	1	8.2836
8.28_337.1040m/z	CSID74851869		M+H	C20H16O5	33.9	0	-8.93501	79.5443	100 - 22 - 3.33 - 0.378	http://nonlinear.com/redirect/outbound?p=chemspider&param=74851869	5-Hydroxy-4-(4-hydroxyphenyl)-8,8-dimethyl-2H,8H-pyrano[2,3-f]chromen-2-one		337.104	1	8.2836
8.28_337.1040m/z	CSID74851870		M+H	C20H16O5	33.9	0	-8.93501	79.5443	100 - 22 - 3.33 - 0.378	http://nonlinear.com/redirect/outbound?p=chemspider&param=74851870	5-Hydroxy-2,2-dimethyl-6-phenyl-1a,9c-dihydro-2H,8H-oxireno[c]pyrano[2,3-f]chromen-8-one		337.104	1	8.2836
8.28_337.1040m/z	CSID74851871		M+H	C20H16O5	33.9	0	-8.93501	79.5443	100 - 22 - 3.33 - 0.378	http://nonlinear.com/redirect/outbound?p=chemspider&param=74851871	5-Hydroxy-8-(hydroxymethyl)-8-methyl-4-phenyl-2H,8H-pyrano[2,3-f]chromen-2-one		337.104	1	8.2836
8.28_337.1040m/z	CSID8580179		M+H	C20H16O5	33.9	0	-8.93501	79.5443	100 - 22 - 3.33 - 0.378	http://nonlinear.com/redirect/outbound?p=chemspider&param=8580179	Dulciol D		337.104	1	8.2836
8.28_337.1040m/z	CSID9005957		M+H	C20H16O5	33.9	0	-8.93501	79.5443	100 - 22 - 3.33 - 0.378	http://nonlinear.com/redirect/outbound?p=chemspider&param=9005957	2,3-Dihydroxy-9-(4-hydroxy-3-methoxyphenyl)-2,3-dihydro-1H-phenalen-1-one		337.104	1	8.2836
8.28_337.1040m/z	CSID10196		M+H-2H2O	C20H20O7	34	0	-8.06911	79.132	100 - 22.1 - 3.77 - 0.473	http://nonlinear.com/redirect/outbound?p=chemspider&param=10196	Aurantine		337.104	1	8.2836
8.28_337.1040m/z	CSID128491		M+H-2H2O	C20H20O7	34	0	-8.06911	79.132	100 - 22.1 - 3.77 - 0.473	http://nonlinear.com/redirect/outbound?p=chemspider&param=128491	Sinensetin		337.104	1	8.2836
8.28_337.1040m/z	CSID20720		M+H-2H2O	C20H20O7	34	0	-8.06911	79.132	100 - 22.1 - 3.77 - 0.473	http://nonlinear.com/redirect/outbound?p=chemspider&param=20720	averantin		337.104	1	8.2836
8.28_337.1040m/z	CSID23339929		M+H-2H2O	C20H20O7	34	0	-8.06911	79.132	100 - 22.1 - 3.77 - 0.473	http://nonlinear.com/redirect/outbound?p=chemspider&param=23339929	7,8-Dimethoxy-2-(3,4,5-trimethoxyphenyl)-4H-chromen-4-one		337.104	1	8.2836
8.28_337.1040m/z	CSID30777188		M+H-2H2O	C20H20O7	34	0	-8.06911	79.132	100 - 22.1 - 3.77 - 0.473	http://nonlinear.com/redirect/outbound?p=chemspider&param=30777188	3,5,6,8-Tetramethoxy-2-(4-methoxyphenyl)-4H-chromen-4-one		337.104	1	8.2836
8.28_337.1040m/z	CSID3684615		M+H-2H2O	C20H20O7	34	0	-8.06911	79.132	100 - 22.1 - 3.77 - 0.473	http://nonlinear.com/redirect/outbound?p=chemspider&param=3684615	4-{[4-(1,3-Benzodioxol-5-yl)tetrahydro-1H,3H-furo[3,4-c]furan-1-yl]oxy}-2-methoxyphenol		337.104	1	8.2836
8.28_337.1040m/z	CSID391320		M+H-2H2O	C20H20O7	34	0	-8.06911	79.132	100 - 22.1 - 3.77 - 0.473	http://nonlinear.com/redirect/outbound?p=chemspider&param=391320	(+)-Sesamolinol		337.104	1	8.2836
8.28_337.1040m/z	CSID548876		M+H-2H2O	C20H20O7	34	0	-8.06911	79.132	100 - 22.1 - 3.77 - 0.473	http://nonlinear.com/redirect/outbound?p=chemspider&param=548876	Isosinensetin		337.104	1	8.2836
8.28_337.1040m/z	CSID61389		M+H-2H2O	C20H20O7	34	0	-8.06911	79.132	100 - 22.1 - 3.77 - 0.473	http://nonlinear.com/redirect/outbound?p=chemspider&param=61389	Tangeritin		337.104	1	8.2836
8.28_337.1040m/z	CSID74886636		M+H-2H2O	C20H20O7	34	0	-8.06911	79.132	100 - 22.1 - 3.77 - 0.473	http://nonlinear.com/redirect/outbound?p=chemspider&param=74886636	6-(2,4-Dihydroxyphenyl)-2-(2,6-dihydroxyphenyl)-6-hydroxy-4-methyl-3-cyclohexene-1-carboxylic acid		337.104	1	8.2836
8.28_337.1040m/z	CSID8220347		M+H-2H2O	C20H20O7	34	0	-8.06911	79.132	100 - 22.1 - 3.77 - 0.473	http://nonlinear.com/redirect/outbound?p=chemspider&param=8220347	averantin		337.104	1	8.2836
8.28_337.1040m/z	CSID3360070		M+H-2H2O	C19H20N2O4S	33.1	0	9.46568	75.9138	100 - 22.5 - 7.75 - 1.33 - 0.189	http://nonlinear.com/redirect/outbound?p=chemspider&param=3360070	Leriglitazone		337.104	1	8.2836
8.32_290.9695m/z	CSID35013572		M+Na	C12H9ClOS2	31.5	5.99	7.1811	59.8176	100 - 14.7 - 42.2 - 6.04 - 3.63 - 0.464 - 0.116	http://nonlinear.com/redirect/outbound?p=chemspider&param=35013572	4-(2,2â€²-Bithiophen-5-yl)-1-chloro-3-butyn-2-ol		290.969	1	8.31763
8.32_290.9695m/z	CSID4322		M+H-2H2O	C13H8Cl2N2O4	27.9	0	-8.52491	49.0479	100 - 15 - 65.8 - 9.78 - 11.4 - 1.64 - 0.2	http://nonlinear.com/redirect/outbound?p=chemspider&param=4322	Niclosamide		290.969	1	8.31763
8.64_222.9819m/z	CSID68410		M+K	C8H8O3S	36.5	0	-3.46807	86.444	100 - 9.66 - 5.55 - 0.47	http://nonlinear.com/redirect/outbound?p=chemspider&param=68410	4-styrenesulfonic acid		222.982	1	8.64172
8.84_207.0040m/z	CSID19981001		M+Na	C4H9O6P	37.5	0	5.94996	94.3606	100 - 4.66 - 1.32	http://nonlinear.com/redirect/outbound?p=chemspider&param=19981001	(3S)-3-Hydroxy-4-(phosphonooxy)-2-butanone		207.004	1	8.8446
8.84_207.0040m/z	CSID649		M+Na	C4H9O6P	37.5	0	5.94996	94.3606	100 - 4.66 - 1.32	http://nonlinear.com/redirect/outbound?p=chemspider&param=649	2-Hydroxy-3-oxobutyl phosphate		207.004	1	8.8446
8.84_207.0040m/z	CSID2341168		M+H	C6H7O6P	37	0	-6.36354	92.398	100 - 6.8 - 1.43	http://nonlinear.com/redirect/outbound?p=chemspider&param=2341168	3,5-Dihydroxyphenyl dihydrogen phosphate		207.004	1	8.8446
8.84_207.0040m/z	CSID34448982		M+H	C6H7O6P	37	0	-6.36354	92.398	100 - 6.8 - 1.43	http://nonlinear.com/redirect/outbound?p=chemspider&param=34448982	4-(phosphooxymethyl)-2-furancarboxaldehyde		207.004	1	8.8446
8.84_207.0040m/z	CSID109081		M+H-2H2O	C6H11O8P	37.1	0	-5.41488	91.8396	100 - 6.92 - 1.85 - 0.116	http://nonlinear.com/redirect/outbound?p=chemspider&param=109081	1D-myo-Inositol 1,2-cyclic phosphate		207.004	1	8.8446
8.84_207.0040m/z	CSID129307359		M+H-2H2O	C6H11O8P	37.1	0	-5.41488	91.8396	100 - 6.92 - 1.85 - 0.116	http://nonlinear.com/redirect/outbound?p=chemspider&param=129307359	1-Deoxy-6-O-phosphonohexo-2,5-diulose		207.004	1	8.8446
8.84_207.0040m/z	CSID21865858		M+H-2H2O	C6H11O8P	37.1	0	-5.41488	91.8396	100 - 6.92 - 1.85 - 0.116	http://nonlinear.com/redirect/outbound?p=chemspider&param=21865858	1-deoxy-D-threo-hexo-2,5-diulose 6-phosphate		207.004	1	8.8446
8.84_207.0040m/z	CSID10486535		M+K	C8H8O4	36.3	0	-8.48909	90.853	100 - 8.9 - 1.17	http://nonlinear.com/redirect/outbound?p=chemspider&param=10486535	Dehydroacetic Acid		207.004	1	8.8446
8.84_207.0040m/z	CSID10719575		M+K	C8H8O4	36.3	0	-8.48909	90.853	100 - 8.9 - 1.17	http://nonlinear.com/redirect/outbound?p=chemspider&param=10719575	3-Hydroxy-2-methoxybenzoic acid		207.004	1	8.8446
8.84_207.0040m/z	CSID12055		M+K	C8H8O4	36.3	0	-8.48909	90.853	100 - 8.9 - 1.17	http://nonlinear.com/redirect/outbound?p=chemspider&param=12055	Isovanillic acid		207.004	1	8.8446
8.84_207.0040m/z	CSID133725		M+K	C8H8O4	36.3	0	-8.48909	90.853	100 - 8.9 - 1.17	http://nonlinear.com/redirect/outbound?p=chemspider&param=133725	Dopgal		207.004	1	8.8446
8.84_207.0040m/z	CSID15094		M+K	C8H8O4	36.3	0	-8.48909	90.853	100 - 8.9 - 1.17	http://nonlinear.com/redirect/outbound?p=chemspider&param=15094	4-Hydroxypheoxyacetate		207.004	1	8.8446
8.84_207.0040m/z	CSID321		M+K	C8H8O4	36.3	0	-8.48909	90.853	100 - 8.9 - 1.17	http://nonlinear.com/redirect/outbound?p=chemspider&param=321	p-Hydroxymandelic acid		207.004	1	8.8446
8.84_207.0040m/z	CSID388970		M+K	C8H8O4	36.3	0	-8.48909	90.853	100 - 8.9 - 1.17	http://nonlinear.com/redirect/outbound?p=chemspider&param=388970	4-hydroxymandelic acid		207.004	1	8.8446
8.84_207.0040m/z	CSID389524		M+K	C8H8O4	36.3	0	-8.48909	90.853	100 - 8.9 - 1.17	http://nonlinear.com/redirect/outbound?p=chemspider&param=389524	4-Hydroxymandelate		207.004	1	8.8446
8.84_207.0040m/z	CSID389772		M+K	C8H8O4	36.3	0	-8.48909	90.853	100 - 8.9 - 1.17	http://nonlinear.com/redirect/outbound?p=chemspider&param=389772	2,6-Dihydroxybenzeneacetic acid		207.004	1	8.8446
8.84_207.0040m/z	CSID4444488		M+K	C8H8O4	36.3	0	-8.48909	90.853	100 - 8.9 - 1.17	http://nonlinear.com/redirect/outbound?p=chemspider&param=4444488	2-Hydroxy-6-oxoocta-2,4,7-trienoate		207.004	1	8.8446
8.84_207.0040m/z	CSID4955602		M+K	C8H8O4	36.3	0	-8.48909	90.853	100 - 8.9 - 1.17	http://nonlinear.com/redirect/outbound?p=chemspider&param=4955602	Quinolacetic acid		207.004	1	8.8446
8.84_207.0040m/z	CSID519640		M+K	C8H8O4	36.3	0	-8.48909	90.853	100 - 8.9 - 1.17	http://nonlinear.com/redirect/outbound?p=chemspider&param=519640	3,5-Dihydroxyphenylacetic Acid		207.004	1	8.8446
8.84_207.0040m/z	CSID532		M+K	C8H8O4	36.3	0	-8.48909	90.853	100 - 8.9 - 1.17	http://nonlinear.com/redirect/outbound?p=chemspider&param=532	3,4-dihydroxyphenylacetic acid		207.004	1	8.8446
8.84_207.0040m/z	CSID571145		M+K	C8H8O4	36.3	0	-8.48909	90.853	100 - 8.9 - 1.17	http://nonlinear.com/redirect/outbound?p=chemspider&param=571145	4-hydroxymethylsalicylic acid		207.004	1	8.8446
8.84_207.0040m/z	CSID5791294		M+K	C8H8O4	36.3	0	-8.48909	90.853	100 - 8.9 - 1.17	http://nonlinear.com/redirect/outbound?p=chemspider&param=5791294	3-Hydroxy-5-methoxybenzoic acid		207.004	1	8.8446
8.84_207.0040m/z	CSID61385		M+K	C8H8O4	36.3	0	-8.48909	90.853	100 - 8.9 - 1.17	http://nonlinear.com/redirect/outbound?p=chemspider&param=61385	Orsellinic acid		207.004	1	8.8446
8.84_207.0040m/z	CSID61386		M+K	C8H8O4	36.3	0	-8.48909	90.853	100 - 8.9 - 1.17	http://nonlinear.com/redirect/outbound?p=chemspider&param=61386	Phloroacetophenone		207.004	1	8.8446
8.84_207.0040m/z	CSID61560		M+K	C8H8O4	36.3	0	-8.48909	90.853	100 - 8.9 - 1.17	http://nonlinear.com/redirect/outbound?p=chemspider&param=61560	2,6-Dimethoxybenzoquinone		207.004	1	8.8446
8.84_207.0040m/z	CSID63328		M+K	C8H8O4	36.3	0	-8.48909	90.853	100 - 8.9 - 1.17	http://nonlinear.com/redirect/outbound?p=chemspider&param=63328	3-Methoxysalicylic acid		207.004	1	8.8446
8.84_207.0040m/z	CSID67776		M+K	C8H8O4	36.3	0	-8.48909	90.853	100 - 8.9 - 1.17	http://nonlinear.com/redirect/outbound?p=chemspider&param=67776	4-Methoxysalicylic acid		207.004	1	8.8446
8.84_207.0040m/z	CSID68296		M+K	C8H8O4	36.3	0	-8.48909	90.853	100 - 8.9 - 1.17	http://nonlinear.com/redirect/outbound?p=chemspider&param=68296	5-Methoxysalicylic Acid		207.004	1	8.8446
8.84_207.0040m/z	CSID759		M+K	C8H8O4	36.3	0	-8.48909	90.853	100 - 8.9 - 1.17	http://nonlinear.com/redirect/outbound?p=chemspider&param=759	Homogentisic acid		207.004	1	8.8446
8.84_207.0040m/z	CSID78444		M+K	C8H8O4	36.3	0	-8.48909	90.853	100 - 8.9 - 1.17	http://nonlinear.com/redirect/outbound?p=chemspider&param=78444	MHMA		207.004	1	8.8446
8.84_207.0040m/z	CSID81153		M+K	C8H8O4	36.3	0	-8.48909	90.853	100 - 8.9 - 1.17	http://nonlinear.com/redirect/outbound?p=chemspider&param=81153	1,2-dihydrophthalic acid		207.004	1	8.8446
8.84_207.0040m/z	CSID8155		M+K	C8H8O4	36.3	0	-8.48909	90.853	100 - 8.9 - 1.17	http://nonlinear.com/redirect/outbound?p=chemspider&param=8155	Vanillic acid		207.004	1	8.8446
8.84_207.0040m/z	CSID91630		M+K	C8H8O4	36.3	0	-8.48909	90.853	100 - 8.9 - 1.17	http://nonlinear.com/redirect/outbound?p=chemspider&param=91630	2,5-Dimethoxybenzoquinone		207.004	1	8.8446
8.84_207.0040m/z	CSID7822272		M+H	C7H7ClO5	32.3	0	-7.21791	69.3918	100 - 7.84 - 33.3 - 2.59 - 0.421	http://nonlinear.com/redirect/outbound?p=chemspider&param=7822272	2-Chloro-5-methylmaleylacetate		207.004	1	8.8446
8.84_207.0040m/z	CSID7822278		M+H	C7H7ClO5	32.3	0	-7.21791	69.3918	100 - 7.84 - 33.3 - 2.59 - 0.421	http://nonlinear.com/redirect/outbound?p=chemspider&param=7822278	3-Chloro-2-methylmaleylacetate		207.004	1	8.8446
9.27_186.0566m/z	CSID111437		M+Na	C6H13NO2S	36.7	0	3.99064	88.1521	100 - 7.88 - 5.2 - 0.358	http://nonlinear.com/redirect/outbound?p=chemspider&param=111437	S-Propylcysteine		186.057	1	9.27012
9.27_186.0566m/z	CSID117681		M+Na	C6H13NO2S	36.7	0	3.99064	88.1521	100 - 7.88 - 5.2 - 0.358	http://nonlinear.com/redirect/outbound?p=chemspider&param=117681	S-(2-carboxypropyl)-Cysteamine		186.057	1	9.27012
9.27_186.0566m/z	CSID119551		M+Na	C6H13NO2S	36.7	0	3.99064	88.1521	100 - 7.88 - 5.2 - 0.358	http://nonlinear.com/redirect/outbound?p=chemspider&param=119551	2-METHYL-L-METHIONINE		186.057	1	9.27012
9.27_186.0566m/z	CSID23916		M+Na	C6H13NO2S	36.7	0	3.99064	88.1521	100 - 7.88 - 5.2 - 0.358	http://nonlinear.com/redirect/outbound?p=chemspider&param=23916	L-Ethionine		186.057	1	9.27012
9.27_186.0566m/z	CSID5970		M+Na	C6H13NO2S	36.7	0	3.99064	88.1521	100 - 7.88 - 5.2 - 0.358	http://nonlinear.com/redirect/outbound?p=chemspider&param=5970	(Â±)-Ethionine		186.057	1	9.27012
9.27_186.0566m/z	CSID8373342		M+Na	C6H13NO2S	36.7	0	3.99064	88.1521	100 - 7.88 - 5.2 - 0.358	http://nonlinear.com/redirect/outbound?p=chemspider&param=8373342	S-methyl-L-methionine		186.057	1	9.27012
9.27_186.0566m/z	CSID9473123		M+Na	C6H13NO2S	36.7	0	3.99064	88.1521	100 - 7.88 - 5.2 - 0.358	http://nonlinear.com/redirect/outbound?p=chemspider&param=9473123	homomethionine		186.057	1	9.27012
9.27_186.0566m/z	CSID35014707		M+H-2H2O	C11H11NO4	35.9	0	7.31157	87.5558	100 - 12.5 - 1.54 - 0.128	http://nonlinear.com/redirect/outbound?p=chemspider&param=35014707	Methyl (5-hydroxy-2-oxo-2,3-dihydro-1H-indol-3-yl)acetate		186.057	1	9.27012
9.27_186.0566m/z	CSID35014708		M+H-2H2O	C11H11NO4	35.9	0	7.31157	87.5558	100 - 12.5 - 1.54 - 0.128	http://nonlinear.com/redirect/outbound?p=chemspider&param=35014708	Methyl 2,3-dihydro-3-hydroxy-2-oxo-1H-indole-3-acetate		186.057	1	9.27012
9.27_186.0566m/z	CSID389621		M+H-2H2O	C11H11NO4	35.9	0	7.31157	87.5558	100 - 12.5 - 1.54 - 0.128	http://nonlinear.com/redirect/outbound?p=chemspider&param=389621	3-(6-hydroxyindol-3-yl)lactic acid		186.057	1	9.27012
9.27_186.0566m/z	CSID55136		M+H	C8H11NO2S	35.2	0	-9.48394	86.3017	100 - 10 - 5.38 - 0.47	http://nonlinear.com/redirect/outbound?p=chemspider&param=55136	Sulfurol acetate		186.057	1	9.27012
9.27_186.0566m/z	CSID59664337		M+H-2H2O	C8H15NO4S	35.4	0	-7.93696	85.8619	100 - 10.1 - 5.8 - 0.518	http://nonlinear.com/redirect/outbound?p=chemspider&param=59664337	N-[(2S)-2-Hydroxypropanoyl]methionine		186.057	1	9.27012
9.30_301.0737m/z	CSID74886505		M+H-2H2O	C16H16O8	37.3	38.4	8.98656	58.0348	100 - 17.8 - 3.13 - 0.37	http://nonlinear.com/redirect/outbound?p=chemspider&param=74886505	7-Hydroxy-6-methoxy-3-(1,2,5-trihydroxy-4-oxocyclohexyl)-4H-chromen-4-one		301.074	1	9.30393
9.30_301.0737m/z	CSID74851612		M+H-2H2O	C16H16O8	37.3	38.3	8.98656	58.0348	100 - 17.8 - 3.13 - 0.37	http://nonlinear.com/redirect/outbound?p=chemspider&param=74851612	5-(4,7-Dihydroxy-6-methoxy-3,4-dihydro-2H-chromen-3-yl)-1,2,3,4-benzenetetrol		301.074	1	9.30393
9.30_301.0737m/z	CSID74851627		M+H-2H2O	C16H16O8	37.3	38.3	8.98656	58.0348	100 - 17.8 - 3.13 - 0.37	http://nonlinear.com/redirect/outbound?p=chemspider&param=74851627	4-(4,7-Dihydroxy-6-methoxy-3,4-dihydro-2H-chromen-3-yl)-1,2,3,5-benzenetetrol		301.074	1	9.30393
9.30_301.0737m/z	CSID74851641		M+H-2H2O	C16H16O8	37.3	38.3	8.98656	58.0348	100 - 17.8 - 3.13 - 0.37	http://nonlinear.com/redirect/outbound?p=chemspider&param=74851641	6-Methoxy-3-(2,4,5-trihydroxyphenyl)-4,7,8-chromanetriol		301.074	1	9.30393
9.30_301.0737m/z	CSID74851644		M+H-2H2O	C16H16O8	37.3	38.3	8.98656	58.0348	100 - 17.8 - 3.13 - 0.37	http://nonlinear.com/redirect/outbound?p=chemspider&param=74851644	3-(2,5-Dihydroxy-4-methoxyphenyl)-4,6,7,8-chromanetetrol		301.074	1	9.30393
9.30_301.0737m/z	CSID80909		M+H-2H2O	C16H16O8	37.2	38	8.98656	58.0348	100 - 17.8 - 3.13 - 0.37	http://nonlinear.com/redirect/outbound?p=chemspider&param=80909	altersolanol A		301.074	1	9.30393
9.30_301.0737m/z	CSID13198506		M+H-2H2O	C16H16O8	37.1	37.4	8.98656	58.0348	100 - 17.8 - 3.13 - 0.37	http://nonlinear.com/redirect/outbound?p=chemspider&param=13198506	5-{[(2E)-3-(3,4-Dihydroxyphenyl)-2-propenoyl]oxy}-3,4-dihydroxy-1-cyclohexene-1-carboxylic acid		301.074	1	9.30393
9.30_301.0737m/z	CSID30776761		M+H-2H2O	C16H16O8	37.1	37.4	8.98656	58.0348	100 - 17.8 - 3.13 - 0.37	http://nonlinear.com/redirect/outbound?p=chemspider&param=30776761	(1R,3R,4R,5R)-1,4-Dihydroxy-7-oxo-6-oxabicyclo[3.2.1]oct-3-yl (2E)-3-(3,4-dihydroxyphenyl)acrylate		301.074	1	9.30393
9.30_301.0737m/z	CSID30776763		M+H-2H2O	C16H16O8	37.1	37.4	8.98656	58.0348	100 - 17.8 - 3.13 - 0.37	http://nonlinear.com/redirect/outbound?p=chemspider&param=30776763	4-Caffeoyl-1,5-quinide		301.074	1	9.30393
9.30_301.0737m/z	CSID35013250		M+H-2H2O	C16H16O8	37.1	37.4	8.98656	58.0348	100 - 17.8 - 3.13 - 0.37	http://nonlinear.com/redirect/outbound?p=chemspider&param=35013250	5-{[(2Z)-3-(3,4-Dihydroxyphenyl)-2-propenoyl]oxy}-3,4-dihydroxy-1-cyclohexene-1-carboxylic acid		301.074	1	9.30393
9.30_301.0737m/z	CSID35013684		M+H-2H2O	C16H16O8	37.1	37.4	8.98656	58.0348	100 - 17.8 - 3.13 - 0.37	http://nonlinear.com/redirect/outbound?p=chemspider&param=35013684	4-{[(2Z)-3-(3,4-Dihydroxyphenyl)-2-propenoyl]oxy}-3,5-dihydroxy-1-cyclohexene-1-carboxylic acid		301.074	1	9.30393
9.30_301.0737m/z	CSID4445076		M+H-2H2O	C16H16O8	37.1	37.4	8.98656	58.0348	100 - 17.8 - 3.13 - 0.37	http://nonlinear.com/redirect/outbound?p=chemspider&param=4445076	5-CAFFEOYLSHIKIMIC ACID		301.074	1	9.30393
9.30_301.0737m/z	CSID74851615		M+H-2H2O	C16H16O8	37.1	37.4	8.98656	58.0348	100 - 17.8 - 3.13 - 0.37	http://nonlinear.com/redirect/outbound?p=chemspider&param=74851615	3-(2,3,5-Trihydroxy-4-methoxyphenyl)-4,6,7-chromanetriol		301.074	1	9.30393
9.30_301.0737m/z	CSID74851630		M+H-2H2O	C16H16O8	37.1	37.4	8.98656	58.0348	100 - 17.8 - 3.13 - 0.37	http://nonlinear.com/redirect/outbound?p=chemspider&param=74851630	3-(2,3,6-Trihydroxy-4-methoxyphenyl)-4,6,7-chromanetriol		301.074	1	9.30393
9.30_301.0737m/z	CSID74851910		M+H-2H2O	C16H16O8	37.1	37.4	8.98656	58.0348	100 - 17.8 - 3.13 - 0.37	http://nonlinear.com/redirect/outbound?p=chemspider&param=74851910	3,5,7-Trihydroxy-2-(1-hydroxy-3-methoxy-4-oxocyclohexyl)-4H-chromen-4-one		301.074	1	9.30393
9.30_301.0737m/z	CSID74851613		M+H-2H2O	C16H16O8	37	37.1	8.98656	58.0348	100 - 17.8 - 3.13 - 0.37	http://nonlinear.com/redirect/outbound?p=chemspider&param=74851613	1-(2,4-Dihydroxy-5-methoxyphenyl)-2-(2,3,4,5-tetrahydroxyphenyl)-1-propanone		301.074	1	9.30393
9.30_301.0737m/z	CSID74851616		M+H-2H2O	C16H16O8	37	37.1	8.98656	58.0348	100 - 17.8 - 3.13 - 0.37	http://nonlinear.com/redirect/outbound?p=chemspider&param=74851616	2-(2,3,5-Trihydroxy-4-methoxyphenyl)-1-(2,4,5-trihydroxyphenyl)-1-propanone		301.074	1	9.30393
9.30_301.0737m/z	CSID74851628		M+H-2H2O	C16H16O8	37	37.1	8.98656	58.0348	100 - 17.8 - 3.13 - 0.37	http://nonlinear.com/redirect/outbound?p=chemspider&param=74851628	1-(2,4-Dihydroxy-5-methoxyphenyl)-2-(2,3,4,6-tetrahydroxyphenyl)-1-propanone		301.074	1	9.30393
9.30_301.0737m/z	CSID74851631		M+H-2H2O	C16H16O8	37	37.1	8.98656	58.0348	100 - 17.8 - 3.13 - 0.37	http://nonlinear.com/redirect/outbound?p=chemspider&param=74851631	2-(2,3,6-Trihydroxy-4-methoxyphenyl)-1-(2,4,5-trihydroxyphenyl)-1-propanone		301.074	1	9.30393
9.30_301.0737m/z	CSID74851642		M+H-2H2O	C16H16O8	37	37.1	8.98656	58.0348	100 - 17.8 - 3.13 - 0.37	http://nonlinear.com/redirect/outbound?p=chemspider&param=74851642	1-(2,3,4-Trihydroxy-5-methoxyphenyl)-2-(2,4,5-trihydroxyphenyl)-1-propanone		301.074	1	9.30393
9.30_301.0737m/z	CSID74851645		M+H-2H2O	C16H16O8	37	37.1	8.98656	58.0348	100 - 17.8 - 3.13 - 0.37	http://nonlinear.com/redirect/outbound?p=chemspider&param=74851645	2-(2,5-Dihydroxy-4-methoxyphenyl)-1-(2,3,4,5-tetrahydroxyphenyl)-1-propanone		301.074	1	9.30393
9.30_301.0737m/z	CSID74851653		M+H-2H2O	C16H16O8	37	37.1	8.98656	58.0348	100 - 17.8 - 3.13 - 0.37	http://nonlinear.com/redirect/outbound?p=chemspider&param=74851653	1-(2,4,6-Trihydroxy-3-methoxyphenyl)-2-(2,4,5-trihydroxyphenyl)-1-propanone		301.074	1	9.30393
9.30_301.0737m/z	CSID74851655		M+H-2H2O	C16H16O8	37	37.1	8.98656	58.0348	100 - 17.8 - 3.13 - 0.37	http://nonlinear.com/redirect/outbound?p=chemspider&param=74851655	2-(2,5-Dihydroxy-4-methoxyphenyl)-1-(2,3,4,6-tetrahydroxyphenyl)-1-propanone		301.074	1	9.30393
9.30_301.0737m/z	CSID2687		M+H	C16H13ClN2O2	30.2	2.25	-0.490324	49.2648	100 - 18.3 - 33.9 - 6 - 0.644	http://nonlinear.com/redirect/outbound?p=chemspider&param=2687	Clobazam		301.074	1	9.30393
9.30_301.0737m/z	CSID28597		M+H-2H2O	C16H17ClN2O4	29.9	0.819	-0.43964	49.1728	100 - 18.4 - 34.4 - 6.11 - 0.791	http://nonlinear.com/redirect/outbound?p=chemspider&param=28597	Clonixeril		301.074	1	9.30393
9.30_301.0737m/z	CSID13320130		M+K	C17H14N2O	31.8	0	-0.331073	59.1909	100 - 19.3 - 1.97 - 0.141	http://nonlinear.com/redirect/outbound?p=chemspider&param=13320130	Orange OT		301.074	1	9.30393
9.30_301.0737m/z	CSID5147		M+H	C14H12N4O2S	30.1	0	-5.62915	56.8534	100 - 17.6 - 6.39 - 0.909 - 0.109	http://nonlinear.com/redirect/outbound?p=chemspider&param=5147	sulfaquinoxaline		301.074	1	9.30393
9.30_301.0737m/z	CSID5136		M+Na	C12H14N4O2S	30.6	0	2.577	55.9766	100 - 15.5 - 6.05 - 0.777	http://nonlinear.com/redirect/outbound?p=chemspider&param=5136	sulfadimidine		301.074	1	9.30393
[truncated: 9,375 more rows]

## Sheet: S1_kegg
RT	Compound	Compound ID	Accepted?	Adducts	Formula	Score	Fragmentation Score	Mass Error (ppm)	Isotope Similarity	Theoretical Isotope Distribution	Link	Description	Neutral mass (Da)	m/z	Charge	Retention time (min)
[truncated: 20 more rows]

[truncated: 2 more sheets: S2, S2_kegg]
